# Supplementary material for: 4,6-Diferrocenyl-5-(morpholin-4-yl)-1,2,3-triazine
Source: IUCrdata. 2023 Aug 1;8(Pt 8):x230616. doi: 10.1107/S2414314623006168 (PMC10483539; doi:10.1107/S2414314623006168)
Supplement: Supplementary file 1 [file x-08-x230616-sup1.cif]

##############################################################################
#                                                                            #
# This CIF contains the data for a data article accepted for                 #
# publication in IUCrData. It conforms to the requirements of                #
# Notes for Authors for IUCrData, and has been                               #
# peer reviewed under the auspices of IUCrData.                              #
#                                                                            #
# Full details of the Crystallographic Information File format               #
# are given in the paper "The Crystallographic Information File (CIF):       #
# a New Standard Archive File for Crystallography" by S. R. Hall, F. H.      #
# Allen and I. D. Brown [Acta Cryst. (1991), A47, 655-685].                  #
#                                                                            #
# The current version of the core CIF dictionary is obtainable from          #
# ftp://ftp.iucr.org/pub/cif_core.dic.                                       #
#                                                                            #
# Software is freely available for graphical display of the structure(s)     #
# in this CIF. For information consult the CIF software page                 #
# http://www.iucr.org/resources/cif/software.                                #
#                                                                            #
# This file may be used for bona fide research purposes within the           #
# scientific community so long as proper attribution is given to the data    # 
# article from which it was obtained.                                        #
#                                                                            #
##############################################################################
data_global
_audit_creation_method     'WinGX routine CIF_UPDATE'
_audit_conform_dict_name     cif_core.dic
_audit_conform_dict_version     2.4.3
_journal_data_validation_number     ?
_journal_date_recd_electronic     2023-06-05
_journal_date_accepted     2023-07-13
_journal_name_full     'IUCrData'
_journal_year     2023
_journal_volume     8
_journal_issue      8
_journal_page_first     0
_journal_page_last     0
_journal_paper_category     HM
_journal_paper_doi     10.1107/S2414314623006168
_journal_coeditor_code     BH4075
_publ_contact_author_name     'Elena I. Klimova'
_publ_contact_author_address
;
Facultad de Qu\'imica
Universidad Nacional Aut\'onoma de M\'exico
Ciudad Universitaria
Ciudad de M\'exico
04510, M\'exico
;
_publ_contact_author_email     eiklimova@quimica.unam.mx
_publ_contact_author_fax     ?
_publ_contact_author_phone     ?
_publ_section_title
;
4,6-Diferrocenyl-5-(morpholin-4-yl)-1,2,3-triazine
;
_publ_section_title_footnote     .
loop_
    _publ_author_name
    _publ_author_footnote
    _publ_author_address
    "Aguilar-Lugo, Carla" .
;
Facultad de Qu\'imica
Universidad Nacional Aut\'onoma de M\'exico
Ciudad Universitaria
Ciudad de M\'exico, 04510
Mexico
;
    "Flores-Alamo, Marcos" .
;
Facultad de Qu\'imica
Universidad Nacional Aut\'onoma de M\'exico
Ciudad Universitaria
Ciudad de M\'exico, 04510
Mexico
;
    "S\'anchez Garc\'ia, Jessica J." .
;
Facultad de Qu\'imica
Universidad Nacional Aut\'onoma de M\'exico
Ciudad Universitaria
Ciudad de M\'exico, 04510
Mexico
;
    "Klimova, Elena I." .
;
Facultad de Qu\'imica
Universidad Nacional Aut\'onoma de M\'exico
Ciudad Universitaria
Ciudad de M\'exico, 04510
Mexico
;
_publ_section_synopsis
;
The title complex crystallizes with two independent molecules in the asymmetric
unit of the orthorhombic unit cell. The crystal structure features C---H...O
and C---H...N non-classical hydrogen bonds.
;
data_I
_audit_creation_method     'WinGX routine CIF_UPDATE'
_audit_conform_dict_name     cif_core.dic
_audit_conform_dict_version     2.4.5
_chemical_name_systematic
;
4,6-Diferrocenyl-5-(morpholin-4-yl)-1,2,3-triazine
;
_chemical_formula_moiety     'C27 H26 Fe2 N4 O'
_chemical_formula_sum     'C27 H26 Fe2 N4 O'
_chemical_formula_iupac     '[Fe (C5 H5)2 (C17 H16 N4 O)]'
_chemical_formula_weight     534.22
_chemical_absolute_configuration     ?
_symmetry_cell_setting     orthorhombic
_symmetry_space_group_name_H-M     'P n a 21'
_symmetry_space_group_name_Hall     'P 2c -2n'
loop_
    _symmetry_equiv_pos_as_xyz
    'x, y, z'
    '-x, -y, z+1/2'
    '-x+1/2, y+1/2, z+1/2'
    'x+1/2, -y+1/2, z'
_cell_length_a     27.0967(19)
_cell_length_b     5.9846(4)
_cell_length_c     27.448(2)
_cell_angle_alpha     90
_cell_angle_beta     90
_cell_angle_gamma     90
_cell_volume     4451.1(6)
_cell_formula_units_Z     8
_cell_measurement_reflns_used     2964
_cell_measurement_theta_min     4.059
_cell_measurement_theta_max     27.262
_cell_measurement_temperature     130(2)
_exptl_crystal_description     plate
_exptl_crystal_colour     'intense red'
_exptl_crystal_size_max     0.52
_exptl_crystal_size_mid     0.20
_exptl_crystal_size_min     0.05
_exptl_crystal_density_diffrn     1.594
_exptl_crystal_F_000     2208
loop_
    _exptl_crystal_face_index_h
    _exptl_crystal_face_index_k
    _exptl_crystal_face_index_l
    _exptl_crystal_face_perp_dist
    37 0 8 0.1021
    -37 0 -8 0.1021
    1 -8 2 0.2569
    -1 8 -2 0.2569
    8 0 -38 0.0262
    -8 0 38 0.0262
_exptl_absorpt_coefficient_mu     1.333
_exptl_absorpt_correction_type     analytical
_exptl_absorpt_process_details
;
(<i>CrysAlis RED</i>; Agilent, 2013)
;
_exptl_absorpt_correction_T_min     0.678
_exptl_absorpt_correction_T_max     0.925
_diffrn_ambient_temperature     130(2)
_diffrn_radiation_type     MoK\a
_diffrn_radiation_wavelength     0.71073
_diffrn_radiation_monochromator     graphite
_diffrn_measurement_device_type     'Xcalibur, Atlas, Gemini'
_diffrn_measurement_method     '\w scans'
_diffrn_detector_area_resol_mean     10.4685
_diffrn_reflns_number     16624
_diffrn_reflns_av_R_equivalents     0.0598
_diffrn_reflns_av_unetI/netI     0.1031
_diffrn_reflns_theta_min     3.484
_diffrn_reflns_theta_max     29.6
_diffrn_reflns_theta_full     25.242
_diffrn_measured_fraction_theta_max     0.85
_diffrn_measured_fraction_theta_full     0.997
_diffrn_reflns_limit_h_min     -20
_diffrn_reflns_limit_h_max     34
_diffrn_reflns_limit_k_min     -7
_diffrn_reflns_limit_k_max     8
_diffrn_reflns_limit_l_min     -37
_diffrn_reflns_limit_l_max     29
_refine_special_details     'Refined as a 2-component inversion twin'
_reflns_number_total     8379
_reflns_number_gt     6445
_reflns_threshold_expression     'I > 2\s(I)'
_refine_ls_structure_factor_coef     Fsqd
_refine_ls_matrix_type     full
_refine_ls_R_factor_all     0.0818
_refine_ls_R_factor_gt     0.0533
_refine_ls_wR_factor_gt     0.1041
_refine_ls_wR_factor_ref     0.1227
_refine_ls_goodness_of_fit_ref     1.036
_refine_ls_restrained_S_all     1.036
_refine_ls_number_reflns     8379
_refine_ls_number_parameters     602
_refine_ls_number_restraints     1
_refine_ls_hydrogen_treatment     constr
_refine_ls_weighting_scheme     calc
_refine_ls_weighting_details
;
w=1/[\s^2^(Fo^2^)+(0.0351P)^2^+7.4132P] where P=(Fo^2^+2Fc^2^)/3
;
_atom_sites_solution_hydrogens     geom
_refine_ls_shift/su_max     0
_refine_ls_shift/su_mean     0
_refine_diff_density_max     0.589
_refine_diff_density_min     -1.183
_refine_ls_extinction_method     none
_refine_ls_abs_structure_details     'Refined as an inversion twin'
_refine_ls_abs_structure_Flack     0.55(3)
loop_
    _atom_type_symbol
    _atom_type_description
    _atom_type_scat_dispersion_real
    _atom_type_scat_dispersion_imag
    _atom_type_scat_source
    C C 0.0033 0.0016 'International Tables Vol C Tables 4.2.6.8 and 6.1.1.4'
    H H 0 0 'International Tables Vol C Tables 4.2.6.8 and 6.1.1.4'
    Fe Fe 0.3463 0.8444 'International Tables Vol C Tables 4.2.6.8 and 6.1.1.4'
    N N 0.0061 0.0033 'International Tables Vol C Tables 4.2.6.8 and 6.1.1.4'
    O O 0.0106 0.006 'International Tables Vol C Tables 4.2.6.8 and 6.1.1.4'
_computing_data_collection
;
<i>CrysAlis PRO</i> (Agilent, 2013)
;
_computing_data_reduction
;
<i>CrysAlis RED</i> Agilent,  2013
;
_computing_structure_solution
;
<i>SHELXT2018/2</i> (Sheldrick, 2015a)
;
_computing_structure_refinement
;
<i>SHELXL2018/3</i> (Sheldrick, 2015b)
;
_computing_molecular_graphics
;
Mercury (Macrae <i>et al.</i>,  2020)
;
_computing_publication_material
;
PublCif (Westrip, 2010)
;
loop_
    _atom_site_type_symbol
    _atom_site_label
    _atom_site_fract_x
    _atom_site_fract_y
    _atom_site_fract_z
    _atom_site_U_iso_or_equiv
    _atom_site_adp_type
    _atom_site_calc_flag
    _atom_site_occupancy
    _atom_site_disorder_assembly
    _atom_site_disorder_group
    Fe Fe1A 0.14946(4) 0.27442(19) -0.03751(4) 0.0216(3) Uani d 1 . .
    Fe Fe2A 0.25461(4) 0.95236(18) 0.21382(5) 0.0210(3) Uani d 1 . .
    O O1A 0.0288(2) 0.6092(10) 0.1568(2) 0.0326(15) Uani d 1 . .
    N N1A 0.2541(2) 0.7826(12) 0.0947(2) 0.0243(16) Uani d 1 . .
    N N2A 0.2655(3) 0.6474(13) 0.0585(3) 0.0293(17) Uani d 1 . .
    N N3A 0.2340(2) 0.4966(12) 0.0419(3) 0.0270(16) Uani d 1 . .
    N N4A 0.1231(2) 0.6211(11) 0.1142(2) 0.0198(15) Uani d 1 . .
    C C1A 0.1876(3) 0.4876(13) 0.0598(3) 0.0217(17) Uani d 1 . .
    C C2A 0.1726(3) 0.6295(13) 0.0982(3) 0.0183(16) Uani d 1 . .
    C C3A 0.2094(3) 0.7725(13) 0.1165(3) 0.0201(17) Uani d 1 . .
    C C4A 0.0960(3) 0.8278(14) 0.1235(3) 0.0240(19) Uani d 1 . .
    H H4AA 0.104363 0.940944 0.098546 0.029 Uiso calc 1 . .
    H H4AB 0.105009 0.888296 0.155912 0.029 Uiso calc 1 . .
    C C5A 0.0414(3) 0.7762(15) 0.1219(4) 0.030(2) Uani d 1 . .
    H H5AA 0.02238 0.914021 0.12869 0.036 Uiso calc 1 . .
    H H5AB 0.032396 0.723637 0.088857 0.036 Uiso calc 1 . .
    C C6A 0.0538(3) 0.4081(15) 0.1456(4) 0.032(2) Uani d 1 . .
    H H6AA 0.043649 0.356194 0.112888 0.039 Uiso calc 1 . .
    H H6AB 0.044234 0.291874 0.169518 0.039 Uiso calc 1 . .
    C C7A 0.1095(3) 0.4389(14) 0.1467(3) 0.0252(19) Uani d 1 . .
    H H7AA 0.12034 0.473436 0.180345 0.03 Uiso calc 1 . .
    H H7AB 0.125923 0.299308 0.136237 0.03 Uiso calc 1 . .
    C C8A 0.1551(3) 0.3207(14) 0.0363(3) 0.0209(18) Uani d 1 . .
    C C9A 0.1047(3) 0.3429(15) 0.0206(3) 0.0282(19) Uani d 1 . .
    H H9A 0.084662 0.471932 0.024163 0.034 Uiso calc 1 . .
    C C10A 0.0904(3) 0.1388(14) -0.0011(3) 0.0278(19) Uani d 1 . .
    H H10A 0.058811 0.10658 -0.01447 0.033 Uiso calc 1 . .
    C C11A 0.1309(3) -0.0084(13) 0.0005(3) 0.0254(19) Uani d 1 . .
    H H11A 0.131055 -0.157796 -0.011219 0.03 Uiso calc 1 . .
    C C12A 0.1713(3) 0.1027(13) 0.0224(3) 0.0271(19) Uani d 1 . .
    H H12A 0.203465 0.04305 0.026931 0.032 Uiso calc 1 . .
    C C13A 0.1390(3) 0.5181(15) -0.0897(3) 0.0272(19) Uani d 1 . .
    H H13A 0.115856 0.637006 -0.088652 0.033 Uiso calc 1 . .
    C C14A 0.1312(3) 0.3035(15) -0.1096(3) 0.028(2) Uani d 1 . .
    H H14A 0.101409 0.254012 -0.124344 0.033 Uiso calc 1 . .
    C C15A 0.1742(3) 0.1745(16) -0.1043(3) 0.030(2) Uani d 1 . .
    H H15A 0.178367 0.023806 -0.114375 0.036 Uiso calc 1 . .
    C C16A 0.2105(3) 0.3116(17) -0.0809(3) 0.032(2) Uani d 1 . .
    H H16A 0.243352 0.26903 -0.073186 0.038 Uiso calc 1 . .
    C C17A 0.1885(3) 0.5228(14) -0.0714(3) 0.028(2) Uani d 1 . .
    H H17A 0.20388 0.64572 -0.055648 0.034 Uiso calc 1 . .
    C C18A 0.2044(3) 0.9224(13) 0.1580(3) 0.0191(17) Uani d 1 . .
    C C19A 0.1812(3) 0.8843(14) 0.2044(3) 0.0238(19) Uani d 1 . .
    H H19A 0.164532 0.751976 0.214149 0.029 Uiso calc 1 . .
    C C20A 0.1875(3) 1.0803(14) 0.2329(3) 0.0251(19) Uani d 1 . .
    H H20A 0.175742 1.10058 0.265183 0.03 Uiso calc 1 . .
    C C21A 0.2139(3) 1.2386(13) 0.2060(3) 0.027(2) Uani d 1 . .
    H H21A 0.222689 1.384315 0.216601 0.032 Uiso calc 1 . .
    C C22A 0.2252(3) 1.1428(14) 0.1600(3) 0.0255(19) Uani d 1 . .
    H H22A 0.243497 1.212901 0.134693 0.031 Uiso calc 1 . .
    C C23A 0.3064(3) 0.7036(14) 0.2078(3) 0.027(2) Uani d 1 . .
    H H23A 0.304822 0.578863 0.186469 0.032 Uiso calc 1 . .
    C C24A 0.2880(3) 0.7119(15) 0.2563(3) 0.028(2) Uani d 1 . .
    H H24A 0.271793 0.593843 0.273014 0.033 Uiso calc 1 . .
    C C25A 0.2981(3) 0.9247(15) 0.2752(3) 0.031(2) Uani d 1 . .
    H H25A 0.289896 0.975314 0.307003 0.037 Uiso calc 1 . .
    C C26A 0.3222(3) 1.0502(16) 0.2392(3) 0.031(2) Uani d 1 . .
    H H26A 0.333167 1.200262 0.242403 0.037 Uiso calc 1 . .
    C C27A 0.3274(3) 0.9133(17) 0.1970(3) 0.033(2) Uani d 1 . .
    H H27A 0.342272 0.955672 0.16711 0.04 Uiso calc 1 . .
    Fe Fe1B -0.01971(4) 0.07528(19) 0.28376(4) 0.0221(3) Uani d 1 . .
    Fe Fe2B 0.10746(4) 0.77639(19) 0.52417(4) 0.0228(3) Uani d 1 . .
    O O1B 0.2098(2) 0.4205(9) 0.3295(2) 0.0255(13) Uani d 1 . .
    N N1B -0.0128(2) 0.2531(13) 0.4044(3) 0.0271(16) Uani d 1 . .
    N N2B -0.0209(2) 0.3894(13) 0.4413(3) 0.0298(18) Uani d 1 . .
    N N3B 0.0118(2) 0.5426(11) 0.4549(3) 0.0258(16) Uani d 1 . .
    N N4B 0.1163(2) 0.4145(10) 0.3742(2) 0.0182(14) Uani d 1 . .
    C C1B 0.0562(3) 0.5520(14) 0.4325(3) 0.0209(10) Uani d 1 . .
    C C2B 0.0678(3) 0.4078(13) 0.3941(3) 0.0209(10) Uani d 1 . .
    C C3B 0.0300(3) 0.2656(13) 0.3783(3) 0.0222(18) Uani d 1 . .
    C C4B 0.1425(3) 0.2039(13) 0.3644(3) 0.0192(17) Uani d 1 . .
    H H4BA 0.132923 0.143948 0.332156 0.023 Uiso calc 1 . .
    H H4BB 0.134292 0.091376 0.389563 0.023 Uiso calc 1 . .
    C C5B 0.1979(3) 0.2558(13) 0.3654(3) 0.0219(18) Uani d 1 . .
    H H5BA 0.207263 0.311268 0.39807 0.026 Uiso calc 1 . .
    H H5BB 0.216824 0.117456 0.35888 0.026 Uiso calc 1 . .
    C C6B 0.1846(3) 0.6241(14) 0.3398(3) 0.0267(19) Uani d 1 . .
    H H6BA 0.1933 0.736431 0.314769 0.032 Uiso calc 1 . .
    H H6BB 0.195765 0.681772 0.371804 0.032 Uiso calc 1 . .
    C C7B 0.1289(3) 0.5939(13) 0.3408(3) 0.0214(17) Uani d 1 . .
    H H7BA 0.112947 0.734418 0.351446 0.026 Uiso calc 1 . .
    H H7BB 0.116849 0.557518 0.307701 0.026 Uiso calc 1 . .
    C C8B 0.0325(3) 0.1105(14) 0.3374(3) 0.0207(17) Uani d 1 . .
    C C9B 0.0115(3) -0.1096(13) 0.3374(3) 0.0232(18) Uani d 1 . .
    H H9B -0.005802 -0.177343 0.363607 0.028 Uiso calc 1 . .
    C C10B 0.0211(3) -0.2081(13) 0.2914(3) 0.0262(19) Uani d 1 . .
    H H10B 0.011845 -0.354932 0.282004 0.031 Uiso calc 1 . .
    C C11B 0.0465(3) -0.0551(15) 0.2622(3) 0.029(2) Uani d 1 . .
    H H11B 0.056835 -0.078036 0.229503 0.034 Uiso calc 1 . .
    C C12B 0.0539(3) 0.1434(13) 0.2908(3) 0.0209(10) Uani d 1 . .
    H H12B 0.070445 0.274803 0.280236 0.025 Uiso calc 1 . .
    C C13B -0.0689(3) 0.3330(14) 0.2876(4) 0.029(2) Uani d 1 . .
    H H13B -0.065349 0.46345 0.307053 0.035 Uiso calc 1 . .
    C C14B -0.0914(3) 0.1312(15) 0.3027(3) 0.027(2) Uani d 1 . .
    H H14B -0.105514 0.10226 0.333729 0.033 Uiso calc 1 . .
    C C15B -0.0891(3) -0.0168(16) 0.2639(4) 0.038(2) Uani d 1 . .
    H H15B -0.101375 -0.165396 0.263929 0.046 Uiso calc 1 . .
    C C16B -0.0654(3) 0.0894(16) 0.2243(3) 0.036(2) Uani d 1 . .
    H H16B -0.058988 0.025676 0.193245 0.044 Uiso calc 1 . .
    C C17B -0.0528(3) 0.3091(15) 0.2395(3) 0.027(2) Uani d 1 . .
    H H17B -0.036496 0.419328 0.220539 0.032 Uiso calc 1 . .
    C C18B 0.0901(3) 0.7245(14) 0.4520(3) 0.0215(18) Uani d 1 . .
    C C19B 0.0750(3) 0.9403(13) 0.4685(3) 0.0251(19) Uani d 1 . .
    H H19B 0.042118 0.995539 0.468768 0.03 Uiso calc 1 . .
    C C20B 0.1177(3) 1.0583(15) 0.4843(3) 0.029(2) Uani d 1 . .
    H H20B 0.118361 1.207343 0.4962 0.035 Uiso calc 1 . .
    C C21B 0.1586(3) 0.9158(15) 0.4792(3) 0.029(2) Uani d 1 . .
    H H21B 0.191746 0.952837 0.487196 0.034 Uiso calc 1 . .
    C C22B 0.1425(3) 0.7077(15) 0.4602(3) 0.0279(19) Uani d 1 . .
    H H22B 0.162601 0.580713 0.453929 0.034 Uiso calc 1 . .
    C C23B 0.0751(3) 0.5369(15) 0.5659(3) 0.031(2) Uani d 1 . .
    H H23B 0.056108 0.413747 0.554664 0.038 Uiso calc 1 . .
    C C24B 0.0565(4) 0.7507(18) 0.5778(4) 0.046(3) Uani d 1 . .
    H H24B 0.023083 0.797268 0.575547 0.055 Uiso calc 1 . .
    C C25B 0.0968(5) 0.8829(19) 0.5936(4) 0.054(3) Uani d 1 . .
    H H25B 0.095142 1.034417 0.603786 0.065 Uiso calc 1 . .
    C C26B 0.1394(4) 0.7508(16) 0.5915(3) 0.040(3) Uani d 1 . .
    H H26B 0.171587 0.797214 0.600622 0.048 Uiso calc 1 . .
    C C27B 0.1266(3) 0.5374(16) 0.5736(3) 0.033(2) Uani d 1 . .
    H H27B 0.148586 0.416574 0.56786 0.04 Uiso calc 1 . .
loop_
    _atom_site_aniso_label
    _atom_site_aniso_U_11
    _atom_site_aniso_U_22
    _atom_site_aniso_U_33
    _atom_site_aniso_U_12
    _atom_site_aniso_U_13
    _atom_site_aniso_U_23
    Fe1A 0.0158(6) 0.0257(6) 0.0233(6) 0.0010(5) -0.0007(5) -0.0025(6)
    Fe2A 0.0104(6) 0.0261(6) 0.0265(5) -0.0010(5) -0.0029(5) -0.0004(6)
    O1A 0.018(3) 0.027(3) 0.053(4) -0.002(3) 0.012(3) -0.002(3)
    N1A 0.014(3) 0.038(4) 0.021(3) 0.001(3) 0.001(3) -0.002(3)
    N2A 0.018(4) 0.041(4) 0.029(4) 0.002(3) -0.001(3) -0.007(4)
    N3A 0.014(3) 0.036(4) 0.031(4) -0.002(3) -0.001(3) -0.005(3)
    N4A 0.010(3) 0.024(3) 0.025(4) 0.001(3) 0.001(3) -0.003(3)
    C1A 0.021(4) 0.022(4) 0.022(4) 0.000(3) 0.000(3) 0.001(4)
    C2A 0.012(4) 0.021(4) 0.022(4) 0.000(3) -0.002(3) 0.003(4)
    C3A 0.013(4) 0.026(4) 0.022(4) 0.001(3) -0.001(3) 0.001(4)
    C4A 0.018(4) 0.025(4) 0.029(5) 0.001(3) 0.001(3) -0.001(4)
    C5A 0.016(4) 0.029(5) 0.045(5) 0.003(4) 0.003(4) -0.002(4)
    C6A 0.019(5) 0.030(5) 0.048(6) -0.010(4) 0.004(4) -0.005(5)
    C7A 0.013(4) 0.022(4) 0.040(5) -0.002(3) 0.000(4) -0.001(4)
    C8A 0.013(4) 0.027(4) 0.023(4) 0.001(3) -0.001(3) 0.001(4)
    C9A 0.016(4) 0.043(5) 0.025(4) 0.000(4) 0.002(4) -0.004(5)
    C10A 0.016(4) 0.033(5) 0.035(5) -0.007(4) 0.000(4) -0.005(4)
    C11A 0.029(5) 0.023(4) 0.024(4) 0.000(4) 0.001(4) -0.003(4)
    C12A 0.023(4) 0.027(4) 0.031(5) 0.006(4) 0.003(4) 0.001(4)
    C13A 0.020(5) 0.036(5) 0.026(5) 0.003(4) -0.002(4) 0.002(4)
    C14A 0.026(5) 0.036(5) 0.021(4) -0.002(4) -0.003(4) 0.002(4)
    C15A 0.032(5) 0.037(5) 0.022(5) 0.003(4) 0.004(4) -0.001(4)
    C16A 0.016(4) 0.056(6) 0.024(4) 0.008(4) 0.003(3) 0.001(4)
    C17A 0.022(5) 0.034(5) 0.029(4) -0.008(4) 0.004(4) 0.003(4)
    C18A 0.011(4) 0.024(4) 0.022(4) 0.002(3) -0.002(3) -0.007(4)
    C19A 0.010(4) 0.034(4) 0.027(5) -0.005(3) -0.007(3) -0.006(4)
    C20A 0.013(4) 0.037(5) 0.025(4) 0.004(4) -0.001(3) -0.005(4)
    C21A 0.019(4) 0.024(4) 0.038(5) 0.001(3) -0.015(4) -0.012(4)
    C22A 0.015(4) 0.023(4) 0.038(5) 0.005(3) -0.005(4) 0.007(4)
    C23A 0.015(4) 0.026(4) 0.039(5) 0.012(3) -0.005(4) -0.003(4)
    C24A 0.012(4) 0.039(5) 0.032(5) -0.001(4) 0.000(3) 0.006(4)
    C25A 0.016(4) 0.044(5) 0.032(5) 0.000(4) -0.006(4) -0.005(5)
    C26A 0.011(4) 0.038(5) 0.044(5) 0.001(4) -0.016(4) 0.000(5)
    C27A 0.006(4) 0.054(6) 0.039(5) 0.007(4) 0.003(4) 0.014(5)
    Fe1B 0.0108(5) 0.0250(6) 0.0305(6) 0.0005(5) -0.0054(5) -0.0009(6)
    Fe2B 0.0195(6) 0.0274(6) 0.0215(6) 0.0002(5) 0.0006(5) -0.0010(6)
    O1B 0.017(3) 0.025(3) 0.034(3) -0.002(2) 0.006(2) 0.000(3)
    N1B 0.012(3) 0.039(4) 0.030(4) 0.001(3) 0.005(3) 0.000(4)
    N2B 0.015(4) 0.042(4) 0.033(4) -0.004(3) 0.001(3) -0.005(4)
    N3B 0.010(3) 0.034(4) 0.033(4) -0.001(3) 0.001(3) -0.006(4)
    N4B 0.013(3) 0.016(3) 0.025(3) -0.001(3) 0.002(3) -0.001(3)
    C1B 0.008(2) 0.025(2) 0.029(3) 0.0004(18) -0.0007(19) -0.003(2)
    C2B 0.008(2) 0.025(2) 0.029(3) 0.0004(18) -0.0007(19) -0.003(2)
    C3B 0.011(4) 0.024(4) 0.031(5) 0.001(3) 0.002(3) 0.001(4)
    C4B 0.011(4) 0.019(4) 0.027(4) 0.000(3) -0.002(3) -0.004(4)
    C5B 0.008(4) 0.026(4) 0.032(5) 0.002(3) -0.003(3) 0.002(4)
    C6B 0.018(4) 0.023(4) 0.039(5) -0.003(3) 0.007(4) -0.002(4)
    C7B 0.018(4) 0.023(4) 0.023(4) -0.005(3) 0.002(3) 0.002(4)
    C8B 0.008(4) 0.028(4) 0.026(4) 0.000(3) -0.002(3) 0.003(4)
    C9B 0.016(4) 0.020(4) 0.033(5) -0.001(3) -0.007(4) 0.004(4)
    C10B 0.015(4) 0.024(4) 0.039(5) 0.004(3) -0.009(4) -0.001(4)
    C11B 0.016(4) 0.037(5) 0.033(5) 0.006(4) -0.007(4) -0.010(4)
    C12B 0.008(2) 0.025(2) 0.029(3) 0.0004(18) -0.0007(19) -0.003(2)
    C13B 0.018(4) 0.025(4) 0.044(5) 0.004(3) -0.007(4) -0.005(5)
    C14B 0.012(4) 0.036(5) 0.033(5) 0.004(4) -0.002(3) 0.004(4)
    C15B 0.016(5) 0.036(5) 0.064(7) -0.004(4) -0.014(4) 0.006(5)
    C16B 0.028(5) 0.053(6) 0.028(5) 0.014(5) -0.013(4) -0.005(5)
    C17B 0.017(4) 0.033(5) 0.030(5) 0.002(4) -0.004(4) 0.010(4)
    C18B 0.015(4) 0.031(4) 0.019(4) -0.001(4) 0.001(3) -0.005(4)
    C19B 0.021(4) 0.032(4) 0.022(4) 0.007(4) -0.001(3) 0.000(4)
    C20B 0.035(5) 0.029(5) 0.024(4) -0.003(4) -0.001(4) -0.003(4)
    C21B 0.022(5) 0.041(5) 0.023(4) -0.009(4) -0.002(4) 0.001(4)
    C22B 0.017(4) 0.041(5) 0.026(4) 0.003(4) 0.002(4) -0.002(5)
    C23B 0.033(5) 0.035(5) 0.026(5) -0.006(4) 0.007(4) 0.011(4)
    C24B 0.041(6) 0.055(7) 0.042(6) 0.014(6) 0.027(5) 0.005(5)
    C25B 0.094(10) 0.042(6) 0.026(5) -0.008(7) 0.008(6) -0.003(5)
    C26B 0.050(7) 0.045(6) 0.026(5) -0.012(5) -0.013(5) 0.007(5)
    C27B 0.028(5) 0.040(5) 0.031(5) -0.005(4) -0.006(4) 0.010(4)
_geom_special_details     ?
loop_
    _geom_bond_atom_site_label_1
    _geom_bond_atom_site_label_2
    _geom_bond_site_symmetry_2
    _geom_bond_distance
    _geom_bond_publ_flag
    Fe1A C12A . 2.026(9) ?
    Fe1A C15A . 2.041(8) ?
    Fe1A C9A . 2.044(9) ?
    Fe1A C14A . 2.048(8) ?
    Fe1A C17A . 2.048(8) ?
    Fe1A C16A . 2.050(9) ?
    Fe1A C11A . 2.051(8) ?
    Fe1A C8A . 2.051(8) ?
    Fe1A C10A . 2.055(8) ?
    Fe1A C13A . 2.063(8) ?
    Fe2A C22A . 2.030(8) ?
    Fe2A C27A . 2.038(8) ?
    Fe2A C20A . 2.041(8) ?
    Fe2A C26A . 2.045(8) ?
    Fe2A C19A . 2.048(8) ?
    Fe2A C21A . 2.049(8) ?
    Fe2A C23A . 2.053(8) ?
    Fe2A C18A . 2.057(8) ?
    Fe2A C24A . 2.062(9) ?
    Fe2A C25A . 2.062(8) ?
    O1A C6A . 1.414(10) ?
    O1A C5A . 1.426(11) ?
    N1A N2A . 1.319(10) ?
    N1A C3A . 1.354(10) ?
    N2A N3A . 1.323(10) ?
    N3A C1A . 1.350(10) ?
    N4A C2A . 1.414(9) ?
    N4A C7A . 1.457(10) ?
    N4A C4A . 1.460(10) ?
    C1A C2A . 1.413(11) ?
    C1A C8A . 1.479(11) ?
    C2A C3A . 1.407(11) ?
    C3A C18A . 1.457(11) ?
    C4A C5A . 1.513(11) ?
    C4A H4AA . 0.99 ?
    C4A H4AB . 0.99 ?
    C5A H5AA . 0.99 ?
    C5A H5AB . 0.99 ?
    C6A C7A . 1.521(11) ?
    C6A H6AA . 0.99 ?
    C6A H6AB . 0.99 ?
    C7A H7AA . 0.99 ?
    C7A H7AB . 0.99 ?
    C8A C12A . 1.429(11) ?
    C8A C9A . 1.438(11) ?
    C9A C10A . 1.413(12) ?
    C9A H9A . 0.95 ?
    C10A C11A . 1.409(12) ?
    C10A H10A . 0.95 ?
    C11A C12A . 1.415(12) ?
    C11A H11A . 0.95 ?
    C12A H12A . 0.95 ?
    C13A C14A . 1.411(12) ?
    C13A C17A . 1.430(11) ?
    C13A H13A . 0.95 ?
    C14A C15A . 1.405(13) ?
    C14A H14A . 0.95 ?
    C15A C16A . 1.433(12) ?
    C15A H15A . 0.95 ?
    C16A C17A . 1.422(12) ?
    C16A H16A . 0.95 ?
    C17A H17A . 0.95 ?
    C18A C22A . 1.436(11) ?
    C18A C19A . 1.437(11) ?
    C19A C20A . 1.421(11) ?
    C19A H19A . 0.95 ?
    C20A C21A . 1.397(11) ?
    C20A H20A . 0.95 ?
    C21A C22A . 1.421(12) ?
    C21A H21A . 0.95 ?
    C22A H22A . 0.95 ?
    C23A C27A . 1.409(12) ?
    C23A C24A . 1.423(12) ?
    C23A H23A . 0.95 ?
    C24A C25A . 1.401(12) ?
    C24A H24A . 0.95 ?
    C25A C26A . 1.403(12) ?
    C25A H25A . 0.95 ?
    C26A C27A . 1.425(13) ?
    C26A H26A . 0.95 ?
    C27A H27A . 0.95 ?
    Fe1B C9B . 2.026(8) ?
    Fe1B C15B . 2.032(9) ?
    Fe1B C10B . 2.036(8) ?
    Fe1B C14B . 2.038(8) ?
    Fe1B C13B . 2.042(8) ?
    Fe1B C11B . 2.043(8) ?
    Fe1B C12B . 2.046(7) ?
    Fe1B C16B . 2.049(8) ?
    Fe1B C8B . 2.052(8) ?
    Fe1B C17B . 2.058(8) ?
    Fe2B C19B . 2.019(8) ?
    Fe2B C24B . 2.023(9) ?
    Fe2B C25B . 2.030(10) ?
    Fe2B C20B . 2.030(9) ?
    Fe2B C23B . 2.034(8) ?
    Fe2B C21B . 2.036(9) ?
    Fe2B C27B . 2.039(9) ?
    Fe2B C22B . 2.039(9) ?
    Fe2B C26B . 2.046(9) ?
    Fe2B C18B . 2.059(8) ?
    O1B C6B . 1.426(10) ?
    O1B C5B . 1.430(10) ?
    N1B N2B . 1.320(10) ?
    N1B C3B . 1.366(10) ?
    N2B N3B . 1.328(9) ?
    N3B C1B . 1.353(10) ?
    N4B C2B . 1.424(10) ?
    N4B C7B . 1.452(10) ?
    N4B C4B . 1.472(9) ?
    C1B C2B . 1.398(11) ?
    C1B C18B . 1.482(11) ?
    C2B C3B . 1.400(11) ?
    C3B C8B . 1.460(11) ?
    C4B C5B . 1.532(10) ?
    C4B H4BA . 0.99 ?
    C4B H4BB . 0.99 ?
    C5B H5BA . 0.99 ?
    C5B H5BB . 0.99 ?
    C6B C7B . 1.520(10) ?
    C6B H6BA . 0.99 ?
    C6B H6BB . 0.99 ?
    C7B H7BA . 0.99 ?
    C7B H7BB . 0.99 ?
    C8B C12B . 1.417(11) ?
    C8B C9B . 1.435(11) ?
    C9B C10B . 1.416(12) ?
    C9B H9B . 0.95 ?
    C10B C11B . 1.398(12) ?
    C10B H10B . 0.95 ?
    C11B C12B . 1.439(12) ?
    C11B H11B . 0.95 ?
    C12B H12B . 0.95 ?
    C13B C17B . 1.398(13) ?
    C13B C14B . 1.414(12) ?
    C13B H13B . 0.95 ?
    C14B C15B . 1.386(13) ?
    C14B H14B . 0.95 ?
    C15B C16B . 1.413(13) ?
    C15B H15B . 0.95 ?
    C16B C17B . 1.421(13) ?
    C16B H16B . 0.95 ?
    C17B H17B . 0.95 ?
    C18B C19B . 1.428(11) ?
    C18B C22B . 1.441(10) ?
    C19B C20B . 1.423(12) ?
    C19B H19B . 0.95 ?
    C20B C21B . 1.407(13) ?
    C20B H20B . 0.95 ?
    C21B C22B . 1.419(12) ?
    C21B H21B . 0.95 ?
    C22B H22B . 0.95 ?
    C23B C27B . 1.412(12) ?
    C23B C24B . 1.413(13) ?
    C23B H23B . 0.95 ?
    C24B C25B . 1.415(16) ?
    C24B H24B . 0.95 ?
    C25B C26B . 1.401(15) ?
    C25B H25B . 0.95 ?
    C26B C27B . 1.411(12) ?
    C26B H26B . 0.95 ?
    C27B H27B . 0.95 ?
loop_
    _geom_angle_atom_site_label_1
    _geom_angle_atom_site_label_2
    _geom_angle_atom_site_label_3
    _geom_angle_site_symmetry_1
    _geom_angle_site_symmetry_3
    _geom_angle
    _geom_angle_publ_flag
    C12A Fe1A C15A . . 118.9(4) ?
    C12A Fe1A C9A . . 69.0(3) ?
    C15A Fe1A C9A . . 162.5(4) ?
    C12A Fe1A C14A . . 153.8(3) ?
    C15A Fe1A C14A . . 40.2(4) ?
    C9A Fe1A C14A . . 126.4(4) ?
    C12A Fe1A C17A . . 125.9(3) ?
    C15A Fe1A C17A . . 68.6(4) ?
    C9A Fe1A C17A . . 121.0(4) ?
    C14A Fe1A C17A . . 67.9(4) ?
    C12A Fe1A C16A . . 106.9(4) ?
    C15A Fe1A C16A . . 41.0(4) ?
    C9A Fe1A C16A . . 155.5(4) ?
    C14A Fe1A C16A . . 67.9(3) ?
    C17A Fe1A C16A . . 40.6(4) ?
    C12A Fe1A C11A . . 40.6(3) ?
    C15A Fe1A C11A . . 107.2(3) ?
    C9A Fe1A C11A . . 67.9(4) ?
    C14A Fe1A C11A . . 120.2(4) ?
    C17A Fe1A C11A . . 163.1(3) ?
    C16A Fe1A C11A . . 125.7(4) ?
    C12A Fe1A C8A . . 41.0(3) ?
    C15A Fe1A C8A . . 154.5(3) ?
    C9A Fe1A C8A . . 41.1(3) ?
    C14A Fe1A C8A . . 164.1(3) ?
    C17A Fe1A C8A . . 108.2(3) ?
    C16A Fe1A C8A . . 120.0(3) ?
    C11A Fe1A C8A . . 68.1(3) ?
    C12A Fe1A C10A . . 68.5(3) ?
    C15A Fe1A C10A . . 125.2(4) ?
    C9A Fe1A C10A . . 40.3(3) ?
    C14A Fe1A C10A . . 108.4(4) ?
    C17A Fe1A C10A . . 155.5(4) ?
    C16A Fe1A C10A . . 162.6(4) ?
    C11A Fe1A C10A . . 40.1(3) ?
    C8A Fe1A C10A . . 68.4(3) ?
    C12A Fe1A C13A . . 164.0(3) ?
    C15A Fe1A C13A . . 68.2(4) ?
    C9A Fe1A C13A . . 108.6(4) ?
    C14A Fe1A C13A . . 40.2(3) ?
    C17A Fe1A C13A . . 40.7(3) ?
    C16A Fe1A C13A . . 68.3(4) ?
    C11A Fe1A C13A . . 154.5(3) ?
    C8A Fe1A C13A . . 126.9(3) ?
    C10A Fe1A C13A . . 120.7(3) ?
    C22A Fe2A C27A . . 106.2(4) ?
    C22A Fe2A C20A . . 68.1(3) ?
    C27A Fe2A C20A . . 164.3(4) ?
    C22A Fe2A C26A . . 116.0(4) ?
    C27A Fe2A C26A . . 40.9(4) ?
    C20A Fe2A C26A . . 127.1(4) ?
    C22A Fe2A C19A . . 68.8(3) ?
    C27A Fe2A C19A . . 152.7(4) ?
    C20A Fe2A C19A . . 40.7(3) ?
    C26A Fe2A C19A . . 166.0(4) ?
    C22A Fe2A C21A . . 40.8(3) ?
    C27A Fe2A C21A . . 126.4(4) ?
    C20A Fe2A C21A . . 40.0(3) ?
    C26A Fe2A C21A . . 106.2(3) ?
    C19A Fe2A C21A . . 68.3(3) ?
    C22A Fe2A C23A . . 128.1(4) ?
    C27A Fe2A C23A . . 40.3(3) ?
    C20A Fe2A C23A . . 154.4(4) ?
    C26A Fe2A C23A . . 67.8(4) ?
    C19A Fe2A C23A . . 120.7(3) ?
    C21A Fe2A C23A . . 165.1(4) ?
    C22A Fe2A C18A . . 41.1(3) ?
    C27A Fe2A C18A . . 117.5(3) ?
    C20A Fe2A C18A . . 68.6(3) ?
    C26A Fe2A C18A . . 150.6(4) ?
    C19A Fe2A C18A . . 41.0(3) ?
    C21A Fe2A C18A . . 68.8(3) ?
    C23A Fe2A C18A . . 109.2(3) ?
    C22A Fe2A C24A . . 167.5(4) ?
    C27A Fe2A C24A . . 67.8(3) ?
    C20A Fe2A C24A . . 120.5(3) ?
    C26A Fe2A C24A . . 67.3(3) ?
    C19A Fe2A C24A . . 111.1(3) ?
    C21A Fe2A C24A . . 151.6(4) ?
    C23A Fe2A C24A . . 40.5(3) ?
    C18A Fe2A C24A . . 130.6(3) ?
    C22A Fe2A C25A . . 149.8(4) ?
    C27A Fe2A C25A . . 67.9(4) ?
    C20A Fe2A C25A . . 109.2(3) ?
    C26A Fe2A C25A . . 39.9(3) ?
    C19A Fe2A C25A . . 130.0(3) ?
    C21A Fe2A C25A . . 117.4(3) ?
    C23A Fe2A C25A . . 67.5(4) ?
    C18A Fe2A C25A . . 168.3(3) ?
    C24A Fe2A C25A . . 39.7(3) ?
    C6A O1A C5A . . 109.7(7) ?
    N2A N1A C3A . . 120.9(7) ?
    N1A N2A N3A . . 121.9(7) ?
    N2A N3A C1A . . 120.2(7) ?
    C2A N4A C7A . . 117.2(6) ?
    C2A N4A C4A . . 120.1(6) ?
    C7A N4A C4A . . 113.6(6) ?
    N3A C1A C2A . . 121.0(7) ?
    N3A C1A C8A . . 115.1(7) ?
    C2A C1A C8A . . 123.9(7) ?
    C3A C2A C1A . . 115.4(7) ?
    C3A C2A N4A . . 125.6(7) ?
    C1A C2A N4A . . 119.0(7) ?
    N1A C3A C2A . . 120.3(7) ?
    N1A C3A C18A . . 113.6(7) ?
    C2A C3A C18A . . 126.1(7) ?
    N4A C4A C5A . . 108.2(7) ?
    N4A C4A H4AA . . 110.1 ?
    C5A C4A H4AA . . 110.1 ?
    N4A C4A H4AB . . 110.1 ?
    C5A C4A H4AB . . 110.1 ?
    H4AA C4A H4AB . . 108.4 ?
    O1A C5A C4A . . 111.0(7) ?
    O1A C5A H5AA . . 109.4 ?
    C4A C5A H5AA . . 109.4 ?
    O1A C5A H5AB . . 109.4 ?
    C4A C5A H5AB . . 109.4 ?
    H5AA C5A H5AB . . 108 ?
    O1A C6A C7A . . 111.6(7) ?
    O1A C6A H6AA . . 109.3 ?
    C7A C6A H6AA . . 109.3 ?
    O1A C6A H6AB . . 109.3 ?
    C7A C6A H6AB . . 109.3 ?
    H6AA C6A H6AB . . 108 ?
    N4A C7A C6A . . 109.2(7) ?
    N4A C7A H7AA . . 109.8 ?
    C6A C7A H7AA . . 109.8 ?
    N4A C7A H7AB . . 109.8 ?
    C6A C7A H7AB . . 109.8 ?
    H7AA C7A H7AB . . 108.3 ?
    C12A C8A C9A . . 107.2(7) ?
    C12A C8A C1A . . 123.4(7) ?
    C9A C8A C1A . . 129.3(7) ?
    C12A C8A Fe1A . . 68.6(5) ?
    C9A C8A Fe1A . . 69.2(5) ?
    C1A C8A Fe1A . . 124.4(6) ?
    C10A C9A C8A . . 108.0(8) ?
    C10A C9A Fe1A . . 70.2(5) ?
    C8A C9A Fe1A . . 69.7(5) ?
    C10A C9A H9A . . 126 ?
    C8A C9A H9A . . 126 ?
    Fe1A C9A H9A . . 125.7 ?
    C11A C10A C9A . . 108.2(8) ?
    C11A C10A Fe1A . . 69.8(5) ?
    C9A C10A Fe1A . . 69.4(5) ?
    C11A C10A H10A . . 125.9 ?
    C9A C10A H10A . . 125.9 ?
    Fe1A C10A H10A . . 126.4 ?
    C10A C11A C12A . . 108.8(7) ?
    C10A C11A Fe1A . . 70.1(5) ?
    C12A C11A Fe1A . . 68.8(5) ?
    C10A C11A H11A . . 125.6 ?
    C12A C11A H11A . . 125.6 ?
    Fe1A C11A H11A . . 127.1 ?
    C11A C12A C8A . . 107.8(7) ?
    C11A C12A Fe1A . . 70.6(5) ?
    C8A C12A Fe1A . . 70.4(5) ?
    C11A C12A H12A . . 126.1 ?
    C8A C12A H12A . . 126.1 ?
    Fe1A C12A H12A . . 124.5 ?
    C14A C13A C17A . . 107.2(8) ?
    C14A C13A Fe1A . . 69.3(5) ?
    C17A C13A Fe1A . . 69.0(5) ?
    C14A C13A H13A . . 126.4 ?
    C17A C13A H13A . . 126.4 ?
    Fe1A C13A H13A . . 126.8 ?
    C15A C14A C13A . . 109.6(8) ?
    C15A C14A Fe1A . . 69.7(5) ?
    C13A C14A Fe1A . . 70.5(5) ?
    C15A C14A H14A . . 125.2 ?
    C13A C14A H14A . . 125.2 ?
    Fe1A C14A H14A . . 126.2 ?
    C14A C15A C16A . . 107.5(8) ?
    C14A C15A Fe1A . . 70.1(5) ?
    C16A C15A Fe1A . . 69.8(5) ?
    C14A C15A H15A . . 126.2 ?
    C16A C15A H15A . . 126.2 ?
    Fe1A C15A H15A . . 125.4 ?
    C17A C16A C15A . . 107.6(8) ?
    C17A C16A Fe1A . . 69.6(5) ?
    C15A C16A Fe1A . . 69.2(5) ?
    C17A C16A H16A . . 126.2 ?
    C15A C16A H16A . . 126.2 ?
    Fe1A C16A H16A . . 126.6 ?
    C16A C17A C13A . . 108.1(8) ?
    C16A C17A Fe1A . . 69.8(5) ?
    C13A C17A Fe1A . . 70.2(5) ?
    C16A C17A H17A . . 126 ?
    C13A C17A H17A . . 126 ?
    Fe1A C17A H17A . . 125.6 ?
    C22A C18A C19A . . 106.6(7) ?
    C22A C18A C3A . . 123.9(7) ?
    C19A C18A C3A . . 129.5(7) ?
    C22A C18A Fe2A . . 68.4(4) ?
    C19A C18A Fe2A . . 69.2(4) ?
    C3A C18A Fe2A . . 125.1(5) ?
    C20A C19A C18A . . 107.7(7) ?
    C20A C19A Fe2A . . 69.4(5) ?
    C18A C19A Fe2A . . 69.8(4) ?
    C20A C19A H19A . . 126.2 ?
    C18A C19A H19A . . 126.2 ?
    Fe2A C19A H19A . . 126.2 ?
    C21A C20A C19A . . 109.3(7) ?
    C21A C20A Fe2A . . 70.3(5) ?
    C19A C20A Fe2A . . 70.0(5) ?
    C21A C20A H20A . . 125.4 ?
    C19A C20A H20A . . 125.4 ?
    Fe2A C20A H20A . . 125.9 ?
    C20A C21A C22A . . 107.9(7) ?
    C20A C21A Fe2A . . 69.7(5) ?
    C22A C21A Fe2A . . 68.9(5) ?
    C20A C21A H21A . . 126.1 ?
    C22A C21A H21A . . 126.1 ?
    Fe2A C21A H21A . . 126.9 ?
    C21A C22A C18A . . 108.6(7) ?
    C21A C22A Fe2A . . 70.3(5) ?
    C18A C22A Fe2A . . 70.5(5) ?
    C21A C22A H22A . . 125.7 ?
    C18A C22A H22A . . 125.7 ?
    Fe2A C22A H22A . . 125.1 ?
    C27A C23A C24A . . 107.8(8) ?
    C27A C23A Fe2A . . 69.3(5) ?
    C24A C23A Fe2A . . 70.1(5) ?
    C27A C23A H23A . . 126.1 ?
    C24A C23A H23A . . 126.1 ?
    Fe2A C23A H23A . . 126.1 ?
    C25A C24A C23A . . 108.1(8) ?
    C25A C24A Fe2A . . 70.1(5) ?
    C23A C24A Fe2A . . 69.4(5) ?
    C25A C24A H24A . . 126 ?
    C23A C24A H24A . . 126 ?
    Fe2A C24A H24A . . 126 ?
    C24A C25A C26A . . 108.5(8) ?
    C24A C25A Fe2A . . 70.1(5) ?
    C26A C25A Fe2A . . 69.4(5) ?
    C24A C25A H25A . . 125.8 ?
    C26A C25A H25A . . 125.8 ?
    Fe2A C25A H25A . . 126.3 ?
    C25A C26A C27A . . 108.1(8) ?
    C25A C26A Fe2A . . 70.7(5) ?
    C27A C26A Fe2A . . 69.3(5) ?
    C25A C26A H26A . . 126 ?
    C27A C26A H26A . . 126 ?
    Fe2A C26A H26A . . 125.6 ?
    C23A C27A C26A . . 107.6(8) ?
    C23A C27A Fe2A . . 70.4(5) ?
    C26A C27A Fe2A . . 69.8(5) ?
    C23A C27A H27A . . 126.2 ?
    C26A C27A H27A . . 126.2 ?
    Fe2A C27A H27A . . 125.1 ?
    C9B Fe1B C15B . . 115.6(4) ?
    C9B Fe1B C10B . . 40.8(3) ?
    C15B Fe1B C10B . . 107.7(4) ?
    C9B Fe1B C14B . . 107.6(3) ?
    C15B Fe1B C14B . . 39.8(4) ?
    C10B Fe1B C14B . . 128.9(4) ?
    C9B Fe1B C13B . . 130.3(4) ?
    C15B Fe1B C13B . . 67.4(4) ?
    C10B Fe1B C13B . . 168.2(4) ?
    C14B Fe1B C13B . . 40.6(3) ?
    C9B Fe1B C11B . . 68.6(4) ?
    C15B Fe1B C11B . . 129.1(4) ?
    C10B Fe1B C11B . . 40.1(3) ?
    C14B Fe1B C11B . . 166.6(4) ?
    C13B Fe1B C11B . . 151.3(4) ?
    C9B Fe1B C12B . . 68.5(3) ?
    C15B Fe1B C12B . . 168.8(4) ?
    C10B Fe1B C12B . . 68.0(3) ?
    C14B Fe1B C12B . . 150.8(3) ?
    C13B Fe1B C12B . . 118.8(3) ?
    C11B Fe1B C12B . . 41.2(3) ?
    C9B Fe1B C16B . . 148.5(4) ?
    C15B Fe1B C16B . . 40.5(4) ?
    C10B Fe1B C16B . . 116.4(4) ?
    C14B Fe1B C16B . . 67.7(4) ?
    C13B Fe1B C16B . . 67.4(4) ?
    C11B Fe1B C16B . . 108.3(4) ?
    C12B Fe1B C16B . . 131.0(4) ?
    C9B Fe1B C8B . . 41.2(3) ?
    C15B Fe1B C8B . . 149.0(4) ?
    C10B Fe1B C8B . . 68.7(3) ?
    C14B Fe1B C8B . . 117.2(3) ?
    C13B Fe1B C8B . . 109.6(3) ?
    C11B Fe1B C8B . . 69.0(3) ?
    C12B Fe1B C8B . . 40.5(3) ?
    C16B Fe1B C8B . . 169.4(4) ?
    C9B Fe1B C17B . . 169.0(3) ?
    C15B Fe1B C17B . . 67.9(4) ?
    C10B Fe1B C17B . . 149.8(4) ?
    C14B Fe1B C17B . . 67.9(3) ?
    C13B Fe1B C17B . . 39.9(4) ?
    C11B Fe1B C17B . . 118.1(4) ?
    C12B Fe1B C17B . . 110.2(3) ?
    C16B Fe1B C17B . . 40.5(4) ?
    C8B Fe1B C17B . . 130.8(3) ?
    C19B Fe2B C24B . . 106.9(4) ?
    C19B Fe2B C25B . . 119.7(4) ?
    C24B Fe2B C25B . . 40.9(4) ?
    C19B Fe2B C20B . . 41.1(3) ?
    C24B Fe2B C20B . . 123.2(4) ?
    C25B Fe2B C20B . . 105.3(4) ?
    C19B Fe2B C23B . . 125.5(4) ?
    C24B Fe2B C23B . . 40.8(4) ?
    C25B Fe2B C23B . . 68.3(4) ?
    C20B Fe2B C23B . . 161.5(4) ?
    C19B Fe2B C21B . . 68.8(4) ?
    C24B Fe2B C21B . . 159.6(4) ?
    C25B Fe2B C21B . . 122.5(4) ?
    C20B Fe2B C21B . . 40.5(4) ?
    C23B Fe2B C21B . . 157.6(4) ?
    C19B Fe2B C27B . . 163.0(3) ?
    C24B Fe2B C27B . . 68.7(4) ?
    C25B Fe2B C27B . . 68.4(4) ?
    C20B Fe2B C27B . . 155.1(4) ?
    C23B Fe2B C27B . . 40.6(3) ?
    C21B Fe2B C27B . . 121.2(4) ?
    C19B Fe2B C22B . . 69.4(3) ?
    C24B Fe2B C22B . . 158.3(4) ?
    C25B Fe2B C22B . . 159.8(4) ?
    C20B Fe2B C22B . . 68.9(4) ?
    C23B Fe2B C22B . . 123.0(4) ?
    C21B Fe2B C22B . . 40.8(3) ?
    C27B Fe2B C22B . . 108.3(4) ?
    C19B Fe2B C26B . . 154.8(4) ?
    C24B Fe2B C26B . . 68.0(5) ?
    C25B Fe2B C26B . . 40.2(4) ?
    C20B Fe2B C26B . . 119.5(4) ?
    C23B Fe2B C26B . . 67.7(4) ?
    C21B Fe2B C26B . . 106.9(4) ?
    C27B Fe2B C26B . . 40.4(3) ?
    C22B Fe2B C26B . . 124.5(4) ?
    C19B Fe2B C18B . . 41.0(3) ?
    C24B Fe2B C18B . . 122.2(4) ?
    C25B Fe2B C18B . . 156.6(4) ?
    C20B Fe2B C18B . . 68.8(3) ?
    C23B Fe2B C18B . . 109.7(4) ?
    C21B Fe2B C18B . . 68.5(3) ?
    C27B Fe2B C18B . . 126.3(4) ?
    C22B Fe2B C18B . . 41.2(3) ?
    C26B Fe2B C18B . . 162.5(4) ?
    C6B O1B C5B . . 110.1(6) ?
    N2B N1B C3B . . 120.7(7) ?
    N1B N2B N3B . . 122.1(7) ?
    N2B N3B C1B . . 119.7(7) ?
    C2B N4B C7B . . 118.7(6) ?
    C2B N4B C4B . . 119.4(6) ?
    C7B N4B C4B . . 113.8(6) ?
    N3B C1B C2B . . 121.1(7) ?
    N3B C1B C18B . . 114.6(7) ?
    C2B C1B C18B . . 124.2(7) ?
    C1B C2B C3B . . 116.4(7) ?
    C1B C2B N4B . . 118.7(7) ?
    C3B C2B N4B . . 125.0(7) ?
    N1B C3B C2B . . 119.5(8) ?
    N1B C3B C8B . . 114.1(7) ?
    C2B C3B C8B . . 126.3(7) ?
    N4B C4B C5B . . 107.2(6) ?
    N4B C4B H4BA . . 110.3 ?
    C5B C4B H4BA . . 110.3 ?
    N4B C4B H4BB . . 110.3 ?
    C5B C4B H4BB . . 110.3 ?
    H4BA C4B H4BB . . 108.5 ?
    O1B C5B C4B . . 110.4(6) ?
    O1B C5B H5BA . . 109.6 ?
    C4B C5B H5BA . . 109.6 ?
    O1B C5B H5BB . . 109.6 ?
    C4B C5B H5BB . . 109.6 ?
    H5BA C5B H5BB . . 108.1 ?
    O1B C6B C7B . . 112.1(6) ?
    O1B C6B H6BA . . 109.2 ?
    C7B C6B H6BA . . 109.2 ?
    O1B C6B H6BB . . 109.2 ?
    C7B C6B H6BB . . 109.2 ?
    H6BA C6B H6BB . . 107.9 ?
    N4B C7B C6B . . 109.4(7) ?
    N4B C7B H7BA . . 109.8 ?
    C6B C7B H7BA . . 109.8 ?
    N4B C7B H7BB . . 109.8 ?
    C6B C7B H7BB . . 109.8 ?
    H7BA C7B H7BB . . 108.2 ?
    C12B C8B C9B . . 106.9(7) ?
    C12B C8B C3B . . 128.7(7) ?
    C9B C8B C3B . . 124.4(7) ?
    C12B C8B Fe1B . . 69.5(4) ?
    C9B C8B Fe1B . . 68.5(4) ?
    C3B C8B Fe1B . . 125.9(5) ?
    C10B C9B C8B . . 108.0(7) ?
    C10B C9B Fe1B . . 70.0(5) ?
    C8B C9B Fe1B . . 70.4(4) ?
    C10B C9B H9B . . 126 ?
    C8B C9B H9B . . 126 ?
    Fe1B C9B H9B . . 125.3 ?
    C11B C10B C9B . . 109.2(7) ?
    C11B C10B Fe1B . . 70.2(5) ?
    C9B C10B Fe1B . . 69.2(4) ?
    C11B C10B H10B . . 125.4 ?
    C9B C10B H10B . . 125.4 ?
    Fe1B C10B H10B . . 126.7 ?
    C10B C11B C12B . . 107.2(8) ?
    C10B C11B Fe1B . . 69.7(5) ?
    C12B C11B Fe1B . . 69.5(4) ?
    C10B C11B H11B . . 126.4 ?
    C12B C11B H11B . . 126.4 ?
    Fe1B C11B H11B . . 126 ?
    C8B C12B C11B . . 108.6(7) ?
    C8B C12B Fe1B . . 70.0(4) ?
    C11B C12B Fe1B . . 69.3(4) ?
    C8B C12B H12B . . 125.7 ?
    C11B C12B H12B . . 125.7 ?
    Fe1B C12B H12B . . 126.6 ?
    C17B C13B C14B . . 108.8(8) ?
    C17B C13B Fe1B . . 70.7(5) ?
    C14B C13B Fe1B . . 69.6(5) ?
    C17B C13B H13B . . 125.6 ?
    C14B C13B H13B . . 125.6 ?
    Fe1B C13B H13B . . 125.7 ?
    C15B C14B C13B . . 107.6(8) ?
    C15B C14B Fe1B . . 69.9(5) ?
    C13B C14B Fe1B . . 69.8(5) ?
    C15B C14B H14B . . 126.2 ?
    C13B C14B H14B . . 126.2 ?
    Fe1B C14B H14B . . 125.6 ?
    C14B C15B C16B . . 108.9(8) ?
    C14B C15B Fe1B . . 70.3(5) ?
    C16B C15B Fe1B . . 70.4(5) ?
    C14B C15B H15B . . 125.5 ?
    C16B C15B H15B . . 125.5 ?
    Fe1B C15B H15B . . 125.3 ?
    C15B C16B C17B . . 107.4(8) ?
    C15B C16B Fe1B . . 69.1(5) ?
    C17B C16B Fe1B . . 70.1(5) ?
    C15B C16B H16B . . 126.3 ?
    C17B C16B H16B . . 126.3 ?
    Fe1B C16B H16B . . 126.1 ?
    C13B C17B C16B . . 107.3(8) ?
    C13B C17B Fe1B . . 69.4(5) ?
    C16B C17B Fe1B . . 69.4(5) ?
    C13B C17B H17B . . 126.3 ?
    C16B C17B H17B . . 126.3 ?
    Fe1B C17B H17B . . 126.4 ?
    C19B C18B C22B . . 107.3(7) ?
    C19B C18B C1B . . 124.5(7) ?
    C22B C18B C1B . . 128.2(7) ?
    C19B C18B Fe2B . . 68.0(4) ?
    C22B C18B Fe2B . . 68.7(5) ?
    C1B C18B Fe2B . . 126.4(6) ?
    C20B C19B C18B . . 108.2(7) ?
    C20B C19B Fe2B . . 69.9(5) ?
    C18B C19B Fe2B . . 71.0(5) ?
    C20B C19B H19B . . 125.9 ?
    C18B C19B H19B . . 125.9 ?
    Fe2B C19B H19B . . 124.8 ?
    C21B C20B C19B . . 108.0(8) ?
    C21B C20B Fe2B . . 69.9(5) ?
    C19B C20B Fe2B . . 69.0(5) ?
    C21B C20B H20B . . 126 ?
    C19B C20B H20B . . 126 ?
    Fe2B C20B H20B . . 126.7 ?
    C20B C21B C22B . . 109.0(8) ?
    C20B C21B Fe2B . . 69.6(5) ?
    C22B C21B Fe2B . . 69.8(5) ?
    C20B C21B H21B . . 125.5 ?
    C22B C21B H21B . . 125.5 ?
    Fe2B C21B H21B . . 126.8 ?
    C21B C22B C18B . . 107.4(7) ?
    C21B C22B Fe2B . . 69.5(5) ?
    C18B C22B Fe2B . . 70.1(5) ?
    C21B C22B H22B . . 126.3 ?
    C18B C22B H22B . . 126.3 ?
    Fe2B C22B H22B . . 125.7 ?
    C27B C23B C24B . . 108.4(9) ?
    C27B C23B Fe2B . . 69.9(5) ?
    C24B C23B Fe2B . . 69.2(5) ?
    C27B C23B H23B . . 125.8 ?
    C24B C23B H23B . . 125.8 ?
    Fe2B C23B H23B . . 126.7 ?
    C23B C24B C25B . . 107.6(10) ?
    C23B C24B Fe2B . . 70.0(5) ?
    C25B C24B Fe2B . . 69.8(6) ?
    C23B C24B H24B . . 126.2 ?
    C25B C24B H24B . . 126.2 ?
    Fe2B C24B H24B . . 125.6 ?
    C26B C25B C24B . . 107.9(9) ?
    C26B C25B Fe2B . . 70.5(6) ?
    C24B C25B Fe2B . . 69.3(6) ?
    C26B C25B H25B . . 126.1 ?
    C24B C25B H25B . . 126.1 ?
    Fe2B C25B H25B . . 125.7 ?
    C25B C26B C27B . . 108.9(9) ?
    C25B C26B Fe2B . . 69.3(6) ?
    C27B C26B Fe2B . . 69.5(5) ?
    C25B C26B H26B . . 125.6 ?
    C27B C26B H26B . . 125.6 ?
    Fe2B C26B H26B . . 127.2 ?
    C26B C27B C23B . . 107.2(9) ?
    C26B C27B Fe2B . . 70.1(5) ?
    C23B C27B Fe2B . . 69.5(5) ?
    C26B C27B H27B . . 126.4 ?
    C23B C27B H27B . . 126.4 ?
    Fe2B C27B H27B . . 125.6 ?
loop_
    _geom_torsion_atom_site_label_1
    _geom_torsion_atom_site_label_2
    _geom_torsion_atom_site_label_3
    _geom_torsion_atom_site_label_4
    _geom_torsion_site_symmetry_1
    _geom_torsion_site_symmetry_2
    _geom_torsion_site_symmetry_3
    _geom_torsion_site_symmetry_4
    _geom_torsion
    _geom_torsion_publ_flag
    C3A N1A N2A N3A . . . . -0.1(12) ?
    N1A N2A N3A C1A . . . . 4.5(12) ?
    N2A N3A C1A C2A . . . . -3.5(12) ?
    N2A N3A C1A C8A . . . . 176.6(7) ?
    N3A C1A C2A C3A . . . . -1.6(11) ?
    C8A C1A C2A C3A . . . . 178.3(7) ?
    N3A C1A C2A N4A . . . . 177.2(7) ?
    C8A C1A C2A N4A . . . . -3.0(12) ?
    C7A N4A C2A C3A . . . . -101.9(9) ?
    C4A N4A C2A C3A . . . . 43.0(11) ?
    C7A N4A C2A C1A . . . . 79.5(9) ?
    C4A N4A C2A C1A . . . . -135.6(8) ?
    N2A N1A C3A C2A . . . . -5.2(12) ?
    N2A N1A C3A C18A . . . . 175.8(7) ?
    C1A C2A C3A N1A . . . . 5.8(11) ?
    N4A C2A C3A N1A . . . . -172.9(7) ?
    C1A C2A C3A C18A . . . . -175.3(7) ?
    N4A C2A C3A C18A . . . . 6.0(13) ?
    C2A N4A C4A C5A . . . . 159.5(7) ?
    C7A N4A C4A C5A . . . . -54.4(9) ?
    C6A O1A C5A C4A . . . . -62.3(9) ?
    N4A C4A C5A O1A . . . . 58.1(9) ?
    C5A O1A C6A C7A . . . . 60.3(10) ?
    C2A N4A C7A C6A . . . . -160.1(7) ?
    C4A N4A C7A C6A . . . . 52.7(9) ?
    O1A C6A C7A N4A . . . . -54.9(10) ?
    N3A C1A C8A C12A . . . . 39.9(11) ?
    C2A C1A C8A C12A . . . . -139.9(8) ?
    N3A C1A C8A C9A . . . . -135.8(9) ?
    C2A C1A C8A C9A . . . . 44.3(13) ?
    N3A C1A C8A Fe1A . . . . -45.5(10) ?
    C2A C1A C8A Fe1A . . . . 134.6(7) ?
    C12A C8A C9A C10A . . . . 1.8(10) ?
    C1A C8A C9A C10A . . . . 178.1(8) ?
    Fe1A C8A C9A C10A . . . . 60.0(6) ?
    C12A C8A C9A Fe1A . . . . -58.2(6) ?
    C1A C8A C9A Fe1A . . . . 118.1(9) ?
    C8A C9A C10A C11A . . . . -0.5(10) ?
    Fe1A C9A C10A C11A . . . . 59.2(6) ?
    C8A C9A C10A Fe1A . . . . -59.7(6) ?
    C9A C10A C11A C12A . . . . -1.0(10) ?
    Fe1A C10A C11A C12A . . . . 58.0(6) ?
    C9A C10A C11A Fe1A . . . . -59.0(6) ?
    C10A C11A C12A C8A . . . . 2.2(10) ?
    Fe1A C11A C12A C8A . . . . 60.9(6) ?
    C10A C11A C12A Fe1A . . . . -58.8(6) ?
    C9A C8A C12A C11A . . . . -2.4(10) ?
    C1A C8A C12A C11A . . . . -179.0(7) ?
    Fe1A C8A C12A C11A . . . . -61.1(6) ?
    C9A C8A C12A Fe1A . . . . 58.6(6) ?
    C1A C8A C12A Fe1A . . . . -117.9(8) ?
    C17A C13A C14A C15A . . . . 0.0(10) ?
    Fe1A C13A C14A C15A . . . . -58.9(6) ?
    C17A C13A C14A Fe1A . . . . 58.9(6) ?
    C13A C14A C15A C16A . . . . -0.7(10) ?
    Fe1A C14A C15A C16A . . . . -60.1(6) ?
    C13A C14A C15A Fe1A . . . . 59.4(6) ?
    C14A C15A C16A C17A . . . . 1.1(10) ?
    Fe1A C15A C16A C17A . . . . -59.2(6) ?
    C14A C15A C16A Fe1A . . . . 60.3(6) ?
    C15A C16A C17A C13A . . . . -1.2(10) ?
    Fe1A C16A C17A C13A . . . . -60.0(6) ?
    C15A C16A C17A Fe1A . . . . 58.9(6) ?
    C14A C13A C17A C16A . . . . 0.7(9) ?
    Fe1A C13A C17A C16A . . . . 59.8(6) ?
    C14A C13A C17A Fe1A . . . . -59.0(6) ?
    N1A C3A C18A C22A . . . . 37.8(11) ?
    C2A C3A C18A C22A . . . . -141.1(8) ?
    N1A C3A C18A C19A . . . . -139.2(8) ?
    C2A C3A C18A C19A . . . . 41.9(13) ?
    N1A C3A C18A Fe2A . . . . -48.2(10) ?
    C2A C3A C18A Fe2A . . . . 132.8(7) ?
    C22A C18A C19A C20A . . . . 0.8(9) ?
    C3A C18A C19A C20A . . . . 178.2(8) ?
    Fe2A C18A C19A C20A . . . . 59.3(5) ?
    C22A C18A C19A Fe2A . . . . -58.4(5) ?
    C3A C18A C19A Fe2A . . . . 118.9(8) ?
    C18A C19A C20A C21A . . . . 0.0(9) ?
    Fe2A C19A C20A C21A . . . . 59.5(6) ?
    C18A C19A C20A Fe2A . . . . -59.6(5) ?
    C19A C20A C21A C22A . . . . -0.8(9) ?
    Fe2A C20A C21A C22A . . . . 58.5(5) ?
    C19A C20A C21A Fe2A . . . . -59.3(6) ?
    C20A C21A C22A C18A . . . . 1.3(9) ?
    Fe2A C21A C22A C18A . . . . 60.3(5) ?
    C20A C21A C22A Fe2A . . . . -59.0(6) ?
    C19A C18A C22A C21A . . . . -1.3(9) ?
    C3A C18A C22A C21A . . . . -178.9(7) ?
    Fe2A C18A C22A C21A . . . . -60.3(5) ?
    C19A C18A C22A Fe2A . . . . 58.9(5) ?
    C3A C18A C22A Fe2A . . . . -118.6(7) ?
    C27A C23A C24A C25A . . . . -0.5(9) ?
    Fe2A C23A C24A C25A . . . . -59.7(6) ?
    C27A C23A C24A Fe2A . . . . 59.3(5) ?
    C23A C24A C25A C26A . . . . 0.3(9) ?
    Fe2A C24A C25A C26A . . . . -59.0(6) ?
    C23A C24A C25A Fe2A . . . . 59.3(6) ?
    C24A C25A C26A C27A . . . . 0.0(9) ?
    Fe2A C25A C26A C27A . . . . -59.5(6) ?
    C24A C25A C26A Fe2A . . . . 59.4(6) ?
    C24A C23A C27A C26A . . . . 0.4(9) ?
    Fe2A C23A C27A C26A . . . . 60.2(6) ?
    C24A C23A C27A Fe2A . . . . -59.8(5) ?
    C25A C26A C27A C23A . . . . -0.3(9) ?
    Fe2A C26A C27A C23A . . . . -60.6(6) ?
    C25A C26A C27A Fe2A . . . . 60.3(6) ?
    C3B N1B N2B N3B . . . . -0.2(12) ?
    N1B N2B N3B C1B . . . . -4.4(12) ?
    N2B N3B C1B C2B . . . . 2.2(12) ?
    N2B N3B C1B C18B . . . . -177.9(7) ?
    N3B C1B C2B C3B . . . . 4.1(12) ?
    C18B C1B C2B C3B . . . . -175.8(8) ?
    N3B C1B C2B N4B . . . . -175.7(7) ?
    C18B C1B C2B N4B . . . . 4.5(12) ?
    C7B N4B C2B C1B . . . . -78.2(9) ?
    C4B N4B C2B C1B . . . . 134.8(8) ?
    C7B N4B C2B C3B . . . . 102.1(9) ?
    C4B N4B C2B C3B . . . . -44.9(11) ?
    N2B N1B C3B C2B . . . . 6.8(12) ?
    N2B N1B C3B C8B . . . . -177.5(7) ?
    C1B C2B C3B N1B . . . . -8.4(12) ?
    N4B C2B C3B N1B . . . . 171.3(7) ?
    C1B C2B C3B C8B . . . . 176.4(8) ?
    N4B C2B C3B C8B . . . . -3.9(13) ?
    C2B N4B C4B C5B . . . . -155.5(7) ?
    C7B N4B C4B C5B . . . . 55.9(8) ?
    C6B O1B C5B C4B . . . . 62.1(8) ?
    N4B C4B C5B O1B . . . . -59.2(8) ?
    C5B O1B C6B C7B . . . . -59.0(9) ?
    C2B N4B C7B C6B . . . . 157.9(7) ?
    C4B N4B C7B C6B . . . . -53.3(8) ?
    O1B C6B C7B N4B . . . . 53.5(9) ?
    N1B C3B C8B C12B . . . . 143.5(8) ?
    C2B C3B C8B C12B . . . . -41.1(13) ?
    N1B C3B C8B C9B . . . . -34.9(11) ?
    C2B C3B C8B C9B . . . . 140.5(8) ?
    N1B C3B C8B Fe1B . . . . 52.0(10) ?
    C2B C3B C8B Fe1B . . . . -132.6(8) ?
    C12B C8B C9B C10B . . . . 1.0(8) ?
    C3B C8B C9B C10B . . . . 179.7(7) ?
    Fe1B C8B C9B C10B . . . . 60.1(5) ?
    C12B C8B C9B Fe1B . . . . -59.1(5) ?
    C3B C8B C9B Fe1B . . . . 119.6(8) ?
    C8B C9B C10B C11B . . . . -1.4(9) ?
    Fe1B C9B C10B C11B . . . . 59.0(6) ?
    C8B C9B C10B Fe1B . . . . -60.4(5) ?
    C9B C10B C11B C12B . . . . 1.2(9) ?
    Fe1B C10B C11B C12B . . . . 59.6(5) ?
    C9B C10B C11B Fe1B . . . . -58.4(6) ?
    C9B C8B C12B C11B . . . . -0.2(8) ?
    C3B C8B C12B C11B . . . . -178.9(8) ?
    Fe1B C8B C12B C11B . . . . -58.7(5) ?
    C9B C8B C12B Fe1B . . . . 58.5(5) ?
    C3B C8B C12B Fe1B . . . . -120.2(8) ?
    C10B C11B C12B C8B . . . . -0.6(9) ?
    Fe1B C11B C12B C8B . . . . 59.1(5) ?
    C10B C11B C12B Fe1B . . . . -59.7(6) ?
    C17B C13B C14B C15B . . . . 0.1(9) ?
    Fe1B C13B C14B C15B . . . . -60.0(6) ?
    C17B C13B C14B Fe1B . . . . 60.0(6) ?
    C13B C14B C15B C16B . . . . -0.1(10) ?
    Fe1B C14B C15B C16B . . . . -60.0(6) ?
    C13B C14B C15B Fe1B . . . . 59.9(6) ?
    C14B C15B C16B C17B . . . . 0.1(10) ?
    Fe1B C15B C16B C17B . . . . -59.9(6) ?
    C14B C15B C16B Fe1B . . . . 60.0(6) ?
    C14B C13B C17B C16B . . . . 0.0(9) ?
    Fe1B C13B C17B C16B . . . . 59.3(6) ?
    C14B C13B C17B Fe1B . . . . -59.3(6) ?
    C15B C16B C17B C13B . . . . 0.0(9) ?
    Fe1B C16B C17B C13B . . . . -59.3(6) ?
    C15B C16B C17B Fe1B . . . . 59.3(6) ?
    N3B C1B C18B C19B . . . . -37.1(11) ?
    C2B C1B C18B C19B . . . . 142.7(8) ?
    N3B C1B C18B C22B . . . . 139.9(9) ?
    C2B C1B C18B C22B . . . . -40.3(13) ?
    N3B C1B C18B Fe2B . . . . 49.5(10) ?
    C2B C1B C18B Fe2B . . . . -130.6(7) ?
    C22B C18B C19B C20B . . . . 2.7(9) ?
    C1B C18B C19B C20B . . . . -179.8(7) ?
    Fe2B C18B C19B C20B . . . . 60.3(6) ?
    C22B C18B C19B Fe2B . . . . -57.6(6) ?
    C1B C18B C19B Fe2B . . . . 120.0(8) ?
    C18B C19B C20B C21B . . . . -1.7(9) ?
    Fe2B C19B C20B C21B . . . . 59.2(6) ?
    C18B C19B C20B Fe2B . . . . -61.0(6) ?
    C19B C20B C21B C22B . . . . 0.1(10) ?
    Fe2B C20B C21B C22B . . . . 58.7(6) ?
    C19B C20B C21B Fe2B . . . . -58.6(6) ?
    C20B C21B C22B C18B . . . . 1.6(10) ?
    Fe2B C21B C22B C18B . . . . 60.2(6) ?
    C20B C21B C22B Fe2B . . . . -58.6(6) ?
    C19B C18B C22B C21B . . . . -2.6(9) ?
    C1B C18B C22B C21B . . . . 180.0(8) ?
    Fe2B C18B C22B C21B . . . . -59.7(6) ?
    C19B C18B C22B Fe2B . . . . 57.2(6) ?
    C1B C18B C22B Fe2B . . . . -120.3(9) ?
    C27B C23B C24B C25B . . . . -0.8(10) ?
    Fe2B C23B C24B C25B . . . . -59.9(7) ?
    C27B C23B C24B Fe2B . . . . 59.1(6) ?
    C23B C24B C25B C26B . . . . -0.2(11) ?
    Fe2B C24B C25B C26B . . . . -60.3(7) ?
    C23B C24B C25B Fe2B . . . . 60.1(6) ?
    C24B C25B C26B C27B . . . . 1.1(11) ?
    Fe2B C25B C26B C27B . . . . -58.4(7) ?
    C24B C25B C26B Fe2B . . . . 59.5(7) ?
    C25B C26B C27B C23B . . . . -1.6(10) ?
    Fe2B C26B C27B C23B . . . . -59.8(6) ?
    C25B C26B C27B Fe2B . . . . 58.2(7) ?
    C24B C23B C27B C26B . . . . 1.5(10) ?
    Fe2B C23B C27B C26B . . . . 60.2(6) ?
    C24B C23B C27B Fe2B . . . . -58.7(6) ?
loop_
    _geom_hbond_atom_site_label_D
    _geom_hbond_atom_site_label_H
    _geom_hbond_atom_site_label_A
    _geom_hbond_site_symmetry_A
    _geom_hbond_distance_DH
    _geom_hbond_distance_HA
    _geom_hbond_distance_DA
    _geom_hbond_angle_DHA
    C21B H21B N2A 3 0.95 2.56 3.300(12) 135
    C21B H21B N3A 3 0.95 2.52 3.415(10) 156
    C24A H24A O1B 1 0.95 2.51 3.401(10) 156
_shelx_estimated_absorpt_T_min     0.544
_shelx_estimated_absorpt_T_max     0.936
_shelx_hkl_file
;
   0   0 -34-3.23826 272.142   1
   0   0 -33 343.490 335.726   1
   0   0 -32 24174.1 1818.67   1
   0   0 -31 722.260 401.375   1
   0   0 -30 9278.62 1083.52   1
   0   0 -29 72.7692 365.896   1
   0   0 -28 10136.4 1091.93   1
   0   0 -27-396.326 344.094   1
   0   0 -26 5795.07 815.006   1
   0   0 -25 383.265 298.246   1
   0   0 -24 12217.3 1114.12   1
   0   0 -23 982.080 378.037   1
   0   0 -22 28710.0 1635.92   1
   0   0 -21 293.522 296.714   1
   0   0 -20 10947.5 972.392   1
   0   0 -19 231.241 290.902   1
   0   0 -18 9075.25 856.562   1
   0   0 -17 9314.45 918.262   1
   0   0 -16 228433. 3963.41   1
   0   0 -15 2076.04 519.121   1
   0   0 -14 12925.9 920.167   1
   0   0 -13 2835.47 561.863   1
   0   0 -12 140438. 2728.21   1
   0   0 -11 431.219 337.953   1
   0   0 -10 1042.01 331.319   1
   0   0  -9 72.1028 263.121   1
   0   0  -8 8145.10 607.001   1
   0   0  -7 238.815 262.566   1
   0   0  -6 25090.6 886.640   1
   0   0  -5 499.801 244.792   1
   0   0   5 192.142 147.705   3
   0   0   6 23494.4 701.726   3
   0   0   7 47.5905 153.893   3
   0   0   8 7183.14 443.632   3
   0   0   9 29.4145 145.250   3
   0   0  10 2218.92 277.420   3
   0   0  11 195.069 179.238   3
   0   0  12 136240. 2098.24   3
   0   0  13 2546.55 383.905   3
   0   0  14 13097.3 691.148   3
   0   0  15 828.236 286.603   3
   0   0  16 231682. 2988.89   3
   0   0  17 7798.59 622.809   3
   0   0  18 9798.78 661.465   3
   0   1 -37 1275.31 492.839   1
   0   1 -36-202.081 296.810   1
   0   1 -35 2547.05 722.486   1
   0   1 -34 502.247 381.657   1
   0   1 -33 3117.61 760.443   1
   0   1 -32-367.092 335.748   1
   0   1 -31 5712.80 973.335   1
   0  -1 -31 5154.68 799.315   1
   0   1 -30 174.703 306.623   1
   0  -1 -30-851.332 370.681   1
   0   1 -29 9727.83 1165.51   1
   0  -1 -29 10698.7 1065.48   1
   0  -1 -28-224.079 331.957   1
   0   1 -28-336.431 368.071   1
   0  -1 -27 10014.0 993.330   1
   0   1 -27 10228.5 1169.27   1
   0  -1 -26-658.902 374.868   1
   0   1 -26-663.780 422.392   1
   0   1 -25 3928.71 709.806   1
   0  -1 -25 3072.74 546.722   1
   0   1 -24-403.665 465.483   1
   0  -1 -24-77.5013 268.196   1
   0  -1 -23 12289.6 987.909   1
   0   1 -23 9630.90 1094.12   1
   0  -1 -22-371.454 270.037   1
   0   1 -22 40.6532 405.883   1
   0  -1 -21 656.841 258.565   1
   0   1 -21 484.964 348.778   1
   0  -1 -20 564.287 267.884   1
   0   1 -20 1224.61 448.649   1
   0  -1 -19 51754.3 1776.97   1
   0   1 -19 52246.1 2277.97   1
   0  -1 -18 1069.28 337.963   1
   0   1 -18 1214.71 508.576   1
   0   1 -17 51534.2 2168.23   1
   0  -1 -17 53261.3 1692.06   1
   0   1 -16 4038.24 818.438   1
   0  -1 -16 2820.54 482.609   1
   0  -1 -15 137227. 2510.56   1
   0   1 -15 143907. 3461.60   1
   0  -1 -14 773.443 275.533   1
   0   1 -14 31.7217 304.333   1
   0   1 -13 6686.87 767.259   1
   0  -1 -13 7161.71 535.269   1
   0   1 -12-287.945 363.588   1
   0  -1 -12-336.830 197.750   1
   0  -1 -11 7238.71 482.930   1
   0   1 -11 8742.88 823.109   1
   0   1 -10 270.133 395.824   1
   0  -1 -10-194.038 161.233   1
   0   1  -9 50732.0 1787.58   1
   0  -1  -9 51654.3 1038.93   1
   0  -1  -8-5.35018 109.862   1
   0   1  -8-310.166 377.552   1
   0   1  -7 6759.19 668.594   1
   0  -1  -7 5890.55 279.235   1
   0   1  -6-97.8853 408.061   1
   0   1  -5 57699.3 1588.69   1
   0   1  -2-35.5155 125.803   3
   0   1   1 110759. 1652.77   3
   0   1   2 1209.23 330.530   3
   0   1   3 367704. 3358.00   3
   0   1   4 889.106 424.910   3
   0   1   5 56018.6 1468.58   3
   0   1   6 227.583 264.317   3
   0   1   7 6563.90 573.750   3
   0   1   8-5.06081 250.365   3
   0   1   9 50289.9 1570.44   3
   0   1  10 12.3117 256.587   3
   0   1  11 9051.33 700.302   3
   0   1  12-95.0740 225.279   3
   0   1  13 7450.85 660.824   3
   0   1  14 55.8166 225.947   3
   0   1  15 144160. 2886.63   3
   0   1  16 2940.96 524.984   3
   0   1  17 54200.9 1829.48   3
   0   1  18 770.266 316.195   3
   0   1  19 54589.0 1882.25   3
   0   1  20 916.381 350.004   3
   0   1  21 1555.51 376.018   3
   0   2 -35 82.2196 244.578   1
   0   2 -34 2883.31 813.629   1
   0   2 -33-835.023 462.054   1
   0   2 -32 3636.07 846.410   1
   0   2 -31 869.012 455.681   1
   0   2 -30 11656.3 1375.41   1
   0   2 -29-900.244 546.418   1
   0   2 -28 2936.72 687.741   1
   0   2 -27-541.937 471.139   1
   0  -2 -27-406.987 245.160   1
   0   2 -26 1541.94 585.969   1
   0  -2 -26 1004.82 283.004   1
   0  -2 -25-381.956 208.915   1
   0   2 -25-1033.03 547.509   1
   0  -2 -24 224.322 164.507   1
   0   2 -24-579.754 538.509   1
   0  -2 -23-269.868 214.744   1
   0   2 -23-723.289 485.844   1
   0  -2 -22 476.112 179.664   1
   0   2 -22-330.847 468.102   1
   0  -2 -21-202.870 194.005   1
   0   2 -21-692.404 493.758   1
   0   2 -20 3950.41 768.883   1
   0  -2 -20 3912.04 418.630   1
   0  -2 -19 249.786 173.265   1
   0   2 -19 595.952 538.502   1
   0   2 -18 69592.9 2769.42   1
   0  -2 -18 67674.5 1542.69   1
   0   2 -17 47.9081 366.471   1
   0  -2 -17-25.1418 120.278   1
   0   2 -16 7556.47 945.531   1
   0  -2 -16 6579.82 417.329   1
   0  -2 -15-317.492 128.179   1
   0   2 -15 2779.34 724.400   1
   0   2 -14 115584. 3373.20   1
   0  -2 -14 90935.6 1228.28   1
   0   2 -13 353.944 498.714   1
   0  -2 -13-125.541 73.8051   1
   0   2 -12 37168.9 1852.68   1
   0   2 -11 209.925 355.268   1
   0   2 -10-266.297 434.484   1
   0   2 -10 31.4157 49.3680   2
   0   2  -9 237.532 344.694   1
   0   2  -8 21064.9 1284.93   1
   0   2  -7-54.2828 351.910   1
   0   2  -6 2199.80 490.819   1
   0   2  -5 333.106 407.008   1
   0   2  -4 21006.4 1145.01   1
   0   2  -3 584.956 534.865   1
   0   2  -2 120744. 2074.60   3
   0   2  -2 105305. 2284.36   1
   0   2  -1 315.016 358.019   1
   0   2  -1-34.2668 196.928   3
   0   2   0 3409.87 438.113   3
   0   2   1 194.717 283.617   3
   0  -2   1 487.920 372.556   3
   0   2   2 108473. 1771.70   1
   0  -2   2 109378. 2102.87   3
   0  -2   3 639.774 360.271   3
   0   2   3 47.8854 207.367   1
   0   2   3 47.6518 246.236   3
   0   2   4 20877.0 1107.88   3
   0   2   4 21141.8 629.221   1
   0  -2   4 21680.7 875.541   3
   0   2   5 250.002 294.991   3
   0  -2   5 118.701 181.607   3
   0   2   5 26.7875 79.5708   1
   0   2   6 1751.34 406.746   3
   0  -2   6 2813.97 296.757   3
   0   2   7-50.9778 224.182   3
   0   2   8 20125.7 1168.20   3
   0   2   9-143.754 284.783   3
   0   2  10-75.8949 262.803   3
   0   2  11 18.4789 219.321   3
   0   2  12 37770.3 1655.44   3
   0   2  13 367.731 334.429   3
   0   2  14 124765. 3122.45   3
   0   2  15 89.2823 225.733   3
   0   2  16 7250.18 801.102   3
   0   2  17 91.2761 209.467   3
   0   2  18 76899.8 2579.34   3
   0   2  19 296.447 275.954   3
   0   2  20 5289.80 690.472   3
   0   2  21 3.03963 177.872   3
   0   3 -32 18.6428 336.838   1
   0   3 -31 3569.95 863.644   1
   0   3 -30 245.094 370.540   1
   0   3 -29 8817.40 1290.48   1
   0   3 -28-1528.43 608.460   1
   0   3 -27-456.150 520.432   1
   0   3 -26-448.013 611.384   1
   0   3 -25 88.6414 516.548   1
   0   3 -24-570.679 569.444   1
   0   3 -23 6096.42 985.580   1
   0   3 -22-681.233 556.811   1
   0   3 -21 26400.1 1951.72   1
   0   3 -20-1167.19 547.112   1
   0   3 -19 6388.57 952.282   1
   0   3 -18 446.225 483.554   1
   0   3 -17 31352.4 2031.47   1
   0   3 -16-335.074 401.368   1
   0   3 -15 10906.3 1163.30   1
   0   3 -14-178.567 411.218   1
   0   3 -13 21826.0 1612.49   1
   0   3 -13 17276.2 493.767   2
   0   3 -12-65.7182 105.407   2
   0   3 -12-97.3635 374.225   1
   0   3 -11 7637.08 941.676   1
   0   3 -10 234.361 365.087   1
   0   3  -9 3188.53 668.227   1
   0   3  -8 418.408 467.039   1
   0   3  -7 39857.6 1918.68   1
   0   3  -6 180.318 499.769   1
   0   3  -5 75666.1 2519.32   1
   0   3  -4 289.247 382.131   1
   0   3  -3 621.727 312.465   1
   0   3  -2 128.207 326.367   1
   0   3  -1 51777.6 1750.94   3
   0   3  -1 45569.3 1691.79   1
   0   3   0-52.9526 209.896   3
   0   3   0 264.721 323.175   1
   0   3   1 51536.7 1854.04   3
   0   3   1 47000.8 1554.74   1
   0   3   2-124.908 226.509   1
   0   3   2-246.009 269.750   3
   0   3   3 277.861 244.544   3
   0   3   3 395.214 203.510   1
   0   3   4 180.731 293.422   3
   0   3   4-100.545 173.847   1
   0   3   5 77583.1 1484.13   1
   0   3   5 80515.7 2521.89   3
   0   3   6-27.3982 108.066   1
   0   3   6 203.225 305.554   3
   0   3   7 36999.9 796.444   1
   0   3   7 42172.4 1904.37   3
   0   3   8 263.778 272.258   3
   0   3   9 3373.00 559.737   3
   0   3  10 5.96522 244.803   3
   0   3  11 6675.83 813.242   3
   0   3  12-154.361 241.629   3
   0   3  13 26950.5 1655.36   3
   0   3  14 114.331 264.925   3
   0   4 -29 278.944 431.904   1
   0   4 -28 3028.69 751.561   1
   0   4 -27-518.128 468.839   1
   0   4 -26-1344.76 586.049   1
   0   4 -25-823.671 533.455   1
   0   4 -24 915.493 462.703   1
   0   4 -23-512.017 611.485   1
   0   4 -22 134.126 439.199   1
   0   4 -21-805.624 662.046   1
   0   4 -20 18089.8 1681.96   1
   0   4 -19-126.499 476.353   1
   0   4 -18 14702.4 1554.79   1
   0   4 -17-611.636 613.323   1
   0   4 -16 3494.32 832.598   1
   0   4 -15-527.203 598.449   1
   0   4 -15-349.294 127.061   2
   0   4 -14 5702.28 405.020   2
   0   4 -14 6138.83 955.769   1
   0   4 -13-599.954 601.646   1
   0   4 -12 10094.7 1199.81   1
   0   4 -11-207.345 534.448   1
   0   4 -10-180.284 492.510   1
   0   4  -9-283.919 425.118   1
   0   4  -8 3168.65 646.466   1
   0   4  -7 74.9453 343.499   1
   0   4  -6 11448.2 1146.80   1
   0   4  -5 157.438 336.660   1
   0   4  -4 21189.8 1449.08   1
   0   4  -3 20.0716 309.223   1
   0   4  -2 36923.6 1768.05   1
   0   4  -1-139.899 301.937   1
   0   4   0 9039.12 810.453   1
   0   4   1-150.100 286.435   1
   0   4   2 38276.3 1515.69   1
   0   4   3 396.978 353.879   3
   0   4   3-291.755 247.534   1
   0   4   4 22500.1 1061.49   1
   0   4   4 24320.0 1576.40   3
   0   4   5-262.413 306.668   3
   0   4   5-68.7998 162.716   1
   0   4   6 15110.2 744.523   1
   0   4   6 13151.6 1186.42   3
   0   4   7-195.349 142.298   1
   0   4   8 3321.89 281.705   1
   0   5 -25 587.394 512.593   1
   0   5 -24-592.478 529.982   1
   0   5 -23 9353.94 1367.63   1
   0   5 -22-53.9636 553.663   1
   0   5 -21 2080.28 622.845   1
   0   5 -20-1203.56 699.730   1
   0   5 -19 14349.7 1604.85   1
   0   5 -18-1473.37 638.156   1
   0   5 -17 5332.39 1031.59   1
   0   5 -16-655.948 526.535   1
   0   5 -15 3716.79 807.117   1
   0   5 -14-502.005 509.328   1
   0   5 -13 6465.50 960.847   1
   0   5 -12-1030.10 681.734   1
   0   5 -11 1466.30 580.160   1
   0   5 -10-208.194 491.377   1
   0   5  -9 16539.2 1542.82   1
   0   5  -8-719.004 660.657   1
   0   5  -7 4247.66 823.992   1
   0   5  -6-305.416 414.815   1
   0   5  -5 3835.62 719.145   1
   0   5  -4-302.581 324.954   1
   0   5  -3 25552.5 1648.10   1
   0   5  -2-294.594 423.286   1
   0   5  -1 5468.58 730.578   1
   0   5   0-383.977 357.141   1
   0   5   1 4913.78 662.611   1
   0   5   2-122.971 305.459   1
   0   5   3 28335.2 1414.45   1
   0   5   4-185.790 229.015   1
   0   5   5 4077.00 488.089   1
   0   5   6-389.158 242.298   1
   0   5   7 6500.08 526.283   1
   0   5   8-95.4635 144.388   1
   0   5   9 12225.0 520.882   1
   0   5   9 15653.2 593.862   1
   0   6 -21 644.393 499.198   1
   0   6 -20 2187.62 855.832   1
   0   6 -19 308.259 490.496   1
   0   6 -18-723.600 583.361   1
   0   6 -17 90.1043 443.343   1
   0   6 -16 13628.5 1656.37   1
   0   6 -15-1136.85 616.140   1
   0   6 -14-25.3262 536.180   1
   0   6 -13-451.383 472.798   1
   0   6 -12 4797.60 958.708   1
   0   6 -11-2427.14 734.249   1
   0   6 -10-198.799 560.205   1
   0   6  -9-360.631 470.863   1
   0   6  -8 119.074 458.496   1
   0   6  -7 1058.14 454.230   1
   0   6  -6 2464.74 648.373   1
   0   6  -5 14.2594 347.030   1
   0   6  -4 303.087 294.502   1
   0   6  -3-300.812 481.710   1
   0   6  -2 2934.74 612.590   1
   0   6  -1-147.143 303.234   1
   0   6   0 38492.1 2001.28   1
   0   6   1 71.0449 268.852   1
   0   6   2 2425.98 475.719   1
   0   6   3-292.538 349.187   1
   0   6   4 538.885 214.579   1
   0   6   5-97.8316 253.946   1
   0   6   6 3302.38 455.334   1
   0   6   7-933.698 259.105   1
   0   7 -16-833.948 569.752   1
   0   7 -15 61.4330 459.006   1
   0   7 -14 270.324 504.534   1
   0   7 -13 256.402 439.863   1
   0   7 -12-518.772 482.221   1
   0   7 -11 3201.65 864.609   1
   0   7 -10-1155.97 572.631   1
   0   7  -9-235.259 346.787   1
   0   7  -8 351.784 334.908   1
   0   7  -7 776.216 417.323   1
   0   7  -6-54.3315 390.176   1
   0   7  -5 5957.10 985.596   1
   0   7  -4 6.21704 296.479   1
   0   7  -3 463.966 330.368   1
   0   7  -2-463.857 367.920   1
   0   7  -1 815.595 321.740   1
   0   7   0-259.891 231.529   1
   0   8 -10-300.428 316.749   1
   0   8  -9-794.847 416.894   1
  -1   0 -34-1287.32 490.657   1
   1   0 -34-675.951 411.824   1
  -1   0 -33-440.840 335.947   1
   1   0 -33 273.870 369.018   1
   1   0 -32-183.397 279.878   1
  -1   0 -32-180.721 397.298   1
  -1   0 -31-633.614 368.817   1
   1   0 -31-567.942 361.463   1
   1   0 -30-903.143 445.431   1
  -1   0 -30-540.095 341.079   1
   1   0 -29-883.235 396.580   1
  -1   0 -29-254.056 288.250   1
  -1   0 -28 247.148 265.590   1
   1   0 -28-507.023 382.153   1
   1   0 -27 336.916 291.520   1
  -1   0 -27-243.575 295.246   1
  -1   0 -26-198.041 315.925   1
   1   0 -26-581.878 338.714   1
  -1   0 -25 219.536 266.614   1
   1   0 -25-234.715 297.814   1
  -1   0 -24-803.445 427.102   1
   1   0 -24-422.074 336.273   1
  -1   0 -23-552.662 429.367   1
   1   0 -23-144.151 278.321   1
   1   0 -22 557.101 353.009   1
  -1   0 -22-208.009 355.441   1
   1   0 -21 184.881 242.749   1
  -1   0 -21-186.160 279.944   1
   1   0 -20-389.061 325.069   1
  -1   0 -20-249.695 293.447   1
  -1   0 -19 92.0934 240.049   1
   1   0 -19-109.878 335.297   1
   1   0 -18-136.914 306.493   1
  -1   0 -18-239.410 328.129   1
   1   0 -17-43.1588 245.560   1
  -1   0 -17 147.828 245.203   1
   1   0 -16-20.7435 241.242   1
  -1   0 -16-249.221 295.924   1
   1   0 -15-148.123 313.020   1
  -1   0 -15-216.145 310.179   1
  -1   0 -14-158.454 247.161   1
   1   0 -14-277.523 282.859   1
   1   0 -13-366.906 300.605   1
  -1   0 -13 89.5596 234.961   1
   1   0 -12-502.569 324.977   1
  -1   0 -12-218.574 272.490   1
   1   0 -11 240.286 263.675   1
  -1   0 -11-255.899 276.651   1
  -1   0 -10 128.466 257.926   1
   1   0 -10-98.8598 251.977   1
   1   0  -9 106.942 254.825   1
  -1   0  -9 127.846 258.381   1
   1   0  -8-109.294 259.921   1
   1   0  -7 365.270 237.384   1
   1   0  -7 33.1736 148.296   3
   1   0  -6 215.905 220.615   1
   1   0  -6 9.06291 133.650   3
   1   0  -5-105.167 179.535   1
  -1   0   6 10.3652 124.175   3
  -1   0   7-163.315 143.010   3
  -1   0   8-53.1575 143.242   3
  -1   0   8-89.7355 186.279   1
  -1   0   9 55.5212 130.680   3
  -1   0  10-90.5914 136.576   3
   1   0  10 21.4369 146.364   3
   1   0  11 118.088 123.207   3
  -1   0  11-68.1553 141.702   3
   1   0  12-115.289 153.460   3
  -1   0  12-108.608 139.070   3
   1   0  13-107.038 139.271   3
  -1   0  13-19.5730 127.972   3
   1   0  14-81.8178 128.559   3
   1   0  15 42.7983 139.787   3
   1   0  16-82.9430 155.236   3
   1   0  17-41.4742 138.239   3
   1   0  18-118.711 154.113   3
   1   0  19-34.9258 126.938   3
   1   0  20-50.0430 164.666   3
   1   0  21-47.8402 127.622   3
   1   0  22 275.838 175.827   3
  -1   1 -37 1041.75 474.441   1
   1   1 -37 2689.57 693.011   1
  -1   1 -36 1194.90 504.138   1
   1   1 -36 623.788 414.039   1
  -1   1 -35 1540.88 545.899   1
   1   1 -35 1285.27 503.577   1
  -1   1 -34 190.806 397.592   1
   1   1 -34-107.922 269.208   1
  -1   1 -33 1047.38 453.085   1
   1   1 -33-84.3094 386.510   1
   1   1 -32 609.933 412.318   1
  -1   1 -32 1594.55 505.546   1
  -1  -1 -31-707.310 379.975   1
   1   1 -31 160.901 330.469   1
  -1   1 -31-51.7866 427.111   1
   1  -1 -30 687.929 305.276   1
   1   1 -30 628.634 347.977   1
  -1  -1 -30 221.422 277.900   1
  -1   1 -29 657.145 382.873   1
   1  -1 -29 24.3339 243.616   1
   1   1 -29 2095.40 596.855   1
  -1  -1 -29 1434.86 439.301   1
  -1   1 -28 91.1783 428.161   1
   1   1 -28-88.6929 290.107   1
  -1  -1 -28-484.901 372.489   1
   1  -1 -28-833.194 405.459   1
  -1  -1 -27-903.986 358.069   1
   1  -1 -27 127.524 273.538   1
  -1   1 -27-651.541 594.602   1
  -1   1 -26 1257.64 472.598   1
   1   1 -26 1678.83 506.053   1
  -1  -1 -26 2005.77 438.279   1
   1  -1 -26 2669.07 546.710   1
  -1   1 -25 422.949 333.539   1
   1  -1 -25 405.429 277.181   1
  -1  -1 -25 740.735 268.076   1
   1   1 -25 461.040 314.963   1
  -1   1 -24-207.266 398.686   1
  -1  -1 -24 786.867 286.493   1
   1   1 -24 554.968 337.159   1
   1  -1 -24 275.466 224.067   1
   1   1 -23 3756.32 718.885   1
  -1  -1 -23 3283.08 528.233   1
   1  -1 -23 4360.15 609.695   1
  -1   1 -23 3369.27 663.087   1
   1   1 -22-96.1568 327.362   1
  -1  -1 -22 388.704 230.349   1
  -1   1 -22 48.2095 353.488   1
   1  -1 -22 464.749 255.261   1
   1   1 -21 5599.40 789.917   1
  -1   1 -21 5532.60 793.194   1
  -1  -1 -21 6339.21 675.201   1
   1  -1 -21 5730.94 655.184   1
  -1  -1 -20 6365.85 671.488   1
   1  -1 -20 5940.15 664.461   1
   1   1 -20 7222.47 897.527   1
  -1   1 -20 6730.43 852.934   1
  -1   1 -19 9648.07 1004.40   1
   1   1 -19 9936.53 1045.27   1
   1  -1 -19 10359.0 821.602   1
  -1  -1 -19 10643.4 814.623   1
  -1  -1 -18 798.142 284.888   1
   1   1 -18 1162.00 476.370   1
   1  -1 -18 820.231 250.003   1
  -1   1 -18 655.798 329.158   1
  -1   1 -17-235.824 465.852   1
  -1  -1 -17-110.138 250.941   1
   1   1 -17 163.558 347.815   1
   1  -1 -17-154.951 229.953   1
  -1  -1 -16 16437.2 912.374   1
   1  -1 -16 16482.3 939.231   1
  -1   1 -16 13805.8 1128.39   1
   1   1 -16 15524.3 1220.78   1
   1  -1 -15 30412.8 1212.22   1
   1   1 -15 32138.9 1681.38   1
  -1   1 -15 30687.2 1602.97   1
  -1  -1 -15 31635.4 1205.52   1
  -1  -1 -14 12713.6 740.534   1
   1   1 -14 11058.8 1032.02   1
  -1   1 -14 11017.9 960.967   1
   1  -1 -14 10883.6 714.736   1
   1   1 -13 13948.3 1092.75   1
   1  -1 -13 12469.5 720.146   1
  -1  -1 -13 13897.7 736.406   1
  -1   1 -13 12453.6 1018.47   1
  -1   1 -12 6720.34 741.247   1
  -1  -1 -12 7181.81 506.773   1
   1  -1 -12 7376.71 537.971   1
   1  -1 -11 7022.87 494.652   1
  -1  -1 -11 7731.12 508.412   1
  -1   1 -11 8186.09 814.506   1
   1   1 -11 7530.78 842.804   1
   1  -1 -10 46828.2 1121.83   1
   1   1 -10 44604.9 1758.00   1
  -1  -1 -10 44286.2 1052.98   1
  -1   1 -10 42406.8 1672.08   1
  -1  -1  -9 21441.2 677.166   1
   1  -1  -9 21564.3 1062.08   3
   1  -1  -9 21213.7 699.335   1
   1   1  -9 23944.6 1262.98   1
   1   1  -8 24937.2 1238.03   1
   1  -1  -8 25143.3 680.216   1
  -1  -1  -8 23601.9 635.285   1
  -1  -1  -7 3963.02 241.193   1
   1  -1  -7 3872.35 249.496   1
   1  -1  -6 24129.0 541.166   1
   1   1  -6 26166.7 1199.10   1
  -1   1  -5 76123.4 843.821   2
   1   1  -5 77231.4 1881.99   1
   1   1  -4 157911. 2472.60   1
   1   1  -3 135006. 1385.13   3
   1   1  -3 133877. 2139.77   1
   1   1  -2 58196.2 1300.53   1
   1   1  -2 60116.9 1022.81   3
   1   1  -1 29402.7 847.389   1
   1   1   1 28780.8 633.554   1
   1   1   1 28410.9 880.114   3
  -1   1   2 60266.8 1287.72   3
   1   1   2 57329.3 1312.12   3
   1   1   3 134859. 2090.52   3
  -1   1   3 139065. 2066.14   3
   1   1   4 156795. 2357.05   3
  -1   1   4 156323. 2269.43   3
  -1   1   5 75415.7 1664.18   3
   1   1   5 76564.3 1710.92   3
   1   1   6 25415.6 1048.07   3
  -1   1   6 25921.5 1020.45   3
  -1   1   6 23646.3 539.991   1
   1   1   7 3819.45 479.936   3
  -1   1   7 3682.38 267.591   1
  -1   1   7 4497.50 485.235   3
  -1   1   8 25184.1 1071.33   3
  -1   1   8 23364.8 677.211   1
   1   1   8 23956.1 1084.80   3
   1   1   9 21916.4 1053.44   3
  -1   1   9 23251.9 1062.89   3
  -1   1   9 21182.9 723.533   1
   1   1  10 45078.1 1527.58   3
  -1   1  10 43904.3 1497.96   3
   1   1  11 7799.15 662.873   3
  -1   1  11 7107.58 630.221   3
   1   1  12 7989.15 677.270   3
  -1   1  12 7711.43 661.471   3
   1  -1  12 7154.75 316.741   3
   1  -1  13 11414.6 418.268   3
  -1   1  13 14051.8 896.781   3
   1   1  13 13159.5 874.230   3
   1  -1  14 11792.7 443.733   3
   1   1  14 11961.1 827.488   3
  -1   1  14 12033.0 840.244   3
  -1   1  15 31598.6 1353.15   3
   1   1  15 31598.6 1377.68   3
   1  -1  15 30208.9 738.494   3
   1  -1  16 15555.7 553.457   3
   1   1  16 16131.9 1007.36   3
  -1   1  16 15845.2 988.622   3
   1   1  17 101.446 156.242   3
   1  -1  17 265.745 120.076   3
  -1   1  17 374.603 242.074   3
   1   1  18 1097.28 286.316   3
   1   1  19 11997.1 896.428   3
   1   1  20 7099.68 707.777   3
   1   1  21 7044.17 721.320   3
   1   1  22 775.761 294.256   3
   1   1  23 4904.21 613.476   3
   1   1  24 626.790 228.983   3
   1   2 -35 2732.71 746.009   1
  -1   2 -35 2825.65 745.880   1
  -1   2 -34 412.925 580.753   1
   1   2 -34 268.456 382.570   1
  -1   2 -33 1067.90 456.023   1
   1   2 -33 2201.65 668.556   1
  -1   2 -32-701.059 514.295   1
   1   2 -32 268.991 320.659   1
  -1   2 -31 407.608 437.577   1
   1   2 -31 851.601 437.899   1
  -1   2 -30-957.222 533.525   1
   1   2 -30 925.393 518.315   1
  -1   2 -29-816.977 494.409   1
   1   2 -29 635.929 418.742   1
   1   2 -28-1013.71 508.816   1
  -1   2 -28 143.378 428.766   1
  -1  -2 -27 632.646 231.488   1
   1  -2 -27 1325.60 384.325   1
  -1   2 -27 593.391 417.789   1
   1   2 -27 1232.27 550.825   1
   1   2 -26-551.500 445.049   1
  -1   2 -26 25.5985 387.959   1
   1  -2 -26-567.961 241.773   1
  -1  -2 -26-409.202 222.127   1
  -1  -2 -25-502.874 286.945   1
   1  -2 -25 111.760 183.769   1
  -1   2 -25-684.901 552.268   1
  -1   2 -24 1028.07 466.629   1
   1   2 -24 609.768 388.040   1
  -1  -2 -24 1256.12 282.903   1
   1  -2 -24 1182.86 289.567   1
  -1  -2 -23 3428.42 445.836   1
   1   2 -23 1928.34 593.771   1
   1  -2 -23 3489.77 464.180   1
  -1   2 -23 2649.78 609.365   1
  -1   2 -22-416.829 445.984   1
   1   2 -22-457.867 436.887   1
  -1  -2 -22 44.7738 153.575   1
   1  -2 -22-170.341 171.205   1
   1  -2 -21 1777.78 323.869   1
   1   2 -21 1457.00 534.251   1
  -1   2 -21 713.766 457.305   1
  -1  -2 -21 1058.43 239.305   1
   1   2 -20 4968.27 811.554   1
   1  -2 -20 4856.30 475.636   1
  -1   2 -20 2946.66 658.776   1
  -1  -2 -20 4136.73 432.526   1
   1  -2 -19 2007.85 317.497   1
   1   2 -19 968.381 423.882   1
  -1   2 -19 1617.94 526.470   1
  -1  -2 -19 1488.28 259.324   1
   1  -2 -18 6447.68 499.877   1
   1   2 -18 5882.37 890.445   1
  -1   2 -18 6493.81 915.097   1
  -1  -2 -18 5976.02 468.654   1
   1   2 -17 14388.4 1323.48   1
  -1   2 -17 13797.6 1233.97   1
   1  -2 -17 15049.7 704.271   1
  -1  -2 -17 15338.1 683.374   1
  -1  -2 -16 14802.2 615.806   1
   1  -2 -16 14253.5 632.352   1
  -1   2 -16 14533.7 1258.98   1
   1   2 -16 15060.9 1316.93   1
  -1  -2 -15 12558.2 507.559   1
   1   2 -15 13914.4 1247.95   1
  -1   2 -15 14429.1 1231.30   1
   1  -2 -15 13502.7 571.510   1
  -1  -2 -14-114.222 87.5486   1
   1   2 -14-102.048 378.726   1
  -1   2 -14-296.587 436.767   1
   1  -2 -14 3.45666 101.077   1
   1   2 -13 1246.53 479.607   1
   1  -2 -13 552.539 117.151   1
  -1   2 -13 621.588 419.942   1
  -1   2 -12 20131.2 1372.01   1
   1   2 -12 21402.3 1434.22   1
  -1   2 -11 20187.7 1356.00   1
   1   2 -11 21243.1 1414.09   1
  -1   2 -10 9369.68 364.426   2
   1   2 -10 11530.1 1059.64   1
  -1   2 -10 10362.9 968.672   1
   1   2  -9 3378.83 632.647   1
  -1   2  -9 2452.91 531.736   1
  -1   2  -9 3189.91 230.315   2
   1   2  -8 1377.46 450.783   1
   1   2  -7 17420.4 1162.98   1
   1   2  -6 4972.14 703.606   1
   1   2  -5 17020.1 1078.87   1
   1   2  -5 18806.4 707.476   3
   1   2  -4 11577.0 601.729   3
   1   2  -4 11165.5 856.873   1
   1   2  -3 14821.0 719.132   3
   1   2  -3 14354.8 911.945   1
   1   2  -2 3551.85 508.408   1
   1   2  -2 3972.10 433.618   3
   1   2  -1 8629.97 649.867   1
   1   2  -1 9060.58 627.074   3
   1   2   0 11746.3 750.739   3
   1   2   0 10504.3 655.705   1
  -1   2   1 9598.31 695.977   3
   1   2   1 8905.77 566.821   1
   1   2   1 9208.86 693.867   3
   1  -2   1 7719.02 621.977   3
   1   2   2 3675.91 344.943   1
   1   2   2 4194.83 531.191   3
  -1   2   2 3096.19 431.034   3
   1  -2   2 3394.65 420.821   3
   1  -2   3 13847.9 736.528   3
   1   2   3 15444.3 937.365   3
   1   2   3 14582.6 564.495   1
  -1   2   3 14847.3 903.238   3
   1   2   4 9922.82 801.163   3
   1   2   4 10992.6 422.098   1
   1  -2   4 10938.2 640.322   3
  -1   2   4 9942.46 778.110   3
   1  -2   5 15783.7 706.678   3
   1   2   5 15219.4 977.069   3
  -1   2   5 17035.3 995.598   3
  -1   2   6 3373.46 214.256   1
   1  -2   6 4818.48 390.158   3
   1   2   6 3698.21 538.478   3
  -1   2   6 4398.67 560.437   3
  -1   2   7 17038.3 1052.97   3
   1   2   7 18084.5 1101.50   3
   1  -2   7 16965.8 659.379   3
   1  -2   8 1397.24 204.227   3
  -1   2   8 1174.89 339.248   3
   1   2   8 1441.13 387.561   3
   1   2   9 3983.26 565.742   3
  -1   2   9 3003.63 483.781   3
   1  -2   9 3584.72 269.530   3
   1   2  10 11917.1 936.888   3
   1  -2  10 10918.7 418.449   3
  -1   2  10 13160.2 964.965   3
   1   2  11 21501.2 1267.29   3
  -1   2  11 21393.8 1264.39   3
   1   2  12 20914.3 1250.10   3
  -1   2  12 20451.2 1232.70   3
   1   2  13 690.070 268.363   3
  -1   2  13 787.909 326.591   3
  -1   2  14 600.544 290.583   3
   1   2  14 382.063 219.670   3
  -1   2  15 14112.7 1105.18   3
   1   2  15 14510.8 1107.26   3
   1   2  16 16216.6 1147.11   3
  -1   2  16 16035.2 1172.47   3
   1   2  17 16178.2 1149.62   3
  -1   2  17 16511.6 1183.50   3
   1   2  18 6510.26 741.970   3
  -1   2  18 6867.85 798.144   3
   1   2  19 1537.99 379.310   3
   1   2  20 4349.99 627.920   3
  -1   3 -32 2.08839 475.342   1
   1   3 -32 554.567 429.547   1
   1   3 -31 1243.23 554.161   1
  -1   3 -31 246.395 491.530   1
   1   3 -30 1669.05 626.289   1
  -1   3 -30-792.530 475.942   1
   1   3 -29 466.217 385.415   1
  -1   3 -29-92.3149 403.189   1
   1   3 -28 99.2051 367.953   1
  -1   3 -28 70.8746 504.858   1
   1   3 -27 1283.79 598.542   1
  -1   3 -27 1674.10 577.825   1
  -1   3 -26-187.915 588.644   1
   1   3 -26 690.381 408.807   1
  -1   3 -25 199.497 471.721   1
   1   3 -25 342.494 429.538   1
  -1   3 -24-12.6629 494.262   1
   1   3 -24 30.4955 394.617   1
   1   3 -23 468.575 371.747   1
  -1   3 -23 1215.31 452.641   1
   1   3 -22 122.535 415.617   1
  -1   3 -22 1071.65 395.103   1
  -1   3 -21 4496.65 877.266   1
   1   3 -21 3219.20 767.546   1
  -1   3 -20 429.153 438.703   1
   1   3 -20 396.564 423.251   1
  -1   3 -19 2.71863 535.497   1
   1   3 -19 553.411 458.040   1
   1   3 -18-10.7909 422.140   1
  -1   3 -18 174.819 387.376   1
  -1   3 -17 2282.32 622.516   1
   1   3 -17 2134.22 588.667   1
  -1   3 -16 89.3388 493.256   1
   1   3 -16 233.933 420.211   1
  -1   3 -15 5733.78 838.737   1
   1   3 -15 6071.22 964.083   1
   1   3 -14 3355.16 670.897   1
  -1   3 -14 3004.12 610.171   1
  -1   3 -13-615.255 544.089   1
   1   3 -13-392.857 487.911   1
  -1   3 -13 133.678 94.9917   2
   1   3 -13-17.0994 61.0489   2
  -1   3 -12 513.540 413.079   1
  -1   3 -12-29.4867 114.738   2
   1   3 -12 189.133 434.364   1
   1   3 -11 6128.15 888.814   1
  -1   3 -11 6662.27 883.468   1
   1   3 -10 8710.79 1009.12   1
  -1   3 -10 7620.47 933.396   1
   1   3  -9 5604.85 804.331   1
  -1   3  -9 5599.46 819.394   1
   1   3  -8 2702.59 607.404   1
  -1   3  -8 2174.76 546.081   1
  -1   3  -7 5992.31 777.766   1
   1   3  -7 5565.43 739.078   1
   1   3  -6 4359.28 690.674   1
  -1   3  -6 4982.81 739.243   1
  -1   3  -5 11715.3 1038.42   1
   1   3  -5 12393.4 1057.38   1
  -1   3  -4 7174.44 797.656   1
   1   3  -4 8217.70 642.104   3
   1   3  -4 7563.02 833.595   1
   1   3  -3 1823.48 426.506   1
   1   3  -3 2245.78 369.178   3
   1   3  -2 952.145 337.626   1
   1   3  -2 1431.86 331.395   3
   1  -3  -2 1448.92 423.733   3
   1   3  -1 9247.24 766.834   3
   1   3  -1 8530.76 743.623   1
   1  -3  -1 7923.51 811.906   3
   1   3   0 552.236 279.641   1
   1  -3   0 906.303 381.259   3
   1   3   0 395.470 261.148   3
   1   3   1 8688.88 784.718   3
   1   3   1 9551.77 696.392   1
   1  -3   1 9901.81 841.845   3
   1  -3   2 890.167 287.317   3
   1   3   2 1163.73 293.792   1
   1   3   2 841.340 289.303   3
  -1   3   3 1350.81 389.780   3
   1  -3   3 2111.20 430.070   3
   1   3   3 1698.83 284.365   1
   1   3   3 1747.17 388.820   3
   1   3   4 7495.97 500.633   1
   1  -3   4 7681.39 705.513   3
  -1   3   4 7499.22 781.081   3
   1   3   4 8353.82 831.583   3
   1   3   5 10751.9 962.813   3
  -1   3   5 12382.0 1018.64   3
   1   3   5 12946.9 593.107   1
   1  -3   5 11995.5 830.535   3
  -1   3   5 12620.1 651.054   1
  -1   3   6 4730.62 372.382   1
  -1   3   6 5247.38 687.831   3
   1  -3   6 5225.60 544.403   3
   1   3   6 4384.78 635.500   3
   1   3   6 4928.21 327.257   1
  -1   3   7 5589.45 357.566   1
  -1   3   7 6235.10 760.725   3
   1   3   7 5548.30 283.693   1
   1  -3   7 5484.39 524.804   3
   1   3   7 6448.09 761.240   3
   1   3   8 2789.50 552.360   3
   1  -3   8 2674.37 373.809   3
  -1   3   8 1503.49 151.488   1
  -1   3   8 1714.00 169.782   1
  -1   3   8 2436.76 500.862   3
  -1   3   9 5774.06 746.779   3
   1   3   9 6070.03 784.654   3
   1   3  10 8712.59 925.763   3
  -1   3  10 8338.81 905.299   3
   1   3  11 6312.39 784.288   3
  -1   3  11 7179.13 857.191   3
   1   3  12-48.2104 274.255   3
  -1   3  12-67.1367 244.438   3
  -1   3  13-49.1636 297.727   3
   1   3  13 128.739 276.672   3
  -1   3  14 3117.99 599.311   3
   1   3  14 3757.39 648.276   3
  -1   4 -29 111.077 420.856   1
   1   4 -29 697.575 484.052   1
  -1   4 -28 1753.41 638.532   1
   1   4 -28 1868.76 691.598   1
  -1   4 -27-244.366 431.865   1
   1   4 -27-364.258 442.705   1
   1   4 -26 3646.60 876.513   1
  -1   4 -26 4490.57 940.262   1
  -1   4 -25 8060.66 1221.74   1
   1   4 -25 6642.29 1099.49   1
   1   4 -24 789.845 445.652   1
  -1   4 -24 579.096 444.683   1
  -1   4 -23-518.185 557.059   1
   1   4 -23-1547.89 617.973   1
  -1   4 -22 53.0734 379.086   1
   1   4 -22-370.867 475.603   1
   1   4 -21 4556.97 941.152   1
  -1   4 -21 3945.95 905.850   1
  -1   4 -20 3449.00 762.172   1
   1   4 -20 3753.17 843.415   1
   1   4 -19 6945.12 1116.55   1
  -1   4 -19 7607.41 1141.35   1
  -1   4 -18 17134.5 1641.96   1
   1   4 -18 16492.5 1629.05   1
  -1   4 -17 4256.64 837.975   1
   1   4 -17 4319.08 910.853   1
   1   4 -16 920.777 494.791   1
  -1   4 -16 1274.59 473.307   1
  -1   4 -15 3781.73 857.010   1
   1   4 -15 2679.27 236.570   2
   1   4 -15 3575.06 833.036   1
  -1   4 -15 3304.45 302.183   2
  -1   4 -14 13733.1 646.949   2
  -1   4 -14 15196.5 1501.93   1
   1   4 -14 15352.9 1516.29   1
  -1   4 -13 15103.0 1477.81   1
   1   4 -13 12938.9 1389.01   1
  -1   4 -12 5570.74 924.341   1
   1   4 -12 8024.35 1048.30   1
  -1   4 -11 1244.74 602.749   1
   1   4 -11 838.277 524.351   1
  -1   4 -10 2467.05 652.512   1
   1   4 -10 2312.19 641.401   1
   1   4  -9 10511.7 1157.43   1
  -1   4  -9 11039.4 1189.76   1
   1   4  -8 4994.52 840.473   1
  -1   4  -8 3125.78 660.619   1
  -1   4  -7 8110.15 1007.25   1
   1   4  -7 7370.00 951.120   1
  -1   4  -6 5615.30 810.148   1
   1   4  -6 5565.14 813.566   1
   1   4  -5 7435.60 890.143   1
  -1   4  -5 7717.46 926.827   1
   1   4  -4 3793.81 648.373   1
  -1   4  -4 3795.84 662.225   1
   1   4  -3 20804.2 1364.33   1
  -1   4  -3 17355.9 1309.26   1
   1   4  -2 43578.0 1902.31   1
  -1   4  -2 38740.6 1856.92   1
   1   4  -1 6196.90 733.305   3
   1   4  -1 5228.68 678.144   1
  -1   4  -1 4364.25 634.962   1
  -1   4   0 3339.69 538.788   1
   1   4   0 3456.20 521.459   1
   1   4   0 4286.14 633.783   3
  -1   4   1 4489.98 615.923   1
   1   4   1 5195.31 595.022   1
   1   4   1 4990.04 693.544   3
   1   4   2 43484.0 1604.27   1
  -1   4   2 41707.3 1641.80   1
   1   4   2 46888.6 2057.13   3
  -1   4   3 21539.8 1137.75   1
   1   4   3 23227.9 1501.32   3
   1   4   3 20179.2 1035.55   1
   1   4   4 4241.83 696.570   3
  -1   4   4 3560.13 443.380   1
   1   4   4 4659.23 485.849   1
   1   4   5 7414.16 932.873   3
  -1   4   5 7270.55 580.169   1
   1   4   5 6951.43 544.462   1
   1   4   6 8054.75 532.887   1
  -1   4   6 7006.20 533.890   1
   1   4   6 7617.15 924.150   3
  -1   4   7 8281.29 529.318   1
   1   4   7 9285.87 516.865   1
  -1   4   8 4695.84 358.916   1
   1   4   8 3897.11 287.156   1
  -1   4   9 6993.46 338.552   1
  -1   4   9 9416.49 396.262   1
  -1   5 -25-1285.99 628.814   1
   1   5 -25-2.13460 465.012   1
   1   5 -24 1149.49 687.276   1
  -1   5 -24 295.104 455.053   1
   1   5 -23 244.982 562.673   1
  -1   5 -23 129.954 469.458   1
   1   5 -22 3899.23 973.177   1
  -1   5 -22 3993.85 964.258   1
   1   5 -21 1085.58 526.684   1
  -1   5 -21 1363.34 554.786   1
   1   5 -20-763.634 565.124   1
  -1   5 -20-17.1118 468.065   1
   1   5 -19-308.703 511.695   1
  -1   5 -19-31.6531 450.200   1
  -1   5 -18 3908.08 900.081   1
   1   5 -18 1829.68 570.355   1
   1   5 -17 2297.39 632.849   1
  -1   5 -17 3453.81 803.980   1
  -1   5 -16 3486.68 771.964   1
   1   5 -16 2269.68 711.422   1
   1   5 -15 315.997 624.795   1
  -1   5 -15-1504.83 634.076   1
  -1   5 -14 321.257 407.701   1
   1   5 -14-328.167 548.100   1
  -1   5 -13 897.630 457.070   1
   1   5 -13 1056.03 560.748   1
   1   5 -12 1988.73 579.923   1
  -1   5 -12 1937.03 581.540   1
   1   5 -11 1482.21 496.789   1
  -1   5 -11 734.310 427.573   1
  -1   5 -10 5261.11 931.666   1
   1   5 -10 6565.67 1015.40   1
  -1   5  -9 4046.82 831.178   1
   1   5  -9 4577.41 850.774   1
  -1   5  -8 5993.30 955.139   1
   1   5  -8 3746.30 754.925   1
   1   5  -7 2770.90 647.113   1
  -1   5  -7 2256.24 597.759   1
  -1   5  -6 4980.40 855.555   1
   1   5  -6 6676.68 925.834   1
   1   5  -5 7292.60 936.234   1
  -1   5  -5 6943.83 906.035   1
  -1   5  -4 4249.15 759.879   1
   1   5  -4 3907.93 712.240   1
  -1   5  -3 2761.97 600.624   1
   1   5  -3 2160.42 505.064   1
  -1   5  -2 4605.04 725.381   1
   1   5  -2 4638.37 709.551   1
   1   5  -1 7540.11 863.230   1
  -1   5  -1 7726.59 902.501   1
  -1   5   0 788.706 352.495   1
   1   5   0 867.690 337.011   1
  -1   5   1 8215.21 846.655   1
   1   5   1 7969.72 816.246   1
   1   5   2 4656.69 601.512   1
  -1   5   2 5842.93 695.844   1
   1   5   3 3544.42 495.058   1
  -1   5   3 2879.49 503.229   1
   1   5   4 4952.17 555.224   1
  -1   5   4 4280.58 555.569   1
   1   5   5 7697.32 667.129   1
  -1   5   5 7710.95 683.769   1
   1   5   6 7849.52 631.976   1
  -1   5   6 8191.56 658.517   1
   1   5   7 2877.26 353.018   1
  -1   5   7 2475.32 347.131   1
  -1   5   8 6280.29 487.993   1
   1   5   8 5292.50 420.750   1
  -1   5   9 4011.45 326.504   1
   1   5   9 3863.79 277.230   1
   1   6 -21 1193.77 682.819   1
  -1   6 -21 892.385 478.424   1
   1   6 -20 2608.00 901.750   1
  -1   6 -20-217.672 542.146   1
  -1   6 -19 467.543 474.256   1
   1   6 -19-190.588 480.814   1
   1   6 -18 705.479 586.192   1
  -1   6 -18 8.52307 550.805   1
  -1   6 -17 1077.56 584.381   1
   1   6 -17 772.463 556.901   1
   1   6 -16 8819.20 1348.97   1
  -1   6 -16 6975.35 1268.79   1
   1   6 -15-1767.49 704.208   1
  -1   6 -15-391.926 574.314   1
   1   6 -14-510.570 510.762   1
  -1   6 -14 40.7766 502.622   1
  -1   6 -13-704.005 513.359   1
   1   6 -13-1468.24 634.765   1
   1   6 -12 3283.00 816.659   1
  -1   6 -12 2489.23 735.896   1
   1   6 -11 2269.28 650.883   1
  -1   6 -11 2518.77 669.114   1
  -1   6 -10 1432.81 456.162   1
   1   6 -10 1496.77 598.710   1
  -1   6  -9 2140.15 578.199   1
   1   6  -9 1185.14 568.131   1
   1   6  -8 789.698 463.549   1
  -1   6  -8 132.901 532.089   1
   1   6  -7 7057.33 1048.47   1
  -1   6  -7 4242.77 810.605   1
  -1   6  -6 418.900 389.996   1
   1   6  -6 442.915 365.254   1
  -1   6  -5 4303.72 814.689   1
   1   6  -5 4204.51 816.547   1
   1   6  -4 420.815 355.395   1
  -1   6  -4 695.598 375.999   1
   1   6  -3 802.960 406.260   1
  -1   6  -3 683.806 314.093   1
   1   6  -2 3020.97 634.325   1
  -1   6  -2 1928.53 560.365   1
  -1   6  -1 3890.75 689.225   1
   1   6  -1 2642.01 599.506   1
  -1   6   0 15179.6 1261.97   1
   1   6   0 12872.5 1151.83   1
   1   6   1 2623.04 539.007   1
  -1   6   1 1950.47 437.382   1
   1   6   2 1816.29 419.268   1
  -1   6   2 2081.34 471.893   1
  -1   6   3 1255.63 407.691   1
   1   6   3 925.219 321.104   1
   1   6   4 292.797 182.227   1
  -1   6   4 1053.55 313.745   1
  -1   6   5 6161.22 671.347   1
   1   6   5 6421.03 673.571   1
  -1   6   6 1411.82 311.222   1
   1   6   6 1328.20 302.256   1
   1   6   7 6594.50 586.445   1
  -1   6   7 6199.94 580.048   1
   1   7 -16 2744.39 893.293   1
  -1   7 -16 2381.06 762.799   1
   1   7 -15-106.425 504.602   1
  -1   7 -15 196.667 498.208   1
   1   7 -14 400.969 420.059   1
  -1   7 -14-75.6611 388.542   1
   1   7 -13 111.281 387.314   1
  -1   7 -13 314.059 432.065   1
  -1   7 -12 1738.81 726.439   1
   1   7 -12 2170.83 677.546   1
  -1   7 -11-377.912 472.498   1
   1   7 -11-2.00970 356.344   1
   1   7 -10 1049.57 537.997   1
  -1   7 -10 637.308 432.202   1
   1   7  -9-769.923 470.151   1
  -1   7  -9 340.854 391.181   1
  -1   7  -8 4501.92 918.961   1
   1   7  -8 5534.60 998.534   1
  -1   7  -7 1966.27 675.423   1
   1   7  -7 2292.30 697.168   1
  -1   7  -6 124.217 346.601   1
   1   7  -6-118.139 316.279   1
   1   7  -5 2092.23 580.019   1
  -1   7  -5 1397.11 453.694   1
   1   7  -4 5896.71 964.722   1
  -1   7  -4 8390.80 1149.79   1
   1   7  -3 2880.48 655.696   1
  -1   7  -3 3849.70 774.502   1
  -1   7  -2 1711.86 533.155   1
   1   7  -2 812.458 343.483   1
  -1   7  -1 726.790 285.947   1
   1   7  -1 273.941 290.372   1
   1   7   0 876.247 367.802   1
  -1   7   0 1239.41 425.940   1
  -1   8 -10 797.205 415.861   1
   1   8 -10 1493.11 532.457   1
  -1   8  -9 669.889 397.590   1
   1   8  -9-246.069 282.643   1
  -2   0 -34 5918.12 948.992   1
   2   0 -34 4796.92 861.210   1
  -2   0 -33 295.019 318.172   1
   2   0 -33 608.354 365.212   1
   2   0 -32 2753.31 643.737   1
  -2   0 -32 2650.28 666.131   1
   2   0 -31-388.063 289.140   1
  -2   0 -31-382.269 308.660   1
   2   0 -30-137.283 269.342   1
  -2   0 -30 575.850 341.244   1
  -2   0 -29 1266.82 421.918   1
   2   0 -29 2416.51 567.838   1
  -2   0 -28 1279.80 448.559   1
   2   0 -28 1741.90 548.185   1
   2   0 -27 21524.6 1598.36   1
  -2   0 -27 21769.8 1573.26   1
  -2   0 -26-540.863 372.045   1
   2   0 -26 745.937 400.378   1
   2   0 -25 15239.8 1288.86   1
  -2   0 -25 13868.7 1223.32   1
   2   0 -24 15067.9 1260.27   1
  -2   0 -24 14326.2 1209.26   1
   2   0 -23 8783.50 956.862   1
  -2   0 -23 7103.50 856.490   1
  -2   0 -22 5264.73 723.327   1
   2   0 -22 6608.44 841.022   1
  -2   0 -21 17436.4 1270.29   1
   2   0 -21 18091.3 1311.06   1
  -2   0 -20 49983.6 2025.58   1
   2   0 -20 52709.9 2110.58   1
   2   0 -19 26906.8 1524.75   1
  -2   0 -19 27614.6 1498.84   1
   2   0 -18 58917.2 2156.91   1
  -2   0 -18 54409.7 2030.83   1
  -2   0 -17 625.116 315.162   1
   2   0 -17 1394.52 422.027   1
  -2   0 -16 332.687 269.822   1
   2   0 -16 463.453 308.297   1
   2   0 -15 7569.92 756.440   1
  -2   0 -15 6610.65 694.669   1
  -2   0 -14 12440.7 900.380   1
   2   0 -14 12143.8 915.813   1
   2   0 -13 18084.2 1057.00   1
  -2   0 -13 17126.5 1002.30   1
   2   0 -12 7915.92 707.875   1
   2   0 -11 7034.02 505.962   3
   2   0 -11 8672.49 737.803   1
   2   0 -10 49369.9 1198.54   3
   2   0 -10 50407.5 1549.85   1
   2   0  -9 66577.2 1317.21   3
   2   0  -9 67937.0 1747.50   1
   2   0  -8 161406. 1928.66   3
   2   0  -8 163406. 2508.80   1
   2   0  -7 2904.73 407.429   1
   2   0  -7 1940.85 249.985   3
   2   0  -6 290446. 2922.36   1
   2   0  -6 262415. 2172.37   3
   2   0  -5 327897. 2871.59   1
  -2   0   8 162539. 2460.19   1
  -2   0   9 70393.8 1717.22   1
  -2   0  10 47175.2 1508.63   1
  -2   0  11 7791.71 656.115   1
  -2   0  12 7658.34 669.871   1
   2   0  14 12020.8 703.714   3
   2   0  15 7222.40 568.735   3
   2   0  16 296.111 159.123   3
   2   0  17 1189.54 272.145   3
   2   0  18 53887.5 1557.41   3
   2   0  19 28624.6 1162.25   3
   2   0  20 51189.4 1567.07   3
   2   0  21 19738.7 993.961   3
   2   0  22 6672.23 604.976   3
   2   0  23 10044.3 737.766   3
   2   0  24 14667.3 888.671   3
  -2   1 -37-323.901 297.965   1
   2   1 -37 34.9918 188.926   1
  -2   1 -36 69.5690 263.648   1
   2   1 -36 307.232 334.304   1
   2   1 -35-923.872 446.244   1
  -2   1 -35-503.127 371.317   1
   2   1 -34 576.408 384.304   1
  -2   1 -34 478.766 360.270   1
   2   1 -33-220.606 419.756   1
  -2   1 -33-104.502 301.652   1
  -2   1 -32-130.984 412.844   1
   2   1 -32 125.503 295.282   1
   2   1 -31 1047.92 514.477   1
   2  -1 -31 976.326 417.949   1
  -2   1 -31 397.563 417.951   1
  -2  -1 -31 482.465 337.413   1
  -2   1 -30 1750.79 529.437   1
   2  -1 -30 2586.54 580.130   1
   2   1 -30 2574.46 669.972   1
  -2  -1 -30 1502.08 457.911   1
  -2  -1 -29-543.557 422.269   1
   2  -1 -29-272.848 287.910   1
  -2   1 -29 383.811 388.431   1
  -2  -1 -28 9676.51 981.099   1
  -2   1 -28 8647.50 1098.30   1
   2   1 -28 8028.38 1075.91   1
   2  -1 -28 10758.3 1066.92   1
   2   1 -27 2965.73 644.808   1
  -2   1 -27 1462.13 532.120   1
  -2  -1 -27 2457.68 485.974   1
   2  -1 -27 2716.28 536.562   1
   2  -1 -26 6387.80 801.407   1
  -2   1 -26 5331.54 862.479   1
   2   1 -26 6022.58 927.765   1
  -2  -1 -26 5847.88 726.768   1
  -2  -1 -25 1421.30 407.299   1
   2  -1 -25 707.277 336.716   1
  -2   1 -25 928.229 390.986   1
   2   1 -24 8282.57 1015.55   1
  -2   1 -24 7933.68 1009.87   1
   2  -1 -24 7749.47 831.442   1
  -2  -1 -24 7068.15 756.174   1
   2  -1 -23 523.020 270.033   1
   2   1 -23 858.672 420.579   1
  -2   1 -23 839.735 413.907   1
  -2  -1 -23 1075.68 331.181   1
   2   1 -22 14658.0 1309.53   1
  -2   1 -22 12661.0 1197.31   1
   2  -1 -22 13759.5 1053.86   1
  -2  -1 -22 13438.4 996.057   1
  -2  -1 -21 263.411 219.591   1
   2  -1 -21 109.012 226.697   1
   2   1 -21 663.548 389.527   1
  -2   1 -21-318.212 442.509   1
   2   1 -20 7075.40 935.458   1
  -2   1 -20 8064.87 938.377   1
  -2  -1 -20 6810.40 678.329   1
   2  -1 -20 6972.14 726.110   1
   2   1 -19-26.9081 344.533   1
  -2  -1 -19-198.414 260.340   1
  -2   1 -19-307.503 378.292   1
   2  -1 -19-77.4743 263.661   1
  -2  -1 -18 399.730 220.562   1
  -2   1 -18 1361.52 383.732   1
   2   1 -18 509.764 401.197   1
   2  -1 -18 1022.90 269.253   1
   2   1 -17 5497.05 769.262   1
  -2  -1 -17 5803.34 580.336   1
   2  -1 -17 4630.50 549.094   1
  -2   1 -17 5317.39 730.432   1
  -2  -1 -16 2561.38 386.679   1
  -2   1 -16 2304.93 544.122   1
   2  -1 -16 2244.03 387.330   1
   2   1 -16 2439.21 577.246   1
   2  -1 -15 9845.32 716.603   1
  -2  -1 -15 8789.11 645.766   1
   2   1 -15 9354.56 957.402   1
  -2   1 -15 8224.72 837.042   1
  -2   1 -14 7005.18 795.290   1
   2  -1 -14 6456.42 569.160   1
  -2  -1 -14 6591.05 544.949   1
   2   1 -14 7946.38 877.215   1
   2   1 -13 1006.47 462.411   1
  -2  -1 -13 634.066 238.131   1
   2  -1 -13 410.802 223.678   1
   2  -1 -12 34189.8 1429.46   3
   2   1 -12 38156.8 1726.64   1
  -2  -1 -12 34093.2 1078.54   1
   2  -1 -12 37417.1 1206.55   1
   2   1 -11 19403.9 1256.89   1
   2  -1 -11 18554.4 801.807   1
  -2  -1 -11 18660.3 761.458   1
   2  -1 -11 18046.3 1027.08   3
   2  -1 -10 60617.2 1333.05   1
   2  -1 -10 56669.8 1711.36   3
   2   1 -10 63086.0 2067.09   1
  -2  -1 -10 55990.2 1199.89   1
   2  -1  -9 14214.3 869.626   3
   2   1  -9 14473.2 1010.10   1
   2  -1  -9 15428.3 631.461   1
   2  -1  -8 1790.89 231.133   1
   2   1  -8 1719.32 469.669   1
   2  -1  -7 7130.79 378.933   1
   2   1  -7 6720.24 700.977   1
   2   1  -6 19681.0 1055.71   1
   2  -1  -6 19835.7 568.963   1
   2  -1  -5 59388.1 936.963   1
   2   1  -5 59365.8 1629.03   1
  -2   1  -5 59669.1 877.757   2
   2  -1  -4 65031.3 954.526   1
   2   1  -4 65266.4 1598.62   1
   2   1  -3 6258.12 518.714   1
   2   1  -2 87848.5 1596.24   1
   2   1  -1 78239.2 1352.56   1
   2   1   0 4194.23 312.008   1
   2   1   1 77838.1 1102.08   1
   2   1   2 89120.2 1034.18   1
  -2   1   3 6344.76 321.959   1
  -2   1   4 65020.7 937.197   1
  -2   1   5 60369.8 924.018   1
  -2   1   6 19096.8 563.479   1
  -2   1   7 7001.71 376.384   1
   2  -1   8 1612.20 182.971   2
  -2   1   8 1435.04 212.127   1
  -2   1   9 14601.1 622.230   1
   2  -1   9 14582.5 479.060   2
   2   1  10 59756.3 1738.97   3
  -2   1  10 59864.9 1308.70   1
   2  -1  10 62560.1 951.349   2
  -2   1  11 19186.0 799.701   1
   2   1  11 18951.0 1026.69   3
   2   1  12 37417.2 1455.42   3
  -2   1  12 36438.4 1163.03   1
   2   1  13 879.461 287.657   3
   2   1  14 7009.81 659.034   3
   2   1  15 8735.62 723.533   3
   2  -1  16 2918.84 270.814   3
   2   1  16 2964.66 455.551   3
   2  -1  17 5715.17 376.934   3
   2   1  17 6076.90 664.766   3
   2   1  18 1595.96 351.605   3
   2  -1  18 1662.20 218.699   3
   2   1  19 6.65229 212.094   3
   2  -1  19 230.291 105.459   3
   2  -1  20 8448.13 479.609   3
   2   1  20 8210.71 767.722   3
   2   1  21 262.525 206.533   3
   2  -1  21 330.265 143.274   3
   2   1  22 14945.9 1043.67   3
   2   1  23 817.114 281.083   3
   2   1  24 9041.35 828.272   3
   2   1  25 2204.70 419.774   3
   2   1  26 7477.64 748.310   3
   2   2 -35 1331.49 532.484   1
  -2   2 -35 1375.85 517.615   1
  -2   2 -34 738.855 538.471   1
   2   2 -34 184.951 419.346   1
   2   2 -33 392.626 331.988   1
  -2   2 -33 416.355 324.789   1
  -2   2 -32-257.404 453.300   1
   2   2 -32 71.0488 388.764   1
   2   2 -31 290.851 354.652   1
  -2   2 -31-472.209 446.147   1
   2   2 -30 1309.88 542.075   1
  -2   2 -30 277.318 399.053   1
   2   2 -29 3910.64 842.705   1
  -2   2 -29 2184.95 662.592   1
  -2   2 -28-327.531 546.911   1
   2   2 -28-126.562 320.746   1
   2   2 -27 6353.86 1021.65   1
  -2  -2 -27 6946.54 692.466   1
   2  -2 -27 5545.59 646.434   1
  -2   2 -27 4431.56 862.593   1
   2  -2 -26 1904.11 388.645   1
   2   2 -26 1491.00 541.753   1
  -2   2 -26 2282.70 663.699   1
  -2  -2 -26 1695.28 347.131   1
  -2  -2 -25 12814.4 864.636   1
   2  -2 -25 11121.8 862.709   1
  -2   2 -25 10498.0 1255.40   1
   2   2 -25 11572.5 1316.77   1
  -2   2 -24-1095.53 494.829   1
   2   2 -24-253.949 411.118   1
   2  -2 -24 61.6725 164.301   1
  -2  -2 -24-534.325 288.358   1
   2   2 -23 2418.39 629.030   1
   2  -2 -23 1889.12 351.683   1
  -2   2 -23 2101.53 617.441   1
  -2  -2 -23 2838.99 404.561   1
  -2  -2 -22 8023.63 627.505   1
   2  -2 -22 7206.29 642.254   1
   2   2 -22 7240.92 1034.54   1
  -2   2 -22 7611.21 1043.96   1
   2   2 -21-287.047 414.385   1
   2  -2 -21-105.777 171.827   1
  -2   2 -21 151.326 377.195   1
  -2  -2 -21-314.436 216.257   1
   2   2 -20 848.281 470.293   1
   2  -2 -20 1335.64 262.491   1
  -2  -2 -20 1067.35 227.262   1
  -2   2 -20 912.219 440.878   1
   2   2 -19 2556.71 656.345   1
   2  -2 -19 4082.25 429.793   1
  -2   2 -19 3565.03 683.229   1
  -2  -2 -19 3156.59 353.850   1
   2  -2 -18 1548.17 278.757   1
  -2   2 -18 606.295 364.432   1
   2   2 -18 1070.43 454.386   1
  -2  -2 -18 1057.43 202.685   1
  -2  -2 -17 2112.98 256.638   1
  -2   2 -17 1634.61 508.363   1
   2  -2 -17 2478.90 310.692   1
   2   2 -17 1924.06 548.907   1
  -2  -2 -16-117.197 107.844   1
  -2   2 -16-682.396 436.560   1
   2  -2 -16-150.448 142.386   1
   2   2 -16-390.399 493.471   1
  -2   2 -15 3564.33 690.332   1
   2   2 -15 2359.68 561.367   1
  -2  -2 -15 3309.10 270.756   1
   2  -2 -15 3636.59 323.133   1
  -2   2 -14 2760.94 617.955   1
   2   2 -14 2577.17 638.281   1
   2  -2 -14 1609.10 210.098   1
  -2  -2 -14 1371.07 160.038   1
  -2   2 -13 50629.8 2176.41   1
   2   2 -13 52298.3 2277.48   1
   2  -2 -13 45102.0 968.014   1
   2  -2 -12 9330.38 922.898   3
   2  -2 -12 7756.23 380.504   1
   2   2 -12 9656.96 1032.48   1
   2  -2 -11 13360.8 469.289   1
   2   2 -11 18254.0 1354.96   1
   2   2 -10 40706.4 1879.84   1
  -2   2 -10 35952.2 783.346   2
   2   2  -9 43439.8 1897.08   1
  -2   2  -9 42294.4 882.479   2
   2   2  -8 842.632 560.565   1
   2   2  -7 45988.4 965.931   3
   2   2  -7 42820.3 1823.17   1
   2   2  -6 59677.1 2064.60   1
   2   2  -6 66480.1 1275.82   3
   2   2  -5 27482.2 891.415   3
   2   2  -5 26240.2 1313.34   1
   2   2  -4 2144.53 495.266   1
   2   2  -4 1341.27 254.573   3
   2   2  -3 20174.8 1056.76   1
   2   2  -3 23768.7 937.268   3
   2   2  -2 6283.12 593.449   1
   2   2  -2 6281.29 528.794   3
   2   2  -1 294.452 232.008   3
   2   2  -1 224.730 243.498   1
   2   2   0-348.694 291.792   3
   2   2   0-1.80304 223.826   1
   2  -2   1 84.0952 253.180   3
   2   2   1 279.269 193.276   1
   2   2   1 58.5122 258.023   3
   2  -2   2 6461.52 533.981   3
   2   2   2 6960.06 646.028   3
   2   2   2 6906.38 452.025   1
   2   2   3 22636.3 1135.44   3
   2   2   3 22897.6 705.864   1
   2  -2   3 21711.3 910.424   3
   2   2   4 1370.42 358.493   3
   2   2   4 1476.38 194.022   1
   2  -2   4 1277.99 296.554   3
   2   2   5 24773.4 560.740   1
   2   2   5 26263.2 1280.01   3
   2  -2   5 27263.8 955.109   3
  -2   2   6 62025.6 1007.28   1
   2  -2   6 62275.6 1359.36   3
   2   2   6 64177.4 2026.50   3
   2   2   7 46972.3 1758.45   3
  -2   2   7 41442.4 766.619   1
  -2   2   8 50.2391 67.4080   1
  -2   2   8 591.878 328.482   3
   2   2   8 109.200 267.599   3
   2   2   9 42695.1 1757.65   3
  -2   2   9 41298.0 1692.89   3
  -2   2  10 38485.3 1641.65   3
   2   2  10 37343.3 1647.59   3
   2   2  11 18211.5 1176.69   3
  -2   2  11 18608.5 1174.70   3
   2   2  12 9768.40 867.256   3
   2   2  13 54924.3 2058.47   3
   2  -2  13 42021.1 706.283   3
   2   2  14 1814.85 427.975   3
   2   2  15 4199.16 608.895   3
   2   2  16-74.2417 286.544   3
   2   2  17 3129.24 569.905   3
   2   2  18 1371.99 370.355   3
   2   2  19 4405.89 650.637   3
   2   2  20 2023.89 460.889   3
   2   3 -32-28.7316 313.199   1
  -2   3 -32 723.712 361.418   1
   2   3 -31 2525.45 743.679   1
  -2   3 -31 1767.14 699.552   1
  -2   3 -30 2389.94 679.654   1
   2   3 -30 2123.93 633.777   1
  -2   3 -29 3025.61 746.743   1
   2   3 -29 5160.21 981.378   1
   2   3 -28 5546.85 988.571   1
  -2   3 -28 4666.99 932.370   1
   2   3 -27 5319.55 980.124   1
  -2   3 -27 3627.93 795.999   1
   2   3 -26 7605.87 1136.52   1
  -2   3 -26 4993.86 907.537   1
   2   3 -25 6005.43 1029.02   1
  -2   3 -25 6130.65 1017.01   1
   2   3 -24 9587.16 1256.40   1
  -2   3 -24 9256.15 1189.20   1
  -2   3 -23-13.7829 402.865   1
   2   3 -23-126.600 382.655   1
  -2   3 -22 2410.16 599.702   1
   2   3 -22 3110.89 755.195   1
  -2   3 -21 1024.58 448.712   1
   2   3 -21 932.830 421.471   1
  -2   3 -20 5493.95 916.208   1
   2   3 -20 5136.10 921.878   1
   2   3 -19 3678.89 803.372   1
  -2   3 -19 3180.86 714.321   1
  -2   3 -18 464.305 430.698   1
   2   3 -18 342.138 389.611   1
  -2   3 -17 6608.35 933.029   1
   2   3 -17 6322.63 959.206   1
  -2   3 -16 5135.85 876.442   1
   2   3 -16 4451.26 837.209   1
  -2   3 -15 19995.9 1564.90   1
   2   3 -15 23199.3 1746.24   1
  -2   3 -14 4312.59 834.057   1
   2   3 -14 5521.45 948.492   1
   2   3 -13 64548.1 2778.94   1
  -2   3 -13 61433.2 2637.31   1
  -2   3 -13 59770.0 1129.59   2
   2   3 -12 6740.15 973.214   1
  -2   3 -12 5976.20 901.669   1
  -2   3 -12 5861.87 386.137   2
  -2   3 -11 19109.3 1459.37   1
  -2   3 -11 19923.7 740.001   2
   2   3 -11 18978.3 1483.89   1
   2   3 -10 23613.8 1624.81   1
  -2   3 -10 23357.5 1570.00   1
   2   3  -9 21014.2 1515.67   1
   2   3  -8 41250.8 1990.82   1
   2   3  -7 306.647 421.928   1
   2   3  -6 30496.0 1627.47   1
   2   3  -6 33829.9 1227.75   3
   2   3  -5 703.805 224.951   3
   2   3  -5 500.261 368.054   1
   2   3  -4 13474.2 828.814   3
   2   3  -4 13174.3 1051.39   1
   2   3  -3 44699.5 1562.09   3
   2   3  -3 41927.5 1736.33   1
   2  -3  -2 13293.4 1054.16   3
   2   3  -2 13632.2 986.055   1
   2   3  -2 13601.9 902.679   3
   2   3  -1 26019.1 1280.18   3
   2  -3  -1 24109.6 1350.82   3
   2   3  -1 26291.8 1253.50   1
   2   3   0 1853.29 383.118   1
   2   3   0 1885.36 413.007   3
   2  -3   0 2285.93 523.594   3
   2  -3   1 25530.1 1326.90   3
   2   3   1 25763.8 1355.68   3
   2   3   1 25999.8 1110.24   1
   2   3   2 13171.8 769.651   1
   2   3   2 12639.8 979.638   3
   2  -3   2 12602.3 949.328   3
   2   3   3 44322.3 1838.36   3
   2  -3   3 42131.6 1613.08   3
   2   3   3 42822.0 1254.70   1
   2  -3   4 13687.6 921.738   3
   2   3   4 14710.8 686.065   1
   2   3   4 12247.8 1016.59   3
   2   3   5 747.712 391.783   3
   2   3   5 715.707 178.105   1
   2  -3   5 823.717 330.435   3
   2   3   6 32085.2 1655.47   3
   2   3   6 32134.5 833.665   1
   2  -3   6 31402.6 1285.04   3
   2   3   7 112.625 61.0237   1
   2   3   7 102.575 294.935   3
  -2   3   7 215.714 106.342   1
   2   3   8 42077.6 1909.88   3
   2  -3   8 41359.2 1369.72   3
   2   3   9 22796.8 1455.37   3
   2  -3   9 19779.6 909.026   3
   2   3  10 27165.0 1593.03   3
   2  -3  10 25663.1 972.272   3
   2  -3  11 21121.3 839.222   3
   2   3  11 23961.2 1505.70   3
   2  -3  12 6606.34 436.876   3
   2   3  12 7004.96 864.739   3
   2   3  13 68887.6 2615.10   3
   2   3  14 4783.37 734.594   3
   2   4 -29 1375.47 650.349   1
  -2   4 -29 168.732 484.142   1
  -2   4 -28 1852.64 699.036   1
   2   4 -28 3499.47 855.039   1
  -2   4 -27 691.722 489.691   1
   2   4 -27 1564.22 626.293   1
   2   4 -26 144.358 354.056   1
  -2   4 -26 176.171 372.232   1
  -2   4 -25 5997.29 1090.08   1
   2   4 -25 4446.07 933.351   1
  -2   4 -24 1696.76 615.733   1
   2   4 -24 1314.27 583.204   1
  -2   4 -23 7739.68 1164.65   1
   2   4 -23 8621.89 1273.56   1
   2   4 -22-1655.30 629.733   1
  -2   4 -22-587.588 471.101   1
  -2   4 -21 1349.85 565.812   1
   2   4 -21 1298.10 444.487   1
   2   4 -20-944.802 658.249   1
  -2   4 -20-259.491 616.423   1
  -2   4 -19 1109.44 494.609   1
   2   4 -19 663.229 516.757   1
   2   4 -18 224.744 535.600   1
  -2   4 -18 717.015 503.655   1
  -2   4 -17 472.698 452.335   1
   2   4 -17 81.4740 521.110   1
   2   4 -16 276.232 497.783   1
  -2   4 -16 971.382 444.644   1
   2   4 -15 1986.13 190.333   2
   2   4 -15 3205.34 753.421   1
  -2   4 -15 4097.87 814.470   1
  -2   4 -15 3263.07 313.950   2
   2   4 -14 1688.71 668.772   1
  -2   4 -14 2602.83 698.079   1
  -2   4 -14 2994.03 327.153   2
   2   4 -13 15234.8 1484.34   1
  -2   4 -13 14121.8 1406.19   1
  -2   4 -13 14998.5 745.836   2
  -2   4 -12 3120.42 677.738   1
   2   4 -12 4257.55 835.900   1
   2   4 -11 3358.75 780.047   1
  -2   4 -11 1856.00 666.724   1
   2   4 -10-241.759 413.024   1
  -2   4 -10-221.136 462.095   1
   2   4  -9 14156.1 1350.11   1
  -2   4  -9 14935.5 1372.61   1
   2   4  -8 1203.69 503.952   1
  -2   4  -8 739.932 426.613   1
  -2   4  -7 5586.10 812.195   1
   2   4  -7 6145.78 880.177   1
   2  -4  -6 521.273 389.420   3
  -2   4  -6 311.311 390.037   1
   2   4  -6 868.312 395.665   1
   2  -4  -5 5957.26 840.387   3
   2   4  -5 5481.34 730.280   1
  -2   4  -5 4773.47 744.430   1
   2   4  -4 1181.34 433.439   1
   2   4  -4 993.553 299.277   3
  -2   4  -4 1144.69 402.493   1
   2  -4  -4 1005.41 430.674   3
   2   4  -3 12622.1 1050.97   1
   2  -4  -3 14185.8 1240.06   3
  -2   4  -3 11984.8 1072.18   1
   2   4  -3 13365.5 1016.95   3
   2  -4  -2 3856.43 710.838   3
   2   4  -2 4201.28 602.723   3
   2   4  -2 3039.08 551.557   1
  -2   4  -2 2962.98 563.450   1
   2   4  -1 7247.35 770.449   1
   2   4  -1 8604.19 859.219   3
  -2   4  -1 6970.32 795.181   1
   2  -4  -1 8368.21 929.459   3
   2  -4   0 10910.0 1049.22   3
   2   4   0 10089.4 849.995   1
  -2   4   0 9344.93 897.102   1
   2   4   0 11600.9 1021.05   3
  -2   4   1 8207.39 815.192   1
   2   4   1 8663.81 905.544   3
   2  -4   1 6871.57 822.281   3
   2   4   1 8822.58 753.300   1
  -2   4   2 3127.04 495.492   1
   2  -4   2 3556.76 624.873   3
   2   4   2 3403.81 450.494   1
   2   4   2 3354.30 599.617   3
   2   4   3 12598.9 812.874   1
   2  -4   3 13413.3 1087.70   3
  -2   4   3 11399.6 869.398   1
   2   4   3 12634.2 1120.96   3
   2   4   4 1191.59 411.609   3
  -2   4   4 1299.66 300.567   1
   2   4   4 1037.91 255.143   1
   2  -4   4 1043.39 394.302   3
   2   4   5 6788.19 867.399   3
  -2   4   5 6079.25 567.153   1
   2   4   5 6338.73 526.190   1
   2  -4   5 6995.84 769.833   3
  -2   4   6 1151.40 249.017   1
   2   4   6 1108.34 402.728   3
   2   4   6 1415.45 242.838   1
   2  -4   6 1248.06 359.200   3
   2   4   7 7734.64 469.193   1
   2  -4   7 7358.66 733.468   3
  -2   4   7 6994.23 513.865   1
  -2   4   8 1911.56 271.403   1
  -2   4   8 1732.19 228.676   1
   2   4   8 1313.16 166.290   1
  -2   4   9 13300.3 537.174   1
  -2   4   9 15718.0 603.281   1
  -2   5 -25-1207.86 604.790   1
   2   5 -25 4.27608 423.307   1
  -2   5 -24 39.4625 463.193   1
   2   5 -24 3219.58 902.234   1
  -2   5 -23 190.795 501.120   1
   2   5 -23 323.218 497.754   1
  -2   5 -22 2869.34 847.178   1
   2   5 -22 1988.59 686.757   1
  -2   5 -21 936.380 536.674   1
   2   5 -21 500.784 461.996   1
  -2   5 -20 985.394 631.553   1
   2   5 -20 1351.31 515.735   1
  -2   5 -19 811.449 455.425   1
   2   5 -19 556.310 480.388   1
   2   5 -18-271.818 546.435   1
  -2   5 -18-58.1858 515.337   1
   2   5 -17 4398.77 848.111   1
  -2   5 -17 3814.93 908.065   1
  -2   5 -16-257.406 587.061   1
   2   5 -16-662.157 546.569   1
   2   5 -15 9195.46 1282.26   1
  -2   5 -15 8160.07 1189.35   1
  -2   5 -14 1566.37 521.987   1
   2   5 -14 1727.56 584.096   1
  -2   5 -13 1536.84 610.243   1
   2   5 -13 1908.43 679.815   1
  -2   5 -12 5787.28 933.800   1
   2   5 -12 4263.53 897.454   1
  -2   5 -11 8961.18 1205.57   1
   2   5 -11 8795.97 1192.25   1
   2   5 -10 2687.30 688.073   1
  -2   5 -10 3150.48 697.436   1
  -2   5  -9-30.5034 517.628   1
   2   5  -9-167.058 436.164   1
   2   5  -8 9046.83 1144.82   1
  -2   5  -8 8677.23 1132.05   1
  -2   5  -7 38.0815 446.084   1
   2   5  -7-327.599 427.633   1
  -2   5  -6 4198.05 781.017   1
   2   5  -6 3825.01 750.549   1
  -2   5  -5 725.585 345.218   1
   2   5  -5 787.805 328.488   1
   2   5  -4 5753.94 824.263   1
  -2   5  -4 5820.62 883.278   1
  -2   5  -3 4728.30 723.004   1
   2   5  -3 4867.67 754.748   1
  -2   5  -2 2586.86 541.089   1
   2   5  -2 3546.37 600.056   1
  -2   5  -1 7140.13 870.111   1
   2   5  -1 8024.52 878.552   1
  -2   5   0 86.3029 357.121   1
   2   5   0 73.3796 270.285   1
  -2   5   1 7207.80 818.833   1
   2   5   1 8349.29 827.033   1
   2   5   2 3822.45 564.272   1
  -2   5   2 4160.94 605.173   1
  -2   5   3 5525.25 660.831   1
   2   5   3 5705.77 643.110   1
  -2   5   4 7015.86 698.662   1
   2   5   4 5768.79 612.037   1
   2   5   5 853.742 226.108   1
  -2   5   5 1291.26 315.771   1
   2   5   6 4459.30 474.607   1
  -2   5   6 4358.35 500.055   1
   2   5   7 26.2247 147.300   1
  -2   5   7 198.612 175.926   1
   2   5   8 10705.9 567.134   1
  -2   5   8 11180.1 678.629   1
   2   5   9 306.934 95.1618   1
  -2   5   9 604.381 145.783   1
  -2   5   9 749.594 178.322   1
  -2   5  10 3052.89 253.608   1
  -2   5  10 3242.99 265.150   1
  -2   6 -21 1464.04 667.294   1
   2   6 -21 1996.90 808.890   1
   2   6 -20 1213.28 769.518   1
  -2   6 -20 914.765 487.047   1
  -2   6 -19 216.762 453.620   1
   2   6 -19-415.594 519.070   1
   2   6 -18 897.560 620.792   1
  -2   6 -18-845.316 590.760   1
  -2   6 -17-6.23907 403.643   1
   2   6 -17 294.576 433.340   1
  -2   6 -16 136.363 492.929   1
   2   6 -16-201.271 597.414   1
   2   6 -15-842.232 573.544   1
  -2   6 -15-209.102 512.292   1
   2   6 -14 33.2380 408.182   1
  -2   6 -14 278.001 442.834   1
   2   6 -13-563.701 448.717   1
  -2   6 -13-140.104 502.684   1
   2   6 -12-1393.58 627.394   1
  -2   6 -12-18.4535 446.077   1
  -2   6 -11 3011.75 757.415   1
   2   6 -11 2285.27 621.606   1
  -2   6 -10 466.077 486.559   1
   2   6 -10 546.816 503.851   1
   2   6  -9 617.267 426.816   1
  -2   6  -9 448.070 377.630   1
   2   6  -8 7388.78 1109.81   1
  -2   6  -8 8668.17 1173.35   1
   2   6  -7 3410.67 766.567   1
  -2   6  -7 2195.98 629.348   1
  -2   6  -6 142.346 395.582   1
   2   6  -6 856.913 358.987   1
  -2   6  -5 3748.43 728.561   1
   2   6  -5 5175.40 868.105   1
   2   6  -4 1719.90 562.188   1
  -2   6  -4 1167.47 390.492   1
   2   6  -3 192.721 277.945   1
  -2   6  -3-96.5133 346.282   1
   2   6  -2 1200.66 454.787   1
  -2   6  -2 208.807 356.955   1
  -2   6  -1 4208.34 738.741   1
   2   6  -1 5161.07 760.230   1
   2   6   0 3532.44 646.440   1
  -2   6   0 3403.79 626.717   1
   2   6   1 4094.25 643.876   1
  -2   6   1 4947.56 723.177   1
  -2   6   2 562.536 274.351   1
   2   6   2 471.795 230.666   1
  -2   6   3 222.711 230.099   1
   2   6   3-57.4715 271.159   1
  -2   6   4 2069.29 442.449   1
   2   6   4 1051.28 271.713   1
   2   6   5 5844.65 651.394   1
  -2   6   5 6098.12 693.763   1
  -2   6   6 1273.81 302.112   1
   2   6   6 960.507 254.331   1
  -2   6   7 5114.91 556.212   1
   2   6   7 4214.14 464.206   1
   2   7 -16 502.690 587.209   1
  -2   7 -16 465.787 473.203   1
  -2   7 -15 893.515 579.474   1
   2   7 -15 686.532 425.099   1
   2   7 -14 422.823 406.307   1
  -2   7 -14-1027.38 578.548   1
   2   7 -13 615.410 432.116   1
  -2   7 -13-179.938 414.647   1
  -2   7 -12-693.867 506.557   1
   2   7 -12 619.015 425.402   1
  -2   7 -11-723.249 526.552   1
   2   7 -11 2049.26 635.573   1
  -2   7 -10 439.205 514.596   1
   2   7 -10 731.905 477.397   1
   2   7  -9 696.446 515.400   1
  -2   7  -9 1010.49 614.364   1
  -2   7  -8-772.504 479.327   1
   2   7  -8 272.241 382.709   1
  -2   7  -7 1019.43 445.746   1
   2   7  -7 1229.21 541.733   1
   2   7  -6 385.368 329.867   1
  -2   7  -6 673.041 439.614   1
  -2   7  -5 1326.11 452.250   1
   2   7  -5 1213.65 523.433   1
   2   7  -4 1331.75 481.989   1
  -2   7  -4 1024.33 339.902   1
   2   7  -3 1789.81 545.876   1
  -2   7  -3 1580.25 532.739   1
   2   7  -2 495.027 365.664   1
  -2   7  -2 223.206 324.587   1
   2   7  -1 191.930 308.293   1
  -2   7  -1 878.272 385.924   1
  -2   7   0-53.8328 240.547   1
   2   7   0-1009.90 404.956   1
  -2   7   1 1072.74 399.636   1
  -2   8 -10 794.854 452.306   1
  -2   8  -9-89.6744 288.754   1
   2   8  -9 812.640 376.228   1
   3   0 -34-706.988 409.988   1
  -3   0 -34-1462.79 510.884   1
   3   0 -33-1069.55 451.462   1
  -3   0 -33-366.267 339.666   1
   3   0 -32-1635.91 537.105   1
  -3   0 -32-1038.64 444.726   1
   3   0 -31-163.283 295.965   1
  -3   0 -31-341.355 327.060   1
  -3   0 -30-607.709 364.571   1
   3   0 -30 308.914 317.189   1
  -3   0 -29-942.959 445.568   1
   3   0 -29-870.742 405.175   1
  -3   0 -28-537.232 349.678   1
   3   0 -28-221.880 276.451   1
   3   0 -27-1122.07 439.148   1
  -3   0 -27-1757.65 503.581   1
   3   0 -26-211.308 380.126   1
  -3   0 -26-435.556 408.540   1
   3   0 -25-89.0959 308.994   1
  -3   0 -25-1583.21 471.043   1
  -3   0 -24-464.695 368.754   1
   3   0 -24-18.8311 249.447   1
  -3   0 -23-350.298 368.451   1
   3   0 -23 73.1586 308.761   1
   3   0 -22 58.7688 273.366   1
  -3   0 -22-503.880 352.248   1
  -3   0 -21-498.098 300.708   1
   3   0 -21 157.764 248.299   1
   3   0 -20-381.648 313.548   1
  -3   0 -20-327.663 351.819   1
  -3   0 -19-309.240 280.145   1
   3   0 -19-35.9938 242.819   1
  -3   0 -18 213.239 239.430   1
   3   0 -18 320.097 275.483   1
  -3   0 -17-473.394 322.491   1
   3   0 -17-162.725 256.245   1
   3   0 -16-85.4457 236.415   1
  -3   0 -16-352.867 329.710   1
   3   0 -15-140.207 236.736   1
   3   0 -14-156.370 268.487   1
   3   0 -13-53.4754 170.048   3
   3   0 -13-66.7934 234.508   1
   3   0 -12 80.2521 260.163   1
   3   0 -12-146.357 198.571   3
   3   0 -11-0.32195 178.916   3
   3   0 -11 59.4049 243.494   1
   3   0 -10-194.577 180.534   3
   3   0 -10 38.8477 283.415   1
   3   0  -9 111.421 287.364   1
   3   0  -9-323.617 212.983   3
   3   0  -8-6.38549 250.908   1
   3   0  -8-45.1233 165.321   3
   3   0  -7-13.4173 235.806   1
   3   0  -6-207.693 219.641   1
   3   0  -5-40.4701 225.821   1
   3   0  -4-71.5878 190.820   1
  -3   0   9-91.2089 215.672   1
  -3   0  10-22.7426 181.055   1
  -3   0  11-27.8218 218.097   1
  -3   0  12 91.3903 217.584   1
  -3   0  13 45.4198 224.332   1
  -3   0  14 130.404 215.585   1
   3   0  17 71.1628 160.784   3
   3   0  18 83.3646 172.829   3
   3   0  19-188.356 204.018   3
   3   0  20-69.0504 160.249   3
   3   0  21-224.692 168.053   3
   3   0  22 31.4043 139.830   3
   3   0  23-226.093 158.629   3
   3   0  24-128.343 161.151   3
   3   0  25-43.8655 162.195   3
   3   0  26-277.386 158.481   3
   3   1 -37 159.474 229.399   1
  -3   1 -37 253.322 261.610   1
   3   1 -36-249.185 336.393   1
  -3   1 -36-580.546 405.602   1
   3   1 -35-47.9176 263.881   1
  -3   1 -35 185.934 310.449   1
  -3   1 -34 1491.52 548.574   1
   3   1 -34-31.3713 380.717   1
   3   1 -33 492.417 440.938   1
  -3   1 -33 1136.14 517.595   1
   3   1 -32 1445.68 471.623   1
  -3   1 -32 1043.39 447.339   1
   3   1 -31 4380.11 899.940   1
  -3   1 -31 1724.85 590.085   1
   3  -1 -31 4905.05 811.122   1
  -3  -1 -31 2888.33 596.664   1
   3   1 -30 675.039 480.785   1
  -3  -1 -30 534.580 326.943   1
   3  -1 -30 881.862 365.320   1
   3   1 -29 1066.08 474.285   1
  -3  -1 -29 1243.02 374.968   1
   3  -1 -29 2315.29 549.477   1
  -3   1 -29 530.644 508.231   1
   3  -1 -28 1825.90 474.922   1
  -3  -1 -28 1398.09 406.185   1
  -3   1 -28 1606.13 553.739   1
   3   1 -28 1211.86 485.235   1
  -3   1 -27 809.858 356.079   1
   3  -1 -27 1388.11 420.069   1
  -3  -1 -27 1692.36 433.916   1
   3   1 -27 2019.01 579.299   1
  -3  -1 -26-229.424 257.985   1
   3   1 -26 556.728 344.060   1
   3  -1 -26-178.351 248.780   1
   3   1 -25 1698.54 565.841   1
  -3   1 -25 1253.67 496.810   1
  -3  -1 -25 1200.74 359.605   1
   3  -1 -25 1255.56 385.593   1
   3  -1 -24 3694.21 607.406   1
  -3   1 -24 3077.98 677.197   1
   3   1 -24 4433.82 788.714   1
  -3  -1 -24 2710.43 490.966   1
  -3  -1 -23-8.10119 264.260   1
  -3   1 -23 53.2177 380.416   1
   3   1 -23 927.988 442.525   1
   3  -1 -23 423.835 267.049   1
   3  -1 -22 11998.4 998.566   1
  -3  -1 -22 11661.5 936.087   1
   3   1 -22 12629.7 1229.33   1
  -3   1 -22 10649.6 1111.75   1
   3  -1 -21 3989.39 609.852   1
   3   1 -21 5557.05 833.595   1
  -3  -1 -21 4281.33 574.218   1
  -3   1 -21 4499.10 762.809   1
  -3   1 -20 5746.74 798.151   1
   3  -1 -20 5648.72 676.665   1
   3   1 -20 6854.04 899.317   1
  -3  -1 -20 6535.27 677.513   1
  -3   1 -19 1632.41 493.467   1
  -3  -1 -19 1556.61 355.412   1
   3   1 -19 3021.24 640.781   1
   3  -1 -19 1967.64 430.230   1
   3  -1 -18 7463.12 728.114   1
   3   1 -18 8248.05 986.171   1
  -3  -1 -18 7643.63 689.716   1
  -3   1 -18 9621.47 994.117   1
   3   1 -17 32896.5 1794.50   1
  -3   1 -17 27677.7 1650.51   1
  -3  -1 -17 29426.4 1266.16   1
   3  -1 -17 29676.1 1364.51   1
  -3  -1 -16 9038.26 695.726   1
   3   1 -16 11490.4 1116.11   1
   3  -1 -16 9718.85 787.706   1
  -3   1 -16 9769.95 980.623   1
   3  -1 -15 45347.8 1744.72   3
  -3  -1 -15 43472.2 1417.12   1
   3   1 -15 46578.7 2046.64   1
   3  -1 -15 46501.0 1589.96   1
   3  -1 -14 20996.4 1178.39   3
  -3  -1 -14 19002.5 911.396   1
   3  -1 -14 21915.5 1050.61   1
   3   1 -14 20450.0 1376.04   1
   3  -1 -13 10889.0 732.440   1
   3  -1 -13 10475.6 844.954   3
   3   1 -13 11403.7 1019.86   1
   3   1 -12 11070.8 978.606   1
   3  -1 -12 9690.84 778.561   3
   3  -1 -12 12216.3 727.039   1
   3  -1 -11 19415.8 1042.65   3
   3   1 -11 20847.5 1271.72   1
   3  -1 -11 22107.6 906.161   1
   3  -1 -10 1587.72 366.535   3
   3   1 -10 1492.85 460.449   1
   3  -1 -10 1907.77 287.898   1
   3   1  -9 8849.46 819.180   1
   3  -1  -9 9790.38 549.523   1
   3  -1  -9 8468.93 700.405   3
   3   1  -8 11808.9 899.313   1
   3  -1  -8 12216.7 576.970   1
   3   1  -7 11748.4 864.374   1
   3  -1  -7 10687.3 524.705   1
  -3  -1  -6 20542.7 562.397   1
   3   1  -6 20123.0 1067.20   1
   3  -1  -6 20557.1 672.503   1
   3   1  -5 41340.2 1406.51   1
   3  -1  -5 39516.2 908.213   1
  -3  -1  -5 39727.9 722.027   1
  -3   1  -5 39874.6 822.280   2
  -3   1  -4 88176.0 1238.44   2
   3  -1  -4 90897.2 1335.28   1
  -3  -1  -4 88810.0 1077.36   1
   3   1  -3 74296.4 1601.20   1
  -3  -1  -3 74836.3 1021.89   1
   3   1  -2 81079.2 1567.99   1
  -3  -1  -2 82420.4 1138.19   1
   3   1  -1 92224.8 1554.55   1
   3   1   0 64086.7 1205.53   1
   3   1   1 91451.8 1343.89   1
   3   1   2 81945.3 1171.43   1
  -3   1   3 75866.3 1232.44   1
   3   1   3 75531.7 1053.72   1
   3   1   4 87866.8 1110.20   1
  -3   1   4 84257.5 1271.99   1
  -3   1   5 40127.5 888.140   1
  -3   1   6 20473.9 664.537   1
   3  -1   7 12474.1 495.100   2
  -3   1   7 10773.9 513.246   1
   3  -1   8 12850.7 509.416   2
  -3   1   8 13163.8 600.705   1
  -3   1   9 9979.79 544.317   1
   3  -1   9 9812.56 448.725   2
   3  -1  10 2359.29 258.897   2
  -3   1  10 1547.69 248.721   1
  -3   1  11 20066.9 849.758   1
   3  -1  11 21317.6 639.648   2
  -3   1  12 11404.7 693.640   1
  -3   1  13 11260.2 699.822   1
   3   1  13 11641.1 833.595   3
  -3   1  14 21219.4 1008.70   1
  -3  -1  14 18369.6 454.844   2
   3   1  14 21521.5 1144.64   3
  -3   1  15 46815.2 1551.70   1
   3   1  15 47404.5 1706.61   3
   3   1  16 9325.83 805.458   3
  -3  -1  16 8781.30 365.932   2
  -3  -1  17 29146.4 683.486   2
   3   1  17 32950.0 1470.92   3
   3  -1  18 9009.41 517.421   3
  -3  -1  18 8023.01 371.360   2
   3   1  18 9879.19 828.920   3
   3  -1  19 2452.35 281.400   3
  -3  -1  19 2281.12 205.468   2
   3   1  19 2527.98 459.046   3
  -3  -1  20 5173.40 307.613   2
   3  -1  20 6018.18 431.780   3
   3  -1  21 5677.79 426.502   3
   3   1  21 5139.50 643.009   3
  -3  -1  21 4649.76 296.670   2
   3   1  22 12705.8 989.598   3
  -3  -1  22 10446.4 442.558   2
   3  -1  22 12534.8 637.522   3
   3  -1  23 627.853 173.789   3
   3   1  23 426.279 222.641   3
  -3  -1  23 198.488 71.8535   2
   3   1  24 4118.82 574.922   3
  -3  -1  24 2858.03 239.701   2
   3   1  25 2738.30 455.893   3
  -3  -1  25 617.721 108.026   2
   3   1  26 23.6613 118.110   3
   3   2 -35-353.728 353.134   1
  -3   2 -35-640.883 442.798   1
  -3   2 -34 850.551 422.096   1
   3   2 -34 716.034 476.143   1
   3   2 -33-400.794 375.811   1
  -3   2 -33-273.135 385.322   1
  -3   2 -32 1520.35 672.974   1
   3   2 -32 130.608 469.248   1
  -3   2 -31 234.446 397.314   1
   3   2 -31 189.618 324.405   1
   3   2 -30 1455.55 573.088   1
  -3   2 -30 1112.30 582.894   1
   3   2 -29 1020.72 521.690   1
  -3   2 -29 60.3102 448.358   1
   3   2 -28 696.761 447.584   1
  -3   2 -28 1180.06 465.914   1
   3   2 -27 1397.28 525.890   1
  -3  -2 -27 518.990 258.782   1
  -3   2 -27 681.167 370.188   1
   3  -2 -27 1075.63 289.908   1
  -3   2 -26 331.514 421.975   1
   3   2 -26-150.162 312.663   1
  -3  -2 -26 364.837 194.237   1
   3  -2 -26 171.074 166.853   1
  -3   2 -25 9509.79 1187.83   1
   3   2 -25 10064.2 1220.09   1
  -3  -2 -25 9985.97 769.595   1
   3  -2 -25 8019.67 739.722   1
  -3  -2 -24 3145.20 439.468   1
  -3   2 -24 3866.89 778.031   1
   3   2 -24 4023.63 807.509   1
   3  -2 -24 3180.15 473.791   1
   3  -2 -23 434.629 225.474   1
   3   2 -23-82.3557 369.671   1
  -3   2 -23-100.591 485.991   1
  -3  -2 -23 15.8600 161.049   1
  -3  -2 -22 1372.12 278.192   1
   3   2 -22 1322.09 493.914   1
   3  -2 -22 1213.73 299.505   1
  -3   2 -22 920.789 436.262   1
  -3  -2 -21 2050.40 310.412   1
   3  -2 -21 3103.97 431.394   1
   3   2 -21 1852.73 564.839   1
  -3   2 -21 1736.87 508.365   1
   3  -2 -20 1085.64 269.282   1
  -3   2 -20 1056.13 488.067   1
   3   2 -20 1218.34 539.625   1
  -3  -2 -20 580.763 182.934   1
   3   2 -19 1623.19 514.830   1
   3  -2 -19 2326.93 356.699   1
  -3  -2 -19 1418.60 245.811   1
  -3  -2 -18 7641.36 507.116   1
   3   2 -18 7789.55 1014.69   1
  -3   2 -18 7334.20 923.069   1
   3  -2 -18 8399.56 605.435   1
   3   2 -17 92.9785 422.059   1
  -3   2 -17-252.525 403.216   1
  -3  -2 -17 354.058 129.295   1
   3  -2 -17 264.177 153.149   1
  -3  -2 -16 423.472 134.688   1
   3  -2 -16 434.236 182.693   1
  -3   2 -16 410.626 347.100   1
   3   2 -15 3753.00 702.897   1
  -3  -2 -15 3376.53 278.317   1
   3  -2 -15 4680.71 400.830   1
   3  -2 -15 5123.74 730.404   3
   3   2 -14 12676.6 1193.35   1
   3  -2 -14 12320.0 1064.83   3
   3  -2 -14 12524.0 603.271   1
  -3  -2 -14 9325.18 407.888   1
   3  -2 -13 7434.18 834.088   3
  -3  -2 -13 5538.76 275.095   1
   3   2 -13 8314.07 937.829   1
  -3  -2 -13 5328.98 261.744   1
   3  -2 -13 8813.27 488.961   1
   3   2 -12 3086.26 646.829   1
   3  -2 -12 3351.96 322.997   1
   3  -2 -12 2491.92 507.526   3
   3   2 -11 902.506 466.804   1
   3  -2 -11 1201.47 194.045   1
   3   2 -10 5235.12 778.337   1
   3   2  -9 43427.2 1934.77   1
   3   2  -9 39487.8 767.653   3
  -3   2  -9 40972.3 949.062   2
   3   2  -8 36543.9 1717.68   1
  -3   2  -8 36266.3 926.529   2
   3   2  -8 35406.6 841.817   3
   3   2  -7 6929.02 776.210   1
   3   2  -7 6500.21 408.837   3
   3   2  -6 76.3866 159.143   3
   3   2  -6 275.813 339.565   1
  -3  -2  -6 329.537 84.0820   1
  -3  -2  -5 329.250 116.294   1
   3   2  -5 382.181 192.252   3
   3   2  -5 241.756 348.804   1
   3   2  -4 8043.63 725.410   1
  -3  -2  -4 8515.70 435.241   1
   3   2  -4 8562.55 573.041   3
   3   2  -3 18425.8 998.738   1
  -3  -2  -3 15677.6 653.927   1
   3   2  -2 7896.15 652.255   1
  -3  -2  -2 7174.94 497.376   1
  -3  -2  -1 1515.28 295.998   1
   3   2  -1 2304.80 399.457   1
   3   2   0 2985.71 387.160   1
  -3  -2   0 2569.77 367.747   1
   3   2   1 1936.01 309.400   1
  -3  -2   1 1335.87 307.370   1
  -3  -2   2 7715.99 640.840   1
   3   2   2 8070.72 511.010   1
   3   2   3 17247.4 656.230   1
  -3  -2   3 17303.2 973.435   1
   3   2   4 9008.06 445.636   1
   3   2   5 136.934 269.280   3
   3   2   5 244.137 99.8636   1
  -3   2   5 468.332 174.323   1
   3   2   6 288.886 123.648   1
   3   2   6 559.398 312.988   3
  -3   2   6 412.755 163.453   1
   3   2   7 6910.39 719.612   3
  -3   2   7 6544.21 369.917   1
  -3   2   8 34943.7 810.883   1
   3   2   8 34641.1 1549.72   3
  -3   2   9 39963.9 869.472   1
   3   2   9 42537.4 1746.84   3
  -3   2  10 4864.12 325.273   1
   3   2  10 5119.04 665.444   3
  -3   2  11 1060.00 172.789   1
   3   2  11 1060.78 353.178   3
  -3   2  12 3393.00 305.646   1
   3   2  12 3540.97 546.317   3
   3   2  13 8539.08 851.099   3
  -3   2  13 8054.68 475.844   1
  -3   2  14 12811.2 627.516   1
   3   2  14 13618.7 1057.74   3
   3   2  15 3434.87 563.896   3
   3   2  16 380.477 230.939   3
   3   2  17 506.658 228.458   3
   3   2  18 9417.38 943.546   3
   3   2  19 1711.17 417.820   3
   3   2  20 1089.42 346.405   3
  -3   3 -32-2198.65 727.032   1
   3   3 -32 461.729 536.015   1
   3   3 -31 437.994 551.429   1
  -3   3 -31-411.402 454.261   1
  -3   3 -30 532.838 438.275   1
   3   3 -30-241.276 387.596   1
  -3   3 -29 353.719 373.493   1
   3   3 -29 1410.32 537.141   1
   3   3 -28 397.796 424.559   1
  -3   3 -28 200.820 374.597   1
   3   3 -27 947.813 571.032   1
  -3   3 -27 1166.50 492.042   1
  -3   3 -26 3527.50 789.344   1
   3   3 -26 3878.19 814.743   1
  -3   3 -25 2146.24 710.234   1
   3   3 -25 1723.35 685.997   1
   3   3 -24 3065.57 761.161   1
  -3   3 -24 1869.33 561.958   1
   3   3 -23 2542.90 719.279   1
  -3   3 -23 2193.74 621.473   1
   3   3 -22 897.500 490.120   1
  -3   3 -22 1152.23 512.386   1
   3   3 -21-848.256 570.641   1
  -3   3 -21-374.463 504.640   1
   3   3 -20-585.437 605.602   1
  -3   3 -20-657.203 578.668   1
  -3   3 -19 753.663 476.510   1
   3   3 -19 252.716 432.257   1
  -3   3 -18 1363.26 534.604   1
   3   3 -18 734.733 473.964   1
   3   3 -17 1247.31 512.711   1
  -3   3 -17 1960.17 604.160   1
   3   3 -16 874.263 464.301   1
  -3   3 -16-235.380 468.566   1
  -3   3 -15 3468.90 704.089   1
   3   3 -15 2223.07 640.468   1
  -3   3 -14 4223.21 800.232   1
   3   3 -14 4761.89 883.900   1
  -3   3 -13 20442.6 723.232   2
   3   3 -13 17852.8 1519.18   1
   3  -3 -13 21452.1 1523.87   3
  -3   3 -13 17423.2 1428.09   1
   3  -3 -12 1558.05 492.334   3
   3   3 -12 1288.78 498.379   1
  -3   3 -12 1137.37 193.619   2
  -3   3 -11 173.579 141.649   2
   3   3 -11-350.005 484.460   1
   3   3 -10 893.114 383.660   1
   3   3  -9 4741.95 727.355   1
   3   3  -8 10045.4 1010.97   1
   3   3  -8 10859.5 644.050   3
   3   3  -7 8070.65 590.027   3
   3   3  -7 8654.56 949.176   1
   3   3  -6 16130.6 857.398   3
   3   3  -6 16181.8 1211.74   1
   3   3  -5 347.336 189.153   3
   3   3  -5 70.7170 333.627   1
   3   3  -4-210.074 288.418   1
   3   3  -4-168.855 203.579   3
   3   3  -3 31988.1 1527.77   1
   3   3  -3 32964.1 1369.62   3
   3   3  -2 11482.1 894.859   1
   3   3  -2 13347.5 922.297   3
   3   3  -1 18709.2 1055.19   1
   3   3  -1 19534.7 1125.93   3
   3  -3  -1 19356.8 1208.98   3
   3  -3   0 880.512 377.944   3
   3   3   0 1435.18 339.579   1
   3   3   0 1305.13 345.416   3
   3  -3   1 19127.0 1154.32   3
   3   3   1 18559.6 1171.95   3
   3   3   1 18146.6 918.490   1
   3   3   2 12342.3 734.561   1
   3  -3   2 13147.7 960.374   3
   3   3   2 12895.7 996.361   3
   3   3   3 32460.5 1591.47   3
   3   3   3 32494.5 1123.73   1
   3  -3   3 30773.3 1376.86   3
   3   3   4-97.3216 175.488   1
   3  -3   4 40.3895 242.293   3
   3   3   4-102.335 278.799   3
   3   3   5 259.673 157.715   1
   3  -3   5 324.702 239.131   3
   3   3   5 255.198 277.307   3
   3  -3   6 15783.1 937.100   3
   3   3   6 15811.7 1181.99   3
   3   3   6 16333.3 605.808   1
  -3   3   7 7191.38 445.895   1
   3   3   7 6528.91 332.687   1
   3  -3   7 7606.73 643.923   3
  -3   3   8 10985.9 513.456   1
   3   3   8 11032.8 1012.68   3
   3  -3   8 10984.3 727.062   3
   3   3   9 4755.91 673.142   3
   3  -3   9 3550.91 408.972   3
  -3   3   9 3961.33 283.388   1
  -3   3  10 608.407 105.585   1
   3   3  10 600.721 341.804   3
   3  -3  10 539.829 179.655   3
   3   3  11 149.848 238.433   3
  -3   3  11 119.516 52.2615   1
   3  -3  11-11.4263 148.795   3
   3  -3  12 1353.38 214.194   3
   3   3  12 1928.71 520.589   3
   3   3  13 21430.0 1477.17   3
   3  -3  13 20450.9 766.830   3
   3  -3  14 4629.96 341.782   3
   3  -3  15 3157.83 260.631   3
  -3   4 -29 1442.33 652.758   1
   3   4 -29 1052.29 490.861   1
  -3   4 -28-791.596 501.452   1
   3   4 -28 746.431 481.652   1
  -3   4 -27 2826.22 748.197   1
   3   4 -27 1611.05 600.579   1
   3   4 -26 2316.68 646.469   1
  -3   4 -26 774.957 443.632   1
  -3   4 -25-1251.73 659.881   1
   3   4 -25 1343.67 585.408   1
   3   4 -24 702.860 484.836   1
  -3   4 -24 979.148 537.976   1
   3   4 -23 12454.2 1494.32   1
  -3   4 -23 10704.4 1365.33   1
   3   4 -22 14329.7 1596.81   1
  -3   4 -22 16116.2 1666.33   1
  -3   4 -21 2875.89 749.305   1
   3   4 -21 3828.73 824.513   1
   3   4 -20 7786.19 1183.82   1
  -3   4 -20 8852.77 1222.12   1
   3   4 -19-97.2216 638.734   1
  -3   4 -19-11.1249 569.579   1
   3   4 -18 1299.47 599.085   1
  -3   4 -18 1393.56 556.359   1
  -3   4 -17 4292.52 836.273   1
   3   4 -17 5383.53 939.804   1
  -3   4 -16 5534.10 970.605   1
   3   4 -16 6590.77 1068.29   1
  -3   4 -15 1878.98 263.989   2
  -3   4 -15 1236.84 543.084   1
   3   4 -15 778.431 492.034   1
  -3   4 -14 259.366 159.491   2
   3   4 -14-292.789 557.707   1
   3   4 -13 5410.11 910.528   1
  -3   4 -13 5424.18 878.420   1
  -3   4 -13 6207.26 505.181   2
  -3   4 -12 620.169 475.006   1
   3   4 -12 1307.12 561.244   1
   3   4 -11 11269.0 1285.33   1
  -3   4 -11 8775.88 1124.15   1
   3   4 -10 15414.6 1425.12   1
  -3   4 -10 14877.6 1396.83   1
   3  -4 -10 16724.2 1475.64   3
   3   4  -9 1560.85 523.915   1
  -3   4  -9 1933.37 517.723   1
   3  -4  -9 1443.41 511.632   3
  -3   4  -8 4496.66 801.477   1
   3  -4  -8 5457.14 851.550   3
   3   4  -8 5827.07 858.302   1
   3  -4  -7 14387.6 1323.65   3
   3   4  -7 13863.3 1274.79   1
   3   4  -6 18863.9 1127.73   3
   3   4  -6 19117.8 1430.13   1
   3  -4  -6 20666.1 1568.43   3
   3  -4  -5 8684.42 1017.78   3
   3   4  -5 8177.06 770.580   3
   3   4  -5 8228.36 939.353   1
   3  -4  -4 3170.36 661.070   3
   3   4  -4 4759.04 608.477   3
   3   4  -4 4803.95 704.867   1
   3  -4  -3 1184.59 411.428   3
   3   4  -3 945.636 335.580   1
   3   4  -3 1146.15 348.057   3
   3   4  -2 6649.88 760.505   3
   3   4  -2 5845.53 721.894   1
   3  -4  -2 6152.58 836.421   3
   3   4  -1 23117.2 1418.23   3
   3  -4  -1 23285.2 1530.13   3
   3   4  -1 21362.2 1267.06   1
   3  -4   0 15380.2 1241.10   3
   3   4   0 13898.8 994.247   1
   3   4   0 15991.3 1192.81   3
   3  -4   1 21208.7 1412.21   3
   3   4   1 21386.7 1168.75   1
   3   4   1 22771.3 1440.88   3
   3   4   2 4901.21 708.755   3
   3   4   2 6270.83 619.497   1
   3  -4   2 6243.34 782.954   3
   3   4   3 940.375 245.425   1
   3  -4   3 1779.25 504.651   3
   3   4   3 1305.02 415.595   3
   3   4   4 4200.34 683.959   3
   3   4   4 4778.03 482.716   1
   3  -4   4 4705.54 660.123   3
   3   4   5 8619.98 1006.60   3
   3  -4   5 9440.90 895.741   3
   3   4   5 9519.99 630.250   1
   3  -4   6 19393.5 1224.62   3
   3   4   6 19449.9 1433.12   3
   3   4   6 20800.9 866.326   1
   3   4   7 13718.7 621.219   1
   3  -4   7 13010.3 991.504   3
   3   4   8 4281.99 294.708   1
  -3   4   8 4616.77 380.781   1
  -3   4   8 5505.76 463.473   1
   3  -4   8 6167.31 670.780   3
   3  -4   9 2119.76 431.417   3
  -3   4   9 1670.53 247.175   1
  -3   4   9 1982.34 241.624   1
  -3   4  10 13065.6 509.680   1
  -3   4  10 13525.8 577.938   1
   3  -4  11 12622.9 834.980   3
   3   5 -25 951.315 591.933   1
  -3   5 -25 1252.94 703.751   1
  -3   5 -24 6.26844 523.415   1
   3   5 -24 89.0057 392.808   1
   3   5 -23-372.070 485.384   1
  -3   5 -23-1019.46 598.356   1
   3   5 -22-916.050 562.693   1
  -3   5 -22-1445.86 671.242   1
  -3   5 -21 113.010 489.302   1
   3   5 -21 1722.36 774.670   1
  -3   5 -20 3131.46 843.864   1
   3   5 -20 3265.90 859.010   1
  -3   5 -19-325.523 587.449   1
   3   5 -19 75.0403 484.134   1
   3   5 -18 2427.02 774.465   1
  -3   5 -18 1689.61 617.729   1
  -3   5 -17 3194.33 849.920   1
   3   5 -17 3201.62 764.730   1
   3   5 -16-1456.76 643.489   1
  -3   5 -16-71.5357 520.040   1
   3   5 -15-380.379 533.748   1
  -3   5 -15 1130.90 583.830   1
   3   5 -14 4173.00 917.674   1
  -3   5 -14 3625.99 826.335   1
   3   5 -13 6505.80 1036.37   1
  -3   5 -13 6811.25 1052.26   1
   3   5 -12 6005.52 990.296   1
  -3   5 -12 6549.10 1041.29   1
  -3   5 -11 46.3586 577.492   1
   3   5 -11-346.523 602.718   1
   3   5 -10 3891.55 782.274   1
  -3   5 -10 3002.43 709.956   1
   3   5  -9 3931.01 783.589   1
  -3   5  -9 3887.86 762.599   1
   3   5  -8 2658.48 685.588   1
  -3   5  -8 3346.06 729.777   1
   3   5  -7 2247.26 630.175   1
  -3   5  -7 2231.62 623.882   1
  -3   5  -6 950.696 374.083   1
   3   5  -6 1655.58 581.560   1
  -3   5  -5 1138.77 428.198   1
   3   5  -5 1812.17 547.370   1
   3   5  -4 13730.4 1224.71   1
  -3   5  -4 13244.2 1257.71   1
  -3   5  -3 1070.87 405.808   1
   3   5  -3 773.992 371.811   1
   3   5  -2 15351.4 1232.02   3
   3   5  -2 15260.5 1220.84   1
  -3   5  -2 12345.7 1167.13   1
   3   5  -1 4795.52 662.028   1
  -3   5  -1 4408.47 712.517   1
  -3   5   0 230.334 330.103   1
   3   5   0-3.45626 292.748   1
   3   5   1 4701.02 601.156   1
  -3   5   1 4912.10 728.961   1
  -3   5   2 14432.3 1112.47   1
   3   5   2 15679.7 1079.37   1
  -3   5   3 1089.88 357.674   1
   3   5   3 1145.11 337.598   1
  -3   5   4 14878.8 1057.42   1
   3   5   4 16524.3 1020.44   1
   3   5   5 1762.78 333.700   1
  -3   5   5 1794.90 362.017   1
   3   5   6 1440.79 284.741   1
  -3   5   6 2032.62 382.673   1
   3   5   7 3441.43 370.874   1
  -3   5   7 3724.11 450.042   1
  -3   5   8 3880.92 435.662   1
   3   5   8 3180.79 317.882   1
  -3   5   8 2859.66 343.968   1
  -3   5   9 4124.44 385.960   1
  -3   5   9 5302.98 459.177   1
  -3   5  10 4249.90 351.229   1
  -3   5  10 3272.68 303.969   1
  -3   6 -21 2220.05 851.466   1
   3   6 -21 3551.90 927.026   1
  -3   6 -20 337.033 518.695   1
   3   6 -20 933.943 674.949   1
  -3   6 -19 132.540 477.441   1
   3   6 -19 805.715 569.001   1
  -3   6 -18 4769.76 989.439   1
   3   6 -18 4074.93 981.122   1
   3   6 -17-266.454 539.144   1
  -3   6 -17-482.354 541.103   1
  -3   6 -16-1995.42 738.277   1
   3   6 -16-28.8661 433.183   1
   3   6 -15 457.852 460.927   1
  -3   6 -15 59.5497 414.491   1
  -3   6 -14 3578.30 812.655   1
   3   6 -14 4076.24 920.711   1
  -3   6 -13 1951.85 690.354   1
   3   6 -13 1583.93 564.824   1
   3   6 -12 2345.13 660.372   1
  -3   6 -12 2025.54 655.272   1
  -3   6 -11 2701.43 700.427   1
   3   6 -11 2205.08 656.462   1
  -3   6 -10 63.0379 485.794   1
   3   6 -10-397.671 504.837   1
  -3   6  -9 2258.26 716.186   1
   3   6  -9 2188.91 656.949   1
  -3   6  -8 8327.93 1150.77   1
   3   6  -8 8781.72 1200.02   1
   3   6  -7 2913.25 734.143   1
  -3   6  -7 2172.36 613.873   1
  -3   6  -6 3806.45 769.789   1
   3   6  -6 4316.09 773.713   1
  -3   6  -5 840.717 406.541   1
   3   6  -5 1305.77 445.586   1
   3   6  -4 1480.00 479.320   1
  -3   6  -4 471.215 327.290   1
  -3   6  -3 711.200 395.856   1
   3   6  -3 584.986 332.282   1
  -3   6  -2 3313.83 671.440   1
   3   6  -2 2963.26 599.016   1
  -3   6  -1 915.262 367.001   1
   3   6  -1 1156.38 380.832   1
   3   6   0 285.490 303.335   1
  -3   6   0-1243.27 440.115   1
   3   6   1 1096.20 355.165   1
  -3   6   1 823.602 292.733   1
  -3   6   2 3938.33 612.451   1
   3   6   2 4434.21 636.534   1
  -3   6   3 600.925 314.439   1
   3   6   3 732.177 280.913   1
  -3   6   4 1671.44 402.431   1
   3   6   4 1797.10 389.490   1
   3   6   5 1394.35 360.863   1
  -3   6   5 1228.23 349.044   1
   3   6   6 4753.78 549.340   1
  -3   6   6 5366.93 623.335   1
   3   6   7 2521.90 371.934   1
  -3   6   7 3804.26 484.031   1
  -3   7 -16 981.347 713.803   1
   3   7 -16 1132.58 624.191   1
  -3   7 -15 1271.94 598.997   1
   3   7 -15 2526.50 836.004   1
   3   7 -14 687.366 490.051   1
  -3   7 -14-1319.25 634.033   1
   3   7 -13 1907.43 682.079   1
  -3   7 -13 474.321 542.513   1
  -3   7 -12 3699.40 931.793   1
   3   7 -12 2483.33 735.980   1
  -3   7 -11 695.201 431.034   1
   3   7 -11 1550.50 552.156   1
  -3   7 -10 2470.77 735.058   1
   3   7 -10 3198.81 784.364   1
  -3   7  -9-218.851 417.729   1
   3   7  -9 449.765 492.912   1
   3   7  -8-133.423 386.765   1
  -3   7  -8 226.883 459.514   1
   3   7  -7 421.972 453.518   1
  -3   7  -7-282.791 400.951   1
   3   7  -6 6341.25 1017.76   1
  -3   7  -6 7354.35 1130.44   1
  -3   7  -5 2107.68 618.167   1
   3   7  -5 2585.34 681.783   1
  -3   7  -4 1416.66 540.869   1
   3   7  -4 1109.74 504.307   1
  -3   7  -3 1178.80 512.506   1
   3   7  -3 956.161 450.370   1
  -3   7  -2 2292.67 609.709   1
   3   7  -2 2063.68 573.784   1
   3   7  -1 5144.93 800.529   1
  -3   7  -1 5551.04 868.581   1
   3   7   0 1281.87 454.438   1
  -3   7   0 1502.33 437.057   1
  -3   7   1 5507.21 836.138   1
  -3   8 -10 359.281 409.030   1
  -3   8  -9 1755.50 638.825   1
  -4   0 -34 3994.73 783.230   1
   4   0 -34 6907.19 1045.45   1
  -4   0 -33 1763.32 542.792   1
   4   0 -33 416.018 372.807   1
  -4   0 -32 6406.20 960.261   1
   4   0 -32 4767.48 852.468   1
   4   0 -31 3587.52 742.929   1
  -4   0 -31 2355.64 642.380   1
  -4   0 -30 15164.0 1383.14   1
   4   0 -30 14262.2 1378.37   1
  -4   0 -29 2319.39 606.763   1
   4   0 -29 4780.19 815.718   1
  -4   0 -28 5848.65 854.583   1
   4   0 -28 4956.81 831.233   1
  -4   0 -27 2701.37 630.845   1
   4   0 -27 3282.98 694.749   1
  -4   0 -26 17906.9 1412.39   1
   4   0 -26 17601.8 1443.99   1
   4   0 -25 3051.43 681.739   1
  -4   0 -25 2426.42 557.533   1
  -4   0 -24 7710.65 918.189   1
   4   0 -24 11088.6 1112.62   1
  -4   0 -23 6663.00 823.862   1
   4   0 -23 6217.40 865.198   1
  -4   0 -22 229.699 259.537   1
   4   0 -22 186.862 233.831   1
  -4   0 -21 67.6217 285.204   1
   4   0 -21 776.402 385.171   1
   4   0 -20 4904.20 704.868   1
  -4   0 -20 5586.36 720.751   1
  -4   0 -19 13659.7 1083.80   1
   4   0 -19 15856.7 1222.16   1
   4   0 -18 105368. 2973.71   1
  -4   0 -18 97320.7 2742.11   1
   4   0 -17 1813.89 529.536   1
   4   0 -16 11765.3 1008.26   1
   4   0 -15 50672.9 1953.79   1
   4   0 -15 47775.3 1451.17   3
   4   0 -14 132564. 3015.44   1
   4   0 -14 136171. 2372.15   3
   4   0 -13 4897.63 473.685   3
   4   0 -13 6681.38 731.411   1
   4   0 -12 6238.75 504.965   3
   4   0 -12 7374.50 715.031   1
   4   0 -11 5912.44 638.516   1
   4   0 -11 5226.90 453.076   3
   4   0 -10 1027.44 241.357   3
   4   0 -10 1674.14 398.539   1
   4   0  -9 1905.08 404.786   1
   4   0  -8 91779.4 1982.91   1
   4   0  -7 70587.1 1684.18   1
   4   0  -6 53936.5 1388.16   1
   4   0  -5 14415.2 727.260   1
   4   0  -4 2867.82 345.523   1
   4   0  -3 129896. 1832.59   1
  -4   0   3 125588. 1512.52   2
  -4   0   4 2313.87 245.855   2
  -4   0   9 1466.82 312.564   1
  -4   0  10 1422.73 306.368   1
  -4   0  11 5671.08 567.765   1
  -4   0  12 6819.85 642.520   1
  -4   0  13 6648.56 688.214   1
  -4   0  14 143341. 3035.74   1
  -4   0  15 51701.9 1897.65   1
  -4   0  16 11574.6 962.805   1
  -4   0  17 765.398 321.702   1
   4   0  19 15020.6 897.236   3
   4   0  20 6169.82 599.812   3
   4   0  21 523.554 209.201   3
   4   0  22 859.116 241.256   3
   4   0  23 7804.67 679.522   3
   4   0  24 9658.35 765.019   3
   4   0  25 3570.57 474.379   3
   4   0  26 19105.7 1031.16   3
  -4   1 -37 847.644 434.527   1
   4   1 -37 325.056 287.026   1
   4   1 -36 317.488 352.953   1
  -4   1 -36 75.5291 256.649   1
  -4   1 -35 1501.75 606.382   1
   4   1 -35 623.560 386.745   1
   4   1 -34 607.771 420.274   1
  -4   1 -34 181.145 365.043   1
   4   1 -33 6676.38 1077.04   1
  -4   1 -33 5634.06 995.560   1
   4   1 -32 1637.25 583.316   1
  -4   1 -32-169.776 331.745   1
  -4  -1 -31 4322.51 716.352   1
   4   1 -31 6355.97 1021.60   1
  -4   1 -31 6067.54 1005.38   1
   4  -1 -31 7368.42 978.145   1
   4  -1 -30 4161.94 724.367   1
   4   1 -30 2713.85 673.894   1
  -4  -1 -30 2542.73 542.233   1
  -4   1 -30 2380.12 619.082   1
  -4  -1 -29 6037.01 791.424   1
   4  -1 -29 7381.91 961.959   1
  -4   1 -29 5931.69 960.618   1
   4   1 -29 5265.84 905.271   1
   4   1 -28 542.813 364.699   1
  -4   1 -28-131.400 407.425   1
  -4  -1 -28 500.536 308.958   1
   4  -1 -28 784.763 356.852   1
   4  -1 -27 3774.59 665.674   1
  -4   1 -27 1570.77 513.817   1
   4   1 -27 2598.55 670.891   1
  -4  -1 -27 3495.79 603.706   1
   4   1 -26 16.6893 299.582   1
   4  -1 -26 90.8532 251.008   1
  -4  -1 -26-93.1392 326.463   1
  -4   1 -26-407.384 406.868   1
  -4  -1 -25 1731.68 445.923   1
   4  -1 -25 2756.27 570.912   1
  -4   1 -25 1869.18 535.489   1
   4   1 -25 2913.98 671.308   1
  -4  -1 -24 1212.03 342.531   1
   4   1 -24 1842.15 528.534   1
   4  -1 -24 2052.18 489.149   1
  -4   1 -24 559.139 328.775   1
   4   1 -23 857.464 423.168   1
  -4  -1 -23 729.636 284.695   1
   4  -1 -23 1121.74 398.676   1
  -4   1 -23 160.248 448.254   1
  -4  -1 -22-277.823 281.820   1
   4   1 -22 270.502 330.413   1
   4  -1 -22-181.444 297.482   1
  -4   1 -22-528.888 411.707   1
  -4   1 -21 4557.56 751.447   1
   4   1 -21 4945.52 820.879   1
  -4  -1 -21 4841.00 608.758   1
   4  -1 -21 5080.60 688.525   1
  -4  -1 -20 6258.30 670.183   1
   4   1 -20 6644.85 887.506   1
  -4   1 -20 5891.19 819.114   1
   4  -1 -20 6229.88 720.804   1
  -4   1 -19 1959.34 501.515   1
  -4  -1 -19 704.950 284.936   1
   4   1 -19 1599.53 516.022   1
   4  -1 -19 1559.51 411.126   1
   4  -1 -18 13636.9 1000.47   1
  -4   1 -18 11665.8 1104.25   1
  -4  -1 -18 12899.5 890.924   1
   4  -1 -17 51093.0 1950.68   3
   4  -1 -17 53209.2 1845.99   1
  -4  -1 -17 48464.7 1630.19   1
   4   1 -17 51866.0 2310.26   1
  -4  -1 -16 10958.1 772.899   1
   4  -1 -16 13004.4 933.570   1
   4  -1 -16 12081.0 984.330   3
   4  -1 -15 78220.2 2097.34   1
   4  -1 -15 73410.2 2245.40   3
   4   1 -15 79939.8 2682.80   1
   4  -1 -14 2626.68 474.926   3
   4  -1 -14 3422.16 469.871   1
   4  -1 -13 26237.9 1124.15   1
   4   1 -13 25663.2 1487.40   1
   4  -1 -13 23782.4 1235.14   3
   4   1 -12 19559.6 1271.01   1
   4  -1 -12 18422.3 904.005   1
   4  -1 -12 17483.7 1033.44   3
   4   1 -11 11951.6 980.180   1
   4  -1 -11 10694.7 801.026   3
   4  -1 -11 12780.9 737.223   1
   4  -1 -10 4044.88 415.549   1
   4  -1 -10 3511.49 479.510   3
   4   1 -10 4225.58 637.988   1
   4   1  -9 221.961 348.541   1
   4  -1  -9 297.085 178.968   1
   4  -1  -9 151.774 271.915   3
   4   1  -8 7665.88 736.347   1
   4  -1  -8 7830.79 517.083   1
   4  -1  -7 947.075 232.112   1
   4   1  -7 1052.58 158.321   2
  -4  -1  -6 10607.7 474.336   1
   4  -1  -6 9846.04 544.247   1
   4   1  -6 10949.4 800.869   1
   4  -1  -5 9927.42 547.110   1
  -4  -1  -5 9256.02 431.830   1
  -4   1  -5 9542.84 459.040   2
   4   1  -5 9812.43 739.354   1
   4  -1  -4 33707.6 957.800   1
   4   1  -4 33184.0 1207.55   1
  -4  -1  -4 33008.8 779.379   1
  -4   1  -4 33712.4 848.580   2
  -4  -1  -3 65616.5 1130.22   1
  -4   1  -3 65749.2 1202.10   2
   4   1  -3 64418.9 1568.29   1
   4   1  -2 655.713 234.207   1
  -4  -1  -2 994.018 183.168   1
   4   1  -1 238347. 2671.35   1
   4   1   0 257738. 2640.31   1
   4   1   1 246513. 2427.55   1
   4   1   2 1000.06 209.308   1
  -4   1   3 65116.0 1285.53   1
   4   1   3 64987.6 1151.11   1
   4   1   4 33817.0 837.941   1
  -4   1   4 33361.9 917.040   1
  -4   1   5 8745.75 497.666   1
  -4   1   6 10618.9 542.856   1
   4  -1   6 11099.9 527.673   2
  -4   1   7 1192.23 230.235   1
   4  -1   7 954.908 221.453   2
  -4   1   8 7587.35 495.834   1
   4  -1   8 8058.42 459.856   2
  -4   1   9 126.735 153.747   1
   4  -1   9 418.018 183.194   2
  -4   1  10 4475.25 421.303   1
   4  -1  10 4634.30 354.912   2
   4  -1  11 13597.1 579.404   2
  -4   1  11 12559.4 706.163   1
  -4   1  12 18961.3 907.675   1
  -4   1  13 25700.0 1098.47   1
  -4   1  14 3101.76 421.543   1
  -4  -1  14 3335.31 231.049   2
  -4  -1  14 2866.33 530.864   1
  -4  -1  15 80422.8 2631.37   1
  -4  -1  15 78452.8 1122.14   2
  -4   1  15 79424.1 2061.36   1
   4   1  16 13091.3 969.994   3
  -4  -1  16 12059.2 467.088   2
  -4   1  16 12941.0 899.493   1
  -4  -1  17 52503.2 1005.05   2
   4   1  17 55404.1 1926.94   3
  -4   1  17 54968.4 1864.64   1
  -4  -1  18 13389.3 518.449   2
   4   1  18 15287.8 1057.40   3
   4   1  19 2104.94 425.715   3
  -4  -1  19 1515.06 183.989   2
  -4  -1  20 5812.73 347.946   2
   4  -1  20 7193.97 506.959   3
   4   1  20 7871.60 783.244   3
   4   1  21 6500.89 709.934   3
   4  -1  21 5599.76 445.427   3
  -4  -1  22-208.147 124.659   2
   4   1  22-147.768 199.149   3
   4  -1  22 139.996 110.077   3
  -4  -1  23 709.203 126.082   2
   4   1  23 1359.96 372.832   3
   4  -1  23 957.907 207.332   3
   4  -1  24 2063.97 284.373   3
   4   1  24 1896.18 392.870   3
  -4  -1  25 2045.85 189.401   2
   4  -1  25 2734.76 325.002   3
   4   1  25 2283.64 428.298   3
   4   1  26 51.2289 146.371   3
   4   2 -35 646.073 428.246   1
  -4   2 -35 425.954 525.039   1
   4   2 -34 283.103 345.150   1
  -4   2 -34 1097.43 546.493   1
  -4   2 -33 260.527 328.919   1
   4   2 -33 273.135 482.592   1
  -4   2 -32 8881.61 1286.08   1
   4   2 -32 7448.75 1188.48   1
   4   2 -31 2574.87 684.430   1
  -4   2 -31 2057.83 612.960   1
  -4   2 -30 3398.83 834.122   1
   4   2 -30 6170.53 1048.97   1
   4   2 -29 955.251 509.574   1
  -4   2 -29-66.6405 423.591   1
   4   2 -28 10000.0 1287.15   1
  -4   2 -28 9611.67 1254.36   1
  -4   2 -27 243.414 408.912   1
   4  -2 -27 624.843 250.743   1
  -4  -2 -26 421.883 212.915   1
  -4   2 -26 15.4701 373.660   1
   4   2 -26 838.443 437.685   1
   4  -2 -26 677.212 263.840   1
  -4   2 -25 2294.56 647.195   1
   4  -2 -25 1500.10 344.958   1
   4   2 -25 2056.18 623.541   1
  -4  -2 -25 1600.12 321.833   1
   4  -2 -24 1273.98 329.000   1
  -4   2 -24 1338.47 412.606   1
   4   2 -24 2139.12 609.161   1
  -4  -2 -24 1158.50 251.756   1
  -4  -2 -23-583.678 228.154   1
   4  -2 -23-66.1505 195.842   1
  -4   2 -23-861.322 544.430   1
   4   2 -23-325.586 469.604   1
  -4  -2 -22-151.696 191.509   1
   4  -2 -22 149.416 162.796   1
   4   2 -22-24.8245 338.672   1
  -4   2 -22 76.9966 346.404   1
  -4  -2 -21 844.094 217.689   1
   4  -2 -21 1071.43 281.473   1
  -4   2 -21 572.725 412.877   1
   4   2 -21 1152.19 480.730   1
  -4  -2 -20 9884.48 641.867   1
   4  -2 -20 10391.7 755.122   1
   4   2 -20 10700.8 1204.40   1
  -4   2 -20 9604.46 1093.65   1
   4  -2 -19-17.6194 165.015   1
  -4   2 -19 30.5588 408.125   1
  -4  -2 -19-156.601 150.990   1
  -4  -2 -18 3378.52 357.995   1
   4  -2 -18 2178.54 336.783   1
   4   2 -18 3821.25 790.893   1
  -4   2 -18 1887.69 580.826   1
   4  -2 -17 15055.2 1241.50   3
  -4  -2 -17 14671.7 684.628   1
   4  -2 -17 14412.3 789.577   1
   4   2 -17 14520.6 1392.37   1
  -4  -2 -16 69942.5 1380.56   1
   4  -2 -16 74642.2 1694.57   1
   4  -2 -16 69914.7 2587.13   3
   4   2 -15 14638.0 1340.24   1
   4  -2 -15 13327.0 1151.05   3
   4  -2 -15 14239.0 724.318   1
  -4  -2 -15 13140.0 562.239   1
   4  -2 -14 17338.8 770.421   1
  -4  -2 -14 14957.6 557.223   1
  -4  -2 -14 14199.3 540.555   1
   4   2 -14 16818.4 1366.28   1
   4  -2 -14 19553.7 1332.22   3
   4   2 -13 7256.64 1016.85   1
   4  -2 -13 6071.27 454.831   1
  -4  -2 -13 4067.12 266.936   1
  -4  -2 -13 5138.14 317.505   1
   4  -2 -13 5787.71 790.623   3
   4   2 -12 96825.9 3080.24   1
   4  -2 -12 101984. 1730.06   1
   4  -2 -12 94501.1 2775.29   3
  -4  -2 -11 902.221 121.083   1
   4  -2 -11 1662.58 243.029   1
   4   2 -10 17836.6 1286.32   1
   4  -2 -10 19513.8 733.225   1
   4   2  -9 954.185 159.015   3
  -4   2  -9 1034.76 202.854   2
   4   2  -9 1334.84 500.856   1
  -4  -2  -8 7177.65 308.756   1
  -4   2  -8 8500.95 489.015   2
  -4   2  -7 1879.86 256.386   2
   4   2  -7 2118.87 489.139   1
  -4  -2  -7 1703.65 173.337   1
   4   2  -6 13050.0 989.633   1
  -4  -2  -6 11505.6 464.381   1
   4   2  -5 26566.3 1322.95   1
  -4  -2  -5 24519.7 726.066   1
   4   2  -4 88574.8 2249.49   1
  -4  -2  -4 91912.0 1520.80   1
   4   2  -3 906.817 389.833   1
  -4  -2  -3 715.220 215.170   1
  -4  -2  -2 6076.35 469.933   1
   4   2  -2 5645.14 568.302   1
   4   2  -1 1092.83 325.312   1
  -4  -2  -1 837.534 231.247   1
  -4  -2   0 67054.6 1667.77   1
   4   2   0 63530.7 1588.28   1
   4   2   1 848.819 248.594   1
  -4  -2   1 1152.65 321.015   1
   4   2   2 6901.68 496.612   1
  -4  -2   2 6754.62 606.206   1
  -4  -2   3 406.805 258.702   1
   4   2   3 863.731 211.076   1
   4   2   4 91095.5 1449.51   1
   4   2   5 24222.2 706.476   1
  -4   2   5 23130.8 815.737   1
  -4   2   6 11762.1 577.370   1
   4   2   6 11378.3 460.525   1
  -4   2   7 1700.93 238.880   1
  -4   2   8 8522.31 465.232   1
  -4   2   9 1214.84 200.768   1
  -4   2  10 18048.8 679.133   1
  -4   2  11 1586.41 222.845   1
   4   2  11 2042.94 462.011   3
   4   2  12 101899. 2822.05   3
  -4   2  12 101858. 1703.02   1
   4   2  13 5533.21 707.176   3
  -4   2  13 5357.00 419.413   1
  -4   2  14 18048.6 792.909   1
   4   2  14 16621.5 1200.55   3
   4   2  15 14018.4 1088.48   3
  -4   2  15 14227.3 737.161   1
   4   2  16 79331.1 2638.35   3
  -4   2  16 76204.4 1764.07   1
   4   2  17 14864.0 1166.17   3
   4   2  18 1916.23 443.095   3
   4   2  19 136.169 177.735   3
   4  -2  20 6189.58 282.300   3
   4   3 -32 2475.44 779.460   1
  -4   3 -32 2058.96 753.690   1
   4   3 -31 3542.50 897.557   1
  -4   3 -31 3960.88 978.662   1
   4   3 -30 460.508 397.319   1
  -4   3 -30-227.956 404.779   1
   4   3 -29 2396.34 665.278   1
  -4   3 -29 2593.15 794.035   1
   4   3 -28-23.9049 337.240   1
  -4   3 -28-601.281 549.960   1
   4   3 -27 1103.16 523.340   1
  -4   3 -27 1999.25 614.976   1
   4   3 -26 419.179 392.798   1
  -4   3 -26-392.441 575.410   1
  -4   3 -25 3738.44 795.498   1
   4   3 -25 3981.10 854.564   1
  -4   3 -24 371.028 342.273   1
   4   3 -24 1788.88 689.896   1
  -4   3 -23 2915.79 643.344   1
   4   3 -23 2581.95 669.354   1
  -4   3 -22 92.1053 421.608   1
   4   3 -22 788.280 484.737   1
  -4   3 -21 5184.65 895.789   1
   4   3 -21 6916.12 1112.68   1
  -4   3 -20 3236.58 751.862   1
   4   3 -20 3710.92 845.844   1
   4   3 -19 22023.0 1836.68   1
  -4   3 -19 22769.4 1801.08   1
  -4   3 -18 9456.90 1197.46   1
   4   3 -18 10761.0 1276.82   1
  -4   3 -17 1851.73 567.096   1
   4   3 -17 684.179 405.465   1
  -4   3 -16 2759.35 637.677   1
   4   3 -16 3817.75 849.044   1
   4  -3 -15 24714.6 1724.49   3
   4   3 -15 23690.5 1767.75   1
   4  -3 -14 4275.67 779.685   3
   4   3 -14 5293.17 980.865   1
   4   3 -13 53652.2 2565.41   1
   4  -3 -13 53303.6 2449.62   3
   4  -3 -12 541.898 326.309   3
   4   3 -12 711.964 454.813   1
  -4   3 -12 586.466 178.069   2
  -4   3 -11 2165.34 296.402   2
   4   3 -11 1949.68 541.048   1
   4   3 -10 1572.92 237.087   3
   4   3 -10 1461.04 488.278   1
  -4   3 -10 1170.59 232.512   2
   4   3  -9 2900.61 337.018   3
   4   3  -9 2577.24 623.232   1
   4   3  -8 6362.23 863.854   1
   4   3  -8 5773.48 481.267   3
   4   3  -7 32365.1 1190.16   3
   4   3  -7 32339.2 1722.64   1
   4   3  -6 4537.04 484.717   3
   4   3  -6 6196.31 803.940   1
   4   3  -5 31575.0 1287.22   3
   4   3  -5 29781.6 1566.42   1
   4   3  -4 9120.73 742.451   3
   4   3  -4 8802.84 870.149   1
   4   3  -3 58266.5 2008.96   1
   4   3  -3 59711.4 1894.33   3
   4   3  -2 22337.2 1198.89   1
   4   3  -2 23139.8 1225.77   3
   4   3  -1 30938.8 1343.68   1
   4  -3  -1 31752.6 1542.93   3
   4   3  -1 32861.6 1480.79   3
   4  -3   0 3668.07 621.932   3
   4   3   0 3247.28 450.815   1
   4   3   0 3565.23 537.171   3
   4   3   1 30869.3 1227.07   1
   4   3   1 30990.8 1503.77   3
   4  -3   1 30986.8 1462.35   3
   4   3   2 20882.8 1282.87   3
   4   3   2 23536.5 1036.10   1
   4  -3   2 23363.2 1264.24   3
   4  -3   3 57227.9 1886.98   3
   4   3   3 56381.8 2118.55   3
   4   3   3 60614.1 1574.12   1
   4   3   4 9730.37 606.444   1
   4   3   4 8309.26 852.890   3
   4  -3   4 8950.86 772.040   3
   4   3   5 29136.8 1592.46   3
   4   3   5 30596.6 960.008   1
   4  -3   5 29475.9 1308.16   3
   4   3   6 4950.42 354.427   1
   4  -3   6 5463.04 589.398   3
   4   3   6 3980.70 654.795   3
   4   3   7 32452.7 1687.10   3
  -4   3   7 30741.2 982.728   1
   4  -3   7 29693.1 1241.33   3
   4   3   7 29765.3 771.589   1
  -4   3   8 5798.27 410.950   1
   4  -3   8 4976.85 529.222   3
   4   3   9 2112.47 493.600   3
  -4   3   9 2928.78 287.619   1
   4  -3   9 2212.71 341.436   3
   4  -3  10 1277.77 272.663   3
   4   3  10 1702.12 431.881   3
  -4   3  10 1257.14 181.748   1
   4  -3  11 2462.13 320.498   3
  -4   3  11 2097.14 211.520   1
   4   3  11 1665.26 440.998   3
  -4   3  12 508.605 119.879   1
   4  -3  12 846.466 219.304   3
   4  -3  13 57614.4 1389.30   3
   4   3  13 60179.7 2492.40   3
  -4   3  14 2807.08 230.517   1
   4  -3  14 5284.48 407.576   3
   4  -3  15 25567.6 822.830   3
   4  -3  16 2418.21 239.056   3
   4  -3  17 1736.58 172.450   3
  -4   4 -29-291.017 448.074   1
   4   4 -29 605.482 513.053   1
  -4   4 -28 371.251 354.220   1
   4   4 -28 1046.23 548.798   1
  -4   4 -27-128.882 337.232   1
   4   4 -27 496.719 413.973   1
  -4   4 -26-192.708 396.454   1
   4   4 -26 322.204 504.524   1
   4   4 -25 1050.54 486.871   1
  -4   4 -25-160.673 470.603   1
   4   4 -24 664.303 555.554   1
  -4   4 -24 108.277 464.669   1
  -4   4 -23 433.825 378.134   1
   4   4 -23 781.946 485.018   1
   4   4 -22 3723.89 861.357   1
  -4   4 -22 1935.20 583.264   1
   4   4 -21 1165.54 541.604   1
  -4   4 -21 611.610 394.922   1
   4   4 -20 555.887 455.206   1
  -4   4 -20 1071.20 486.860   1
  -4   4 -19 930.497 447.281   1
   4   4 -19 321.166 434.425   1
  -4   4 -18 5864.83 943.302   1
   4   4 -18 6079.29 1030.24   1
  -4   4 -17 1496.50 488.654   1
   4   4 -17 2130.85 713.353   1
   4   4 -16 7174.27 1125.68   1
  -4   4 -16 6481.88 1000.06   1
   4   4 -15-644.619 600.802   1
  -4   4 -15 89.7983 139.398   2
  -4   4 -15-544.922 613.310   1
   4   4 -14 1167.46 486.911   1
  -4   4 -14 1665.10 539.666   1
  -4   4 -14 2674.53 338.659   2
  -4   4 -13 830.111 220.160   2
   4  -4 -13-136.972 326.017   3
   4   4 -13-300.833 528.303   1
  -4   4 -13 207.527 504.707   1
  -4   4 -12 825.182 233.714   2
  -4   4 -12-161.904 567.364   1
   4   4 -12-144.195 438.013   1
   4  -4 -12 335.304 372.597   3
   4  -4 -11 1886.21 608.200   3
   4   4 -11 1574.55 646.499   1
   4   4 -10 15293.2 1428.21   1
   4  -4 -10 16091.5 1445.85   3
   4  -4  -9 5557.81 863.940   3
   4   4  -9 3492.03 729.016   1
   4   4  -8 5037.38 779.907   1
   4  -4  -8 4939.92 830.729   3
   4   4  -8 4255.32 513.708   3
   4  -4  -7-228.132 388.263   3
   4   4  -7 232.478 195.818   3
   4   4  -7-9.80155 341.600   1
   4   4  -6 9427.77 1016.32   1
   4  -4  -6 10366.2 1121.96   3
   4   4  -6 9635.95 816.392   3
   4   4  -5 4925.03 734.739   1
   4  -4  -5 5543.87 822.425   3
   4   4  -5 4700.55 592.015   3
   4  -4  -4 9533.64 1068.66   3
   4   4  -4 8920.37 826.046   3
   4   4  -4 9332.24 967.212   1
   4   4  -3 7123.79 767.887   3
   4   4  -3 6607.36 795.942   1
   4  -4  -3 6518.34 874.154   3
   4   4  -2 11967.5 991.555   1
   4  -4  -2 12876.7 1165.33   3
   4   4  -2 12151.0 1016.87   3
   4   4  -1 14750.5 1151.84   3
   4   4  -1 14954.2 1054.45   1
   4  -4  -1 14636.5 1222.47   3
   4   4   0 6453.41 778.225   3
   4   4   0 6854.74 712.752   1
   4  -4   0 5758.74 802.922   3
   4   4   1 14884.9 980.765   1
   4   4   1 15873.0 1235.16   3
   4  -4   1 13616.1 1144.93   3
   4  -4   2 11411.9 1024.55   3
   4   4   2 11901.8 840.035   1
   4   4   2 11629.9 1087.68   3
   4   4   3 5681.41 779.021   3
   4   4   3 6971.39 629.774   1
   4  -4   3 6812.97 806.511   3
   4   4   4 9393.77 704.438   1
   4   4   4 8325.87 958.277   3
   4  -4   4 8011.35 844.050   3
   4  -4   5 4412.74 640.079   3
   4   4   5 4175.76 710.010   3
   4   4   5 5447.63 501.047   1
   4   4   6 10429.4 1058.48   3
   4   4   6 10584.0 641.884   1
   4  -4   6 11089.1 935.487   3
   4  -4   7 476.814 255.573   3
   4   4   7 288.331 139.080   1
  -4   4   8 4546.85 406.631   1
   4  -4   8 4621.10 601.871   3
   4   4   8 3942.00 307.434   1
   4  -4   9 5759.33 654.432   3
  -4   4   9 5466.48 427.169   1
  -4   4  10 15542.7 649.989   1
   4  -4  10 16185.0 1026.69   3
   4  -4  11 2257.32 414.921   3
  -4   4  11 1364.84 173.677   1
   4  -4  12 636.458 226.134   3
   4  -4  13 632.389 237.861   3
   4  -4  14 3198.11 381.379   3
   4   5 -25-137.045 437.636   1
  -4   5 -25 242.302 600.672   1
  -4   5 -24 473.687 496.418   1
   4   5 -24-570.078 455.492   1
   4   5 -23 1120.75 646.232   1
  -4   5 -23 259.312 501.420   1
   4   5 -22 570.407 467.365   1
  -4   5 -22 199.100 459.398   1
   4   5 -21 9347.55 1398.23   1
  -4   5 -21 7541.87 1242.08   1
  -4   5 -20 1489.71 686.001   1
   4   5 -20 143.179 522.647   1
  -4   5 -19 2099.36 691.096   1
   4   5 -19 2271.06 799.233   1
  -4   5 -18 1361.65 621.551   1
   4   5 -18 1384.55 645.022   1
   4   5 -17 8096.70 1220.72   1
  -4   5 -17 7688.50 1154.24   1
   4   5 -16 3917.32 881.947   1
  -4   5 -16 4526.16 897.221   1
   4   5 -15 5605.16 1047.31   1
  -4   5 -15 6788.51 1095.49   1
   4   5 -14-211.327 506.958   1
  -4   5 -14 600.881 485.752   1
   4   5 -13 181.310 446.189   1
  -4   5 -13 642.298 222.622   2
  -4   5 -13 606.393 430.059   1
  -4   5 -12 2879.93 738.863   1
   4   5 -12 3448.64 829.709   1
   4   5 -11 5394.12 938.618   1
  -4   5 -11 6377.20 1015.25   1
  -4   5 -10 280.716 465.824   1
   4   5 -10 411.158 418.038   1
  -4   5  -9 5863.12 921.324   1
   4   5  -9 6057.78 955.623   1
   4   5  -8 4217.35 783.555   1
  -4   5  -8 2793.83 682.801   1
  -4   5  -7 6491.21 981.881   1
   4  -5  -7 7494.13 1068.20   3
   4   5  -7 6101.84 904.146   1
  -4   5  -6-253.042 451.564   1
   4   5  -6-33.0639 355.412   1
   4  -5  -6 115.306 420.932   3
   4  -5  -5 7549.39 1058.75   3
   4   5  -5 6551.57 903.727   1
  -4   5  -5 7252.31 976.008   1
   4   5  -4 6049.52 751.201   3
   4  -5  -4 6300.55 978.240   3
   4   5  -4 6225.88 841.276   1
  -4   5  -4 5218.86 795.586   1
   4  -5  -3 3667.69 746.424   3
  -4   5  -3 2614.44 597.332   1
   4   5  -3 3555.76 591.309   3
   4   5  -3 3168.91 587.871   1
   4   5  -2 1402.82 451.057   3
   4   5  -2 965.229 342.957   1
   4  -5  -2 1838.98 557.718   3
  -4   5  -2 193.549 328.626   1
  -4   5  -1 12057.6 1155.07   1
   4  -5  -1 13414.9 1312.16   3
   4   5  -1 13638.9 1122.60   1
   4  -5   0 13108.6 1290.86   3
  -4   5   0 10871.4 1073.94   1
   4   5   0 12876.7 1053.07   1
  -4   5   1 12680.4 1118.24   1
   4  -5   1 11655.5 1211.81   3
   4   5   1 13801.5 1044.94   1
   4   5   2 916.839 287.581   1
  -4   5   2 245.789 387.152   1
   4  -5   2 1131.11 515.258   3
   4  -5   3 3503.68 666.051   3
  -4   5   3 2990.94 535.565   1
   4   5   3 3044.73 457.984   1
   4  -5   4 6404.69 889.084   3
  -4   5   4 5741.42 675.901   1
   4   5   4 6325.62 643.215   1
  -4   5   5 7821.94 768.103   1
   4   5   5 7603.41 669.767   1
   4  -5   5 7286.62 882.324   3
   4   5   6 312.162 209.442   1
   4  -5   6 239.723 301.784   3
  -4   5   6 43.9480 183.340   1
   4  -5   7 7474.83 862.461   3
   4   5   7 6827.25 528.776   1
  -4   5   7 6388.42 618.517   1
   4   5   8 2884.97 301.617   1
   4  -5   8 4330.70 661.277   3
  -4   5   8 3875.61 417.450   1
  -4   5   8 4718.02 512.051   1
  -4   5   9 5526.55 470.309   1
  -4   5   9 6209.46 515.855   1
  -4   5  10 512.533 176.486   1
  -4   5  10 212.856 105.476   1
  -4   5  11 5547.95 361.505   1
  -4   5  11 7312.54 431.657   1
   4   6 -21 476.950 454.314   1
  -4   6 -21 93.4338 539.856   1
  -4   6 -20-2.22532 509.517   1
   4   6 -20 284.798 503.503   1
  -4   6 -19 679.396 439.508   1
   4   6 -19 2738.77 876.815   1
   4   6 -18 3243.47 910.861   1
  -4   6 -18 3766.58 927.800   1
   4   6 -17 423.209 487.909   1
  -4   6 -17 16.7090 558.498   1
  -4   6 -16-1763.74 702.365   1
   4   6 -16 302.363 503.407   1
  -4   6 -15 2928.43 807.772   1
   4   6 -15 3630.82 889.945   1
   4   6 -14 4633.09 956.757   1
  -4   6 -14 7031.58 1155.92   1
   4   6 -13 257.251 470.897   1
  -4   6 -13 355.436 498.811   1
  -4   6 -12 892.318 501.533   1
   4   6 -12 310.522 461.273   1
   4   6 -11 161.718 368.027   1
  -4   6 -11 427.636 420.967   1
  -4   6 -10 2910.47 744.699   1
   4   6 -10 2108.23 621.051   1
   4   6  -9 575.940 348.823   1
  -4   6  -9 373.970 377.646   1
   4   6  -8 2049.76 595.990   1
  -4   6  -8 2383.61 677.036   1
   4   6  -7 692.938 444.136   1
  -4   6  -7 370.224 538.679   1
   4   6  -6 1561.90 524.765   1
  -4   6  -6 1732.61 495.611   1
   4   6  -5-66.7282 333.266   1
  -4   6  -5-177.835 460.149   1
  -4   6  -4-52.2395 328.248   1
   4   6  -4 1151.80 473.235   1
  -4   6  -3 1997.10 584.002   1
   4   6  -3 1347.90 421.860   1
  -4   6  -2 8969.31 1071.31   1
   4   6  -2 9784.52 1066.78   1
   4   6  -1 551.064 288.561   1
  -4   6  -1 427.923 345.820   1
   4   6   0 792.563 298.626   1
  -4   6   0 522.959 343.210   1
  -4   6   1 924.153 407.459   1
   4   6   1 346.144 233.989   1
   4   6   2 10792.2 1003.41   1
  -4   6   2 11432.9 1114.96   1
   4   6   3 1687.45 458.473   1
  -4   6   3 1259.08 368.457   1
   4   6   4 711.436 268.665   1
  -4   6   4 514.118 258.518   1
  -4   6   5 181.441 192.508   1
   4   6   5 114.937 194.725   1
  -4   6   6 2341.28 439.203   1
   4   6   6 2033.17 336.445   1
  -4   6   7 492.454 231.857   1
   4   7 -16 28.3209 464.293   1
   4   7 -15 1311.59 698.708   1
  -4   7 -15 996.936 628.122   1
   4   7 -14 453.726 495.056   1
  -4   7 -14 686.210 598.338   1
  -4   7 -13 1867.81 725.727   1
   4   7 -13 1650.20 750.998   1
  -4   7 -12-66.0580 411.988   1
   4   7 -12 425.200 431.242   1
   4   7 -11 417.107 417.094   1
  -4   7 -11-1218.19 581.326   1
  -4   7 -10-853.333 538.321   1
   4   7 -10-547.987 463.637   1
  -4   7  -9 418.894 497.217   1
   4   7  -9 546.573 436.749   1
  -4   7  -8 53.1136 404.416   1
   4   7  -8-249.050 432.019   1
  -4   7  -7 1646.92 640.760   1
   4   7  -7 726.573 386.195   1
  -4   7  -6 404.729 408.210   1
   4   7  -6 232.727 314.441   1
  -4   7  -5 1470.64 573.281   1
   4   7  -5 772.375 388.910   1
  -4   7  -4 627.839 421.736   1
   4   7  -4 680.992 346.593   1
   4   7  -3 1343.35 474.981   1
  -4   7  -3 1611.93 555.284   1
  -4   7  -2-177.373 286.633   1
   4   7  -2-398.910 318.229   1
   4   7  -1 2999.33 672.472   1
  -4   7  -1 4553.46 815.318   1
  -4   7   0 104.724 206.590   1
   4   7   0-564.050 335.482   1
  -4   7   1 5179.70 782.364   1
  -4   8  -9 67.9959 259.228   1
   5   0 -34 461.843 355.281   1
  -5   0 -34 103.954 276.359   1
   5   0 -33-207.405 295.012   1
  -5   0 -33 121.097 255.158   1
   5   0 -32-682.813 382.795   1
  -5   0 -32-312.824 352.962   1
  -5   0 -31-1047.47 457.571   1
   5   0 -31 6.20016 279.190   1
   5   0 -30-1164.17 475.827   1
  -5   0 -30-1130.52 460.335   1
  -5   0 -29-829.930 416.177   1
   5   0 -29-1177.33 465.790   1
   5   0 -28-497.105 386.179   1
  -5   0 -28-346.935 354.670   1
   5   0 -27-393.405 406.512   1
  -5   0 -27-426.686 417.639   1
   5   0 -26-1253.97 455.970   1
  -5   0 -26-679.581 414.738   1
  -5   0 -25-51.6814 284.386   1
   5   0 -25-562.330 391.417   1
  -5   0 -24-480.879 406.240   1
   5   0 -24-196.967 348.913   1
   5   0 -23 67.4493 284.821   1
  -5   0 -23-278.407 308.213   1
  -5   0 -22-65.0171 275.770   1
   5   0 -22 6.45304 239.508   1
  -5   0 -21-616.700 419.096   1
   5   0 -21-204.759 284.600   1
   5   0 -20-165.133 295.396   1
  -5   0 -20-348.042 328.059   1
   5   0 -19-27.1811 256.675   1
   5   0 -18-142.687 281.460   1
   5   0 -17-2.53943 286.572   1
   5   0 -17-171.837 214.110   3
   5   0 -16-35.9144 195.106   3
   5   0 -16-88.1561 238.381   1
   5   0 -15 114.486 207.097   3
   5   0 -15 62.0554 267.013   1
   5   0 -14-571.225 267.917   3
   5   0 -14-136.140 272.811   1
   5   0 -13-231.348 311.471   1
   5   0 -13-261.696 230.851   3
   5   0 -12-14.0781 174.679   3
   5   0 -12-361.212 329.791   1
   5   0 -11-243.958 297.414   1
   5   0 -10 32.5475 271.290   1
   5   0  -9-145.706 284.108   1
   5   0  -8-103.139 288.988   1
   5   0  -7-63.8921 269.269   1
   5   0  -6-33.0779 276.126   1
   5   0  -5-73.9595 241.804   1
   5   0  -4 505.007 261.900   1
   5   0  -3-170.465 234.842   1
   5   0  -2-120.377 229.282   1
   5   0  -1-127.585 223.230   1
   5   0   0-12.6052 207.410   1
  -5   0   1 63.0413 157.942   2
   5   0   1 167.978 228.336   1
  -5   0   2 79.5856 184.601   2
  -5   0   3-77.9326 180.323   2
  -5   0   4 70.1507 155.847   2
  -5   0   5-21.7361 157.797   2
  -5   0   9-260.748 231.555   1
  -5   0  10 170.636 210.305   1
  -5   0  11 123.010 194.893   1
  -5   0  12 37.6932 181.615   1
  -5   0  13 118.707 199.325   1
  -5   0  14-203.315 265.855   1
  -5   0  15-49.3147 210.697   1
  -5   0  16-135.751 248.311   1
  -5   0  17-59.2490 222.686   1
  -5   0  18 116.429 267.484   1
   5   0  21 217.998 188.711   3
   5   0  22 472.790 251.227   3
   5   0  23-232.127 177.231   3
   5   0  24-50.9998 151.510   3
   5   0  25-93.9689 123.969   3
   5   0  26 28.8537 108.239   3
  -5   1 -37 542.582 337.109   1
   5   1 -37 33.7125 212.118   1
   5   1 -36 1131.34 497.158   1
  -5   1 -36 1282.60 496.627   1
  -5   1 -35 2386.69 725.562   1
   5   1 -35 1164.14 478.010   1
   5   1 -34 111.384 343.154   1
  -5   1 -34 772.832 444.810   1
   5   1 -33 906.953 414.406   1
  -5   1 -33 1254.42 524.515   1
   5   1 -32 33.3574 298.791   1
  -5   1 -32 36.0297 361.699   1
   5   1 -31 1732.52 570.636   1
   5  -1 -31 2747.69 643.225   1
   5  -1 -30 2042.15 536.729   1
  -5   1 -30 1521.38 520.492   1
   5   1 -30 1514.37 561.958   1
  -5  -1 -30 808.036 314.666   1
  -5  -1 -29-569.775 318.249   1
   5  -1 -29 298.274 337.331   1
  -5   1 -29-914.353 537.747   1
   5   1 -29-31.5458 329.405   1
   5   1 -28 10.6743 332.737   1
  -5  -1 -28-301.104 372.880   1
   5  -1 -28 185.045 255.625   1
  -5   1 -28-413.223 532.511   1
  -5  -1 -27 274.561 315.470   1
   5  -1 -27 865.379 353.473   1
  -5   1 -27 606.328 389.252   1
   5   1 -27 911.851 498.565   1
   5  -1 -26 650.650 416.848   1
  -5   1 -26 638.329 363.364   1
  -5  -1 -26-87.4083 311.040   1
   5   1 -26 633.392 380.950   1
  -5   1 -25 9082.37 1113.99   1
   5  -1 -25 10307.6 1040.72   1
  -5  -1 -25 8949.04 878.295   1
   5   1 -25 8880.28 1142.56   1
  -5  -1 -24 3602.09 580.762   1
  -5   1 -24 2700.42 627.534   1
   5  -1 -24 3844.72 645.449   1
   5   1 -24 3189.14 701.227   1
  -5   1 -23 7089.95 947.277   1
  -5  -1 -23 7444.01 781.349   1
   5   1 -23 6955.39 986.197   1
   5  -1 -23 6963.42 840.414   1
   5   1 -22 4735.33 824.052   1
  -5   1 -22 3977.88 699.023   1
  -5  -1 -22 5363.93 664.645   1
   5  -1 -22 5595.33 749.111   1
   5   1 -21 10769.9 1191.09   1
  -5  -1 -21 10639.3 884.576   1
  -5   1 -21 9527.03 1080.83   1
   5  -1 -21 10301.4 962.492   1
  -5   1 -20 816.535 361.316   1
   5  -1 -20 2020.72 469.688   1
  -5  -1 -20 1098.08 306.638   1
   5   1 -20 2262.84 600.504   1
  -5  -1 -19 4617.71 570.429   1
   5   1 -19 5564.89 828.130   1
   5  -1 -19 6195.17 719.732   1
   5  -1 -18 8208.19 821.038   3
  -5  -1 -18 6997.79 677.802   1
   5  -1 -18 8614.35 836.193   1
   5   1 -18 7681.61 959.200   1
   5  -1 -17 8539.81 786.148   1
   5   1 -17 7280.31 907.546   1
   5  -1 -17 7319.68 770.722   3
   5  -1 -16 3584.32 573.975   3
   5  -1 -16 4127.43 551.705   1
   5   1 -16 4114.03 710.758   1
   5  -1 -15 192.546 223.793   1
   5   1 -15 241.675 118.395   3
   5   1 -15 167.095 323.553   1
   5  -1 -15 3.51801 277.766   3
   5  -1 -14 4982.42 617.115   3
   5   1 -14 6343.12 796.061   1
   5  -1 -14 6958.61 668.993   1
   5   1 -14 5467.07 344.761   3
   5  -1 -13 2622.12 467.634   3
   5   1 -13 3215.66 615.318   1
   5  -1 -13 3263.67 446.715   1
   5   1 -13 3119.99 261.888   3
   5   1 -12 4509.10 679.805   1
   5  -1 -12 3743.84 520.492   3
   5  -1 -12 4671.32 515.648   1
   5   1 -11 2364.55 504.778   1
   5  -1 -11 2103.57 390.315   3
   5  -1 -11 2134.66 343.785   1
   5   1 -10 13534.0 1029.97   1
   5  -1 -10 13876.5 774.262   1
   5  -1 -10 13937.4 908.057   3
   5   1  -9 40323.5 1659.80   1
   5  -1  -9 38575.7 1239.22   1
   5  -1  -9 37224.9 1419.51   3
   5   1  -8 33571.7 1479.05   1
   5  -1  -8 31947.9 1079.64   1
   5  -1  -7 37537.4 1136.93   1
  -5  -1  -7 37722.2 1017.38   1
   5   1  -7 37475.6 1513.73   1
   5   1  -7 36642.5 808.113   2
   5   1  -6 1496.36 428.203   1
  -5  -1  -6 1183.11 218.652   1
   5  -1  -6 1444.02 297.186   1
   5   1  -6 2001.50 244.500   2
  -5  -1  -5 6916.01 436.859   1
   5  -1  -5 6779.43 509.791   1
   5   1  -5 7078.82 658.866   1
  -5   1  -5 7188.72 442.844   2
  -5  -1  -4 20715.6 713.637   1
   5  -1  -4 20340.2 832.843   1
   5   1  -4 20952.0 993.173   1
  -5   1  -4 20961.7 734.194   2
   5   1  -3 10559.1 697.074   1
  -5   1  -3 10239.6 533.035   2
  -5  -1  -3 11566.5 550.150   1
  -5   1  -2 25820.1 845.073   2
   5   1  -2 25500.9 1008.43   1
  -5  -1  -2 25637.6 825.168   1
   5   1  -1 3729.32 481.966   1
   5   1   0 759.256 274.621   1
   5   1   1 4215.09 405.946   1
   5   1   2 25878.8 859.337   1
   5   1   3 10416.5 561.335   1
   5   1   4 21532.7 764.861   1
  -5   1   4 21595.5 817.219   1
   5  -1   5 7192.25 472.788   2
  -5   1   5 6792.72 488.541   1
   5  -1   6 1485.19 272.771   2
  -5   1   6 1563.86 271.093   1
  -5   1   7 35620.7 1068.55   1
   5  -1   7 36792.8 1028.64   2
  -5   1   8 31657.2 1035.49   1
   5  -1   8 32709.9 960.021   2
  -5   1   9 37362.1 1172.02   1
   5  -1   9 39105.2 1046.96   2
   5  -1  10 13846.0 638.009   2
  -5   1  10 13553.2 741.250   1
   5  -1  11 2856.52 331.809   2
  -5   1  11 2643.83 364.145   1
  -5   1  12 4688.81 506.020   1
  -5   1  13 3431.37 448.932   1
  -5  -1  14 6727.62 780.415   1
  -5   1  14 5462.96 572.594   1
  -5  -1  15 260.656 112.822   2
  -5   1  15 249.165 219.884   1
  -5  -1  15 671.519 344.460   1
  -5  -1  16 4330.15 309.045   2
  -5  -1  16 4340.36 712.716   1
  -5   1  16 4101.18 530.581   1
  -5   1  17 8507.24 762.915   1
  -5  -1  17 8302.60 433.925   2
  -5  -1  17 8316.40 952.316   1
   5   1  18 10132.7 885.346   3
  -5  -1  18 9609.43 476.691   2
  -5   1  18 9548.34 842.849   1
  -5   1  19 6160.12 708.488   1
  -5  -1  19 5308.67 357.212   2
   5   1  19 6291.79 710.363   3
   5   1  20 2300.04 444.629   3
  -5  -1  20 1416.73 197.573   2
   5   1  21 13616.4 1055.87   3
  -5  -1  21 9977.74 482.293   2
  -5  -1  22 4647.09 332.044   2
   5  -1  22 5796.39 503.566   3
   5   1  22 5989.26 726.268   3
  -5  -1  23 5925.31 368.619   2
   5  -1  23 7344.79 566.872   3
   5   1  24 4663.14 622.674   3
  -5  -1  24 2990.28 257.864   2
   5  -1  24 4146.31 422.949   3
   5   1  25 10652.6 927.044   3
   5  -1  25 9995.89 635.680   3
   5   2 -35-661.133 435.481   1
  -5   2 -35 275.660 557.461   1
   5   2 -34 1049.40 495.608   1
  -5   2 -34 438.331 437.685   1
  -5   2 -33 1869.48 729.161   1
   5   2 -33 2547.32 721.270   1
  -5   2 -32 286.676 409.465   1
   5   2 -32 112.045 397.220   1
   5   2 -31 250.421 473.212   1
  -5   2 -31-267.713 531.313   1
   5   2 -30 1394.70 575.312   1
  -5   2 -30 340.308 439.909   1
  -5   2 -29 638.927 461.473   1
   5   2 -29 1696.47 592.198   1
   5   2 -28 1360.15 622.880   1
  -5   2 -28 185.448 417.059   1
  -5   2 -27 349.674 405.487   1
   5   2 -27 449.382 348.098   1
   5  -2 -27 128.883 183.930   1
   5  -2 -26 1508.46 376.665   1
   5   2 -26 1285.73 544.130   1
  -5  -2 -26 1217.42 313.265   1
   5   2 -25 597.791 419.543   1
  -5  -2 -25-215.533 207.954   1
   5  -2 -25 198.586 177.460   1
   5   2 -24 784.798 510.640   1
  -5  -2 -24 641.489 205.689   1
  -5   2 -24 270.406 384.012   1
   5  -2 -24 638.580 329.637   1
   5   2 -23 3518.42 745.471   1
  -5   2 -23 4422.96 824.813   1
  -5  -2 -23 4507.67 495.577   1
   5  -2 -23 4817.06 598.177   1
   5   2 -22 1286.59 534.470   1
  -5   2 -22 620.455 475.996   1
  -5  -2 -22 1611.68 315.215   1
   5  -2 -22 876.761 294.084   1
  -5   2 -21 4505.12 804.133   1
   5   2 -21 4515.26 844.894   1
   5  -2 -21 5944.42 624.602   1
  -5  -2 -21 4609.88 470.055   1
  -5   2 -20 1668.34 573.457   1
   5  -2 -20 1293.68 328.831   1
   5   2 -20 1168.76 545.035   1
  -5  -2 -20 789.570 207.690   1
   5   2 -19 495.991 393.345   1
  -5  -2 -19 730.485 204.903   1
   5  -2 -19 1082.03 301.193   1
   5  -2 -18 2883.21 632.958   3
   5   2 -18 2549.84 660.464   1
   5  -2 -18 2857.55 404.391   1
  -5  -2 -18 3160.80 354.437   1
   5  -2 -17 2995.27 642.707   3
   5  -2 -17 3470.88 427.095   1
   5   2 -17 2966.01 730.920   1
  -5  -2 -17 2811.36 321.849   1
   5   2 -16 9901.61 1134.73   1
   5  -2 -16 10816.8 707.153   1
  -5  -2 -16 8720.70 523.677   1
   5  -2 -16 9172.71 979.354   3
   5   2 -15 10364.8 1118.58   1
   5  -2 -15 9947.62 653.273   1
  -5  -2 -15 9585.66 515.910   1
  -5  -2 -15 9408.53 513.866   1
   5  -2 -15 8149.82 910.825   3
   5  -2 -14 4400.55 669.668   3
   5  -2 -14 4804.52 460.555   1
   5   2 -14 4022.15 737.258   1
  -5  -2 -14 3861.85 316.032   1
   5  -2 -13 7209.66 852.543   3
  -5  -2 -13 6684.81 386.646   1
   5  -2 -13 7837.50 554.830   1
   5  -2 -12 2019.71 351.185   1
  -5  -2 -12 1640.98 204.425   1
   5   2 -12 1596.94 527.455   1
   5   2 -11 5043.74 267.979   2
   5  -2 -11 4958.65 695.495   3
   5   2 -11 6533.81 876.187   1
  -5  -2 -11 5146.56 318.124   1
   5  -2 -10 27530.0 962.552   1
   5   2 -10 25516.1 1551.76   1
  -5   2  -9 24606.0 853.011   2
   5   2  -9 24882.4 1474.13   1
  -5  -2  -9 22027.5 628.435   1
  -5   2  -8 13191.5 639.064   2
   5   2  -8 12601.7 1061.14   1
  -5  -2  -8 12111.2 478.418   1
   5   2  -7 17266.9 1151.53   1
  -5   2  -7 16491.8 732.814   2
  -5  -2  -7 16211.3 579.136   1
  -5   2  -6 9931.48 592.945   2
  -5  -2  -6 9511.32 462.948   1
   5   2  -6 9712.67 859.651   1
   5   2  -5 2091.84 461.904   1
  -5  -2  -5 2336.87 262.454   1
   5   2  -4 4959.93 582.645   1
  -5  -2  -4 4288.71 362.034   1
  -5  -2  -3 5929.36 446.577   1
   5   2  -3 7070.72 646.609   1
   5   2  -2 30519.4 1252.40   1
  -5  -2  -2 29204.8 1018.85   1
  -5  -2  -1 4369.93 430.995   1
   5   2  -1 4125.61 480.443   1
   5   2   0 10969.2 715.161   1
  -5  -2   0 11191.5 707.486   1
  -5  -2   1 4787.20 499.612   1
   5   2   1 4555.90 457.844   1
   5   2   2 30898.5 1049.53   1
  -5  -2   2 28953.9 1218.21   1
  -5  -2   3 6413.93 612.251   1
   5   2   3 5542.73 449.641   1
  -5   2   4 4839.98 439.130   1
   5   2   4 4367.00 373.655   1
   5   2   5 2383.48 295.040   1
  -5   2   5 2132.26 296.591   1
  -5   2   6 9292.45 568.350   1
   5   2   6 9491.77 488.209   1
  -5   2   7 16969.4 740.749   1
  -5   2   8 12919.7 637.078   1
  -5   2   9 24200.0 858.290   1
  -5   2  10 25117.4 862.047   1
  -5   2  11 6707.08 464.378   1
  -5   2  12 1297.64 236.278   1
  -5   2  13 8254.35 555.943   1
  -5   2  14 3831.59 409.899   1
   5   2  14 4847.66 657.967   3
  -5   2  15 10159.5 663.199   1
   5   2  15 10033.8 979.348   3
  -5   2  16 11192.3 724.833   1
   5   2  16 11680.1 1034.75   3
   5   2  17 3683.55 629.765   3
  -5   2  17 3819.82 452.673   1
  -5   2  18 3216.50 429.638   1
   5   2  18 3657.10 616.466   3
   5   2  19 650.347 244.293   3
   5  -2  22 970.034 138.957   3
   5  -2  23 2956.43 211.732   3
  -5   3 -32 48.8394 360.388   1
   5   3 -32-123.034 377.548   1
  -5   3 -31 711.505 585.836   1
   5   3 -31 187.308 359.364   1
  -5   3 -30-811.390 530.331   1
   5   3 -30-45.9540 294.184   1
  -5   3 -29 1082.39 574.657   1
   5   3 -29 650.256 432.667   1
   5   3 -28-365.858 428.119   1
  -5   3 -28 419.953 408.179   1
   5   3 -27 1276.26 618.303   1
  -5   3 -27-121.511 402.204   1
   5   3 -26-160.075 361.124   1
  -5   3 -26-237.945 554.670   1
   5   3 -25 3613.91 845.643   1
  -5   3 -25 3479.66 791.693   1
   5   3 -24 362.351 378.119   1
  -5   3 -24-87.4188 467.155   1
   5   3 -23-651.787 519.689   1
  -5   3 -23-235.405 537.084   1
   5   3 -22 139.986 400.071   1
  -5   3 -22-122.995 437.956   1
  -5   3 -21 4387.72 854.141   1
   5   3 -21 5985.79 988.874   1
   5   3 -20 3051.51 822.922   1
  -5   3 -20 1501.05 533.113   1
  -5   3 -19 6467.42 1054.15   1
   5   3 -19 7925.83 1137.62   1
  -5   3 -18 2784.02 626.320   1
   5   3 -18 2851.80 726.424   1
   5  -3 -17 894.371 464.007   3
   5   3 -17 1322.37 573.662   1
   5  -3 -16 103.308 327.835   3
   5   3 -16 124.067 371.646   1
   5  -3 -15 6400.82 928.901   3
   5   3 -15 6901.57 1011.04   1
   5   3 -14 3347.78 796.552   1
   5  -3 -14 3694.38 759.895   3
   5   3 -13 13386.5 1332.76   1
   5  -3 -13 14842.3 1315.43   3
  -5   3 -12 3022.48 337.342   2
   5  -3 -12 1756.46 465.704   3
   5   3 -12 2528.38 684.933   1
   5   3 -11 282.689 137.840   3
   5   3 -11 239.831 375.142   1
  -5   3 -11 568.978 196.165   2
  -5   3 -10 1936.15 294.163   2
   5   3 -10 1599.85 513.292   1
   5   3 -10 1967.62 281.855   3
   5   3  -9 660.220 212.016   3
  -5   3  -9 502.920 201.807   2
   5   3  -9 67.4901 329.568   1
   5   3  -8 3018.61 663.332   1
   5   3  -8 2688.79 363.463   3
   5   3  -7 23811.6 1069.23   3
   5   3  -7 22825.8 1457.92   1
  -5  -3  -6 1410.59 238.530   1
   5   3  -6 1201.24 280.332   3
   5   3  -6 1887.53 506.125   1
  -5  -3  -5 3269.60 357.991   1
   5   3  -5 3973.12 505.020   3
   5   3  -5 3858.42 625.353   1
   5   3  -4 4760.23 631.898   1
   5   3  -4 5056.62 573.585   3
  -5  -3  -4 4753.84 455.115   1
  -5  -3  -3 14698.4 838.869   1
   5   3  -3 15013.1 1040.91   1
   5   3  -3 16058.3 1016.45   3
   5   3  -2 2672.67 455.980   3
  -5  -3  -2 2794.59 415.176   1
   5   3  -2 3642.29 532.226   1
   5   3  -1 3118.57 487.119   3
   5  -3  -1 2761.12 520.780   3
  -5  -3  -1 2911.75 424.301   1
   5   3  -1 2657.61 440.699   1
   5   3   0 1407.71 390.427   3
  -5  -3   0 1552.50 341.467   1
   5  -3   0 1480.43 390.492   3
   5   3   0 1816.59 380.012   1
   5  -3   1 2682.03 532.014   3
   5   3   1 2228.70 423.470   3
  -5  -3   1 2716.67 456.190   1
   5   3   1 2809.88 420.128   1
   5   3   2 3113.61 415.392   1
  -5  -3   2 2991.13 499.066   1
   5   3   2 2847.50 539.692   3
   5  -3   2 3460.22 513.470   3
   5   3   3 15627.6 826.224   1
  -5  -3   3 14913.5 1071.40   1
   5   3   3 13761.3 1060.14   3
   5  -3   3 14402.5 981.661   3
   5   3   4 5158.00 459.953   1
  -5  -3   4 5154.97 673.898   1
   5  -3   4 3931.87 533.475   3
   5   3   4 4740.83 641.504   3
   5   3   5 4182.14 642.210   3
  -5  -3   5 3910.77 612.063   1
   5   3   5 3655.06 368.575   1
   5   3   6 1683.41 251.263   1
  -5  -3   6 1574.59 467.158   1
  -5   3   6 1408.96 272.549   1
   5   3   6 1182.62 409.436   3
   5   3   7 22527.5 745.266   1
  -5   3   7 22344.8 885.459   1
   5   3   7 24184.0 1499.16   3
  -5   3   8 2725.06 331.827   1
   5   3   8 2142.68 224.198   1
   5   3   8 3130.70 569.887   3
  -5   3   9 308.749 146.162   1
   5   3   9 526.727 318.146   3
  -5   3  10 1738.52 249.684   1
   5   3  10 2151.56 504.314   3
  -5   3  11 471.669 150.910   1
   5   3  11 1023.02 412.200   3
   5   3  12 2602.33 548.303   3
  -5   3  12 2638.11 272.138   1
  -5   3  13 13143.8 579.963   1
  -5   3  14 3565.69 312.095   1
  -5   3  15 6709.88 433.112   1
  -5   3  16 204.891 87.4563   1
   5  -3  16 335.060 131.590   3
   5  -3  17 1128.91 179.376   3
   5  -3  18 2893.46 244.318   3
   5  -3  19 5319.17 268.005   3
   5   4 -29-183.173 318.851   1
  -5   4 -29 116.266 474.118   1
   5   4 -28 6318.70 1123.75   1
  -5   4 -28 6179.37 1139.70   1
   5   4 -27 2361.18 762.991   1
  -5   4 -27 1419.11 629.149   1
   5   4 -26-151.862 448.194   1
  -5   4 -26 433.089 407.309   1
   5   4 -25-411.292 423.125   1
  -5   4 -25-1072.17 544.035   1
  -5   4 -24 1565.24 595.490   1
   5   4 -24 1911.87 692.547   1
  -5   4 -23 2300.43 632.467   1
   5   4 -23 3564.50 823.646   1
  -5   4 -22-1733.40 631.938   1
   5   4 -22 84.4092 346.289   1
   5   4 -21 440.480 418.262   1
  -5   4 -21 114.749 428.980   1
  -5   4 -20 195.095 576.423   1
   5   4 -20 1460.14 616.789   1
   5   4 -19 3060.11 773.287   1
  -5   4 -19 2869.02 716.521   1
  -5   4 -18 1079.59 599.771   1
   5   4 -18 2430.46 737.383   1
   5   4 -17 3367.74 839.973   1
  -5   4 -17 2361.22 727.344   1
  -5   4 -16 23215.3 1877.07   1
   5   4 -16 19662.8 1803.68   1
   5  -4 -15 3215.73 742.888   3
  -5   4 -15 2872.72 355.134   2
   5   4 -15 2825.77 791.013   1
  -5   4 -15 2464.90 670.276   1
  -5   4 -14 358.360 444.896   1
   5  -4 -14 771.064 448.325   3
  -5   4 -14 801.423 224.786   2
   5   4 -14 949.638 534.642   1
   5  -4 -13 2904.81 700.735   3
  -5   4 -13 4063.73 447.830   2
   5   4 -13 2494.02 690.418   1
  -5   4 -12 12158.9 775.602   2
   5   4 -12 11697.8 1306.29   1
   5  -4 -12 13490.1 1364.47   3
  -5   4 -11 21657.7 1073.42   2
   5  -4 -11 22222.0 1727.07   3
   5   4 -11 20471.3 1668.83   1
   5   4 -10 925.608 505.771   1
   5  -4 -10 880.470 532.877   3
   5  -4  -9 7240.30 989.686   3
   5   4  -9 6570.70 908.387   1
   5   4  -9 7462.04 657.277   3
   5  -4  -8 510.847 398.857   3
   5   4  -8 696.485 259.797   3
   5   4  -8 287.516 399.600   1
   5   4  -7 4486.21 551.416   3
   5   4  -7 4168.06 721.728   1
   5  -4  -7 4897.01 810.633   3
   5  -4  -6 752.148 473.144   3
   5   4  -6 1022.66 426.014   1
   5   4  -6 852.729 300.347   3
   5  -4  -5 10654.6 1128.30   3
   5   4  -5 9134.02 999.408   1
   5   4  -5 9982.27 872.283   3
   5   4  -4 30204.3 1532.28   3
   5   4  -4 29330.1 1628.68   1
   5  -4  -4 33073.2 1896.82   3
   5   4  -3 6960.10 783.136   3
   5  -4  -3 7181.39 931.716   3
   5   4  -3 6425.29 774.880   1
   5   4  -2 9478.74 932.904   3
   5  -4  -2 8255.12 961.218   3
   5   4  -2 8199.77 826.164   1
   5  -4  -1 14798.0 1232.34   3
   5   4  -1 14010.6 1039.08   1
   5   4  -1 13369.5 1134.31   3
   5  -4   0 43897.3 2068.21   3
   5   4   0 45046.2 2031.09   3
   5   4   0 44653.4 1770.32   1
   5  -4   1 12120.9 1103.65   3
   5   4   1 14500.3 975.359   1
   5   4   1 13504.5 1169.57   3
   5   4   2 9126.78 759.311   1
   5   4   2 7268.56 872.498   3
   5  -4   2 8320.38 900.790   3
   5  -4   3 5939.44 776.099   3
   5   4   3 6056.72 817.887   3
   5   4   3 7308.56 649.707   1
   5   4   4 30474.9 1809.06   3
   5   4   4 33617.6 1334.10   1
   5  -4   4 29601.3 1584.87   3
   5   4   5 10393.7 702.785   1
   5  -4   5 10193.6 938.839   3
   5   4   5 10516.2 1089.57   3
   5   4   6 1205.66 239.894   1
   5  -4   6 696.338 341.719   3
   5   4   7 4417.58 387.393   1
  -5   4   7 4221.08 444.082   1
   5  -4   7 4713.07 620.721   3
   5   4   8 375.523 126.591   1
  -5   4   8 364.062 163.703   1
  -5   4   9 7292.73 518.419   1
   5  -4   9 7433.66 729.778   3
   5  -4  10 676.720 287.282   3
  -5   4  10 592.466 189.939   1
   5  -4  11 22722.5 1180.23   3
  -5   4  11 20780.1 758.443   1
   5  -4  12 15356.9 949.839   3
  -5   4  12 11053.0 488.185   1
   5  -4  13 3698.70 453.853   3
  -5   4  13 2817.71 212.657   1
   5  -4  14 1057.32 263.688   3
   5  -4  15 2771.49 359.889   3
   5  -4  16 22826.0 928.561   3
   5   5 -25 860.515 587.159   1
  -5   5 -25 1041.38 579.744   1
   5   5 -24 102.350 542.948   1
  -5   5 -24-486.165 623.879   1
   5   5 -23 372.892 528.047   1
  -5   5 -23 205.984 407.314   1
   5   5 -22 1808.26 639.210   1
  -5   5 -22 1993.35 719.368   1
  -5   5 -21 723.874 597.504   1
   5   5 -21 1352.49 674.667   1
  -5   5 -20 3031.25 850.763   1
   5   5 -20 4846.72 1048.42   1
   5   5 -19 2822.73 848.740   1
  -5   5 -19 833.229 558.105   1
  -5   5 -18 382.540 453.649   1
   5   5 -18 330.760 519.475   1
   5   5 -17 317.217 452.668   1
  -5   5 -17-128.261 591.330   1
   5   5 -16 1914.63 681.235   1
  -5   5 -16 520.185 427.895   1
  -5   5 -15 5068.71 960.995   1
   5   5 -15 6333.81 1076.87   1
  -5   5 -14-315.360 549.091   1
   5   5 -14 294.723 420.433   1
  -5   5 -13 436.880 191.625   2
  -5   5 -13 498.048 483.605   1
   5   5 -13 1195.78 549.079   1
   5   5 -12 3275.69 754.264   1
  -5   5 -12 2495.67 675.351   1
   5   5 -11 5363.56 917.844   1
  -5   5 -11 4580.03 861.711   1
   5   5 -10 448.830 367.638   1
  -5   5 -10-56.5793 512.547   1
   5  -5 -10-264.099 541.526   3
   5  -5  -9 5225.27 962.730   3
   5   5  -9 3910.93 818.567   1
  -5   5  -9 2691.31 704.241   1
   5  -5  -8 11182.3 1319.17   3
  -5   5  -8 9919.56 1212.90   1
   5   5  -8 10761.8 1246.18   1
   5  -5  -7 1271.60 585.843   3
  -5   5  -7 945.118 500.188   1
   5   5  -7 1276.29 509.610   1
   5   5  -6 1893.20 432.526   3
   5   5  -6 1666.85 509.337   1
   5  -5  -6 2365.35 604.777   3
   5  -5  -5-74.6323 350.022   3
   5   5  -5 408.191 369.696   1
   5   5  -5-174.601 254.538   3
   5   5  -4 3074.24 647.460   1
   5   5  -4 5113.19 706.013   3
   5  -5  -4 4599.61 864.867   3
   5   5  -3 4100.74 643.794   3
   5  -5  -3 4224.82 818.544   3
   5   5  -3 4290.48 717.563   1
   5   5  -2 767.708 345.088   1
   5  -5  -2 1230.65 538.223   3
   5   5  -1 8014.42 843.162   1
   5  -5  -1 7931.01 1026.38   3
   5   5   0 8963.37 909.325   1
   5  -5   0 7362.16 991.396   3
   5  -5   1 8035.52 988.315   3
   5   5   1 8002.90 814.537   1
   5  -5   2 984.875 452.359   3
   5   5   2 1126.56 315.886   1
   5   5   3 4673.67 591.055   1
   5  -5   3 4900.48 790.582   3
   5   5   4 4518.78 580.847   1
   5  -5   4 4156.34 721.048   3
   5  -5   5 861.432 411.295   3
   5   5   5 343.321 241.067   1
   5   5   6 2233.35 347.603   1
   5  -5   6 2128.88 505.659   3
   5  -5   7 1908.02 483.742   3
   5   5   7 1466.51 252.435   1
  -5   5   8 9509.90 657.939   1
  -5   5   8 11100.2 803.191   1
   5  -5   8 10178.8 974.072   3
   5   5   8 9261.81 564.703   1
  -5   5   9 4875.54 507.046   1
   5   5   9 3223.79 298.889   1
  -5   5   9 4138.97 424.569   1
   5  -5   9 5161.63 709.969   3
  -5   5  10 625.630 185.868   1
   5  -5  10 175.161 297.366   3
  -5   5  10 421.354 134.058   1
   5  -5  11 5527.34 673.083   3
  -5   5  11 5338.32 431.938   1
  -5   5  11 4104.44 374.022   1
   5  -5  12 4014.10 570.226   3
  -5   5  12 3356.12 277.368   1
  -5   5  12 2502.23 224.703   1
  -5   6 -20-1485.38 687.954   1
   5   6 -20 285.890 504.811   1
   5   6 -19 1330.48 677.469   1
  -5   6 -19 619.205 522.181   1
   5   6 -18 3527.22 959.117   1
  -5   6 -18 1380.93 637.333   1
  -5   6 -17 1402.24 710.529   1
   5   6 -17 1750.81 754.223   1
  -5   6 -16-294.217 474.220   1
   5   6 -16 663.519 565.417   1
  -5   6 -15 1710.10 632.622   1
   5   6 -15 1409.13 654.207   1
  -5   6 -14 9321.67 1343.87   1
   5   6 -14 7915.51 1280.15   1
   5   6 -13 2723.76 782.707   1
  -5   6 -13 4003.17 902.872   1
  -5   6 -12-109.359 506.969   1
   5   6 -12 864.180 552.966   1
  -5   6 -11 188.978 530.611   1
   5   6 -11 489.217 468.861   1
   5   6 -10 3710.02 847.612   1
  -5   6 -10 2129.67 703.016   1
   5   6  -9 3968.67 810.248   1
  -5   6  -9 2801.28 707.372   1
   5   6  -8 70.9141 362.182   1
  -5   6  -8 53.9743 571.413   1
   5   6  -7 674.373 388.373   1
  -5   6  -7 416.693 380.942   1
   5   6  -6 3909.41 734.399   1
  -5   6  -6 1135.35 442.032   1
  -5   6  -5 1348.83 507.897   1
   5   6  -5 1542.41 507.804   1
  -5   6  -4-37.0430 300.913   1
   5   6  -4-332.072 431.175   1
   5   6  -3 1729.24 496.987   1
  -5   6  -3 2777.45 656.025   1
   5   6  -2 11379.4 1115.98   1
  -5   6  -2 9985.27 1124.01   1
   5   6  -1 35.4563 298.046   1
  -5   6  -1 14.4636 334.469   1
   5   6   0 1222.99 383.957   1
  -5   6   0 216.486 319.026   1
  -5   6   1 605.051 286.266   1
   5   6   1 354.557 233.825   1
  -5   6   2 11872.8 1133.04   1
   5   6   2 11498.8 1035.70   1
   5   6   3 1783.62 400.028   1
  -5   6   3 1495.04 396.736   1
  -5   6   4 212.480 206.558   1
   5   6   4 34.5538 202.149   1
  -5   6   5 2706.46 480.567   1
   5   6   5 2596.67 446.053   1
   5   6   6 3207.12 442.331   1
  -5   6   6 3837.04 556.032   1
  -5   6   7 700.393 209.777   1
  -5   6   8 83.4256 151.310   1
   5   7 -15 450.285 486.625   1
  -5   7 -15-1036.25 612.928   1
   5   7 -14 2625.14 869.865   1
  -5   7 -14 684.560 589.800   1
  -5   7 -13 13.2051 491.224   1
   5   7 -13-15.1645 387.950   1
   5   7 -12 326.861 475.423   1
  -5   7 -12-27.8501 385.634   1
  -5   7 -11 1230.15 562.771   1
   5   7 -11 1424.01 624.928   1
   5   7 -10 1581.30 638.974   1
  -5   7 -10 643.554 494.502   1
   5   7  -9 390.458 413.983   1
  -5   7  -9 1945.72 674.426   1
   5   7  -8-663.983 434.272   1
  -5   7  -8-182.203 363.265   1
  -5   7  -7 696.772 438.176   1
   5   7  -7 972.380 456.461   1
  -5   7  -6 4271.78 896.007   1
   5   7  -6 5594.23 975.287   1
   5   7  -5 2364.24 615.315   1
  -5   7  -5 1650.80 595.772   1
   5   7  -4-518.183 381.493   1
  -5   7  -4-1204.63 513.156   1
   5   7  -3-885.972 427.496   1
  -5   7  -3-331.767 354.320   1
   5   7  -2 3098.61 696.319   1
  -5   7  -2 2372.89 672.966   1
  -5   7  -1 4373.88 759.641   1
   5   7  -1 3928.97 731.987   1
  -5   7   0 1128.17 458.697   1
  -5   7   1 4808.18 784.888   1
   6   0 -34 3879.05 846.234   1
  -6   0 -34 3728.96 766.273   1
   6   0 -33 951.460 427.439   1
  -6   0 -33 1163.74 419.642   1
  -6   0 -32 370.795 411.684   1
   6   0 -32 661.971 345.867   1
  -6   0 -31 157.756 312.207   1
   6   0 -31 816.799 466.214   1
  -6   0 -30 3037.36 676.622   1
   6   0 -30 4035.73 812.925   1
   6   0 -29 15549.5 1444.47   1
  -6   0 -29 13447.5 1348.42   1
   6   0 -28 124.800 331.714   1
  -6   0 -28 461.475 331.926   1
   6   0 -27 3488.61 709.936   1
  -6   0 -27 2605.16 639.830   1
   6   0 -26 11005.4 1203.78   1
  -6   0 -26 11052.4 1175.13   1
  -6   0 -25 11148.3 1160.61   1
   6   0 -25 14081.8 1303.37   1
   6   0 -24 9495.06 1121.17   1
  -6   0 -24 9658.93 1050.72   1
  -6   0 -23 8832.40 988.454   1
   6   0 -23 10141.8 1114.51   1
  -6   0 -22 36930.9 1915.11   1
   6   0 -22 38271.2 2013.51   1
   6   0 -21 10298.4 1062.36   1
  -6   0 -21 7987.70 889.551   1
   6   0 -20 9540.56 1013.94   1
   6   0 -19 5074.00 571.155   3
   6   0 -19 5487.49 784.577   1
   6   0 -18 24106.2 1509.08   1
   6   0 -18 23779.7 1147.41   3
   6   0 -17 11445.7 794.832   3
   6   0 -17 10492.9 979.537   1
   6   0 -16 3307.29 593.359   1
   6   0 -16 3180.91 425.521   3
   6   0 -15 772.353 247.805   3
   6   0 -15 1285.79 411.190   1
   6   0 -14 21757.0 1308.05   1
   6   0 -14 20095.3 965.263   3
   6   0 -13 49623.9 1484.36   3
   6   0 -13 53090.7 1926.55   1
   6   0 -12 1986.29 453.570   1
   6   0 -11 2166.48 461.346   1
   6   0 -10 76035.2 2087.53   1
   6   0  -9 26504.9 1257.69   1
   6   0  -8 6639.35 632.331   1
   6   0  -7 48258.6 1540.63   1
   6   0  -6 57706.3 1587.55   1
   6   0  -5 19842.7 939.466   1
   6   0  -4 27602.3 1073.11   1
   6   0  -3 80143.3 1729.17   1
   6   0  -2 182644. 2545.19   1
   6   0  -1 15947.3 794.596   1
   6   0   0 2558.25 391.274   1
   6   0   1 16114.4 788.481   1
  -6   0   2 168762. 2061.56   2
  -6   0   3 74061.4 1411.72   2
  -6   0   4 26558.0 874.640   2
  -6   0   5 19268.7 761.208   2
  -6   0   6 59847.2 1318.14   2
  -6   0   7 51270.5 1245.65   2
  -6   0   9 26992.8 1175.96   1
  -6   0  10 76866.0 2008.16   1
  -6   0  11 1955.64 381.356   1
  -6   0  12 2153.08 411.212   1
  -6   0  13 54851.3 1910.47   1
  -6   0  14 21831.4 1267.28   1
  -6   0  15 1214.82 349.484   1
  -6   0  16 3450.23 574.309   1
  -6   0  17 14257.0 1111.14   1
  -6   0  18 28651.1 1611.40   1
  -6   0  19 6190.54 783.908   1
  -6   0  20 10500.2 1028.58   1
   6   0  22 41100.9 1671.24   3
   6   0  23 10527.2 869.233   3
   6   0  24 11572.9 897.245   3
   6   0  25 13910.9 972.157   3
   6   0  26 14962.4 998.375   3
   6   1 -37 1778.52 561.720   1
   6   1 -36 6.17531 250.880   1
  -6   1 -36 622.129 399.800   1
   6   1 -35 375.525 320.686   1
  -6   1 -35-189.549 277.532   1
   6   1 -34 335.463 312.941   1
  -6   1 -34 425.434 386.312   1
  -6   1 -33-728.736 525.239   1
   6   1 -33-615.652 419.175   1
  -6   1 -32 1195.85 515.280   1
   6   1 -32-135.787 397.389   1
  -6   1 -31 1379.63 549.655   1
   6  -1 -31 1651.39 554.638   1
   6   1 -31 894.358 467.274   1
  -6   1 -30 96.6227 365.076   1
  -6  -1 -30 388.798 318.990   1
   6   1 -30 66.7380 317.044   1
   6  -1 -30 1172.34 445.910   1
  -6   1 -29 1267.17 523.184   1
   6  -1 -29 2623.15 651.071   1
  -6  -1 -29 1131.99 406.899   1
   6   1 -29 1162.20 567.163   1
  -6  -1 -28 5332.89 771.284   1
   6  -1 -28 6110.37 859.856   1
   6   1 -28 6714.24 1015.92   1
  -6   1 -28 5364.39 927.001   1
   6  -1 -27 3356.83 663.376   1
  -6   1 -27 1253.66 536.184   1
   6   1 -27 3101.46 734.458   1
  -6  -1 -27 1990.94 482.853   1
  -6   1 -26 6859.32 1012.15   1
   6  -1 -26 7581.19 930.623   1
  -6  -1 -26 6106.80 775.979   1
   6   1 -26 8865.65 1172.49   1
  -6   1 -25 10929.2 1234.19   1
   6  -1 -25 12433.8 1153.26   1
  -6  -1 -25 10678.1 991.107   1
   6   1 -25 12121.0 1296.76   1
   6  -1 -24 2816.59 589.003   1
  -6   1 -24 1528.82 528.106   1
   6   1 -24 2083.55 602.926   1
  -6  -1 -24 1821.20 434.729   1
  -6   1 -23 8957.88 1092.16   1
   6   1 -23 8932.16 1086.26   1
  -6  -1 -23 9368.25 889.972   1
   6  -1 -23 8635.75 932.045   1
   6   1 -22 3876.98 787.166   1
  -6   1 -22 2499.75 632.429   1
   6  -1 -22 4333.65 659.939   1
  -6  -1 -22 3403.60 532.725   1
   6  -1 -21 412.290 299.034   1
  -6  -1 -21 321.173 218.503   1
   6   1 -21 945.732 474.414   1
   6  -1 -20 1321.82 426.847   3
  -6  -1 -20 547.051 261.854   1
   6   1 -20 39.0583 327.852   1
   6  -1 -20 820.798 345.554   1
   6  -1 -19 7721.17 863.878   3
   6  -1 -19 8138.54 851.128   1
   6   1 -19 8285.94 1001.80   1
   6   1 -18 8247.08 1002.29   1
   6  -1 -18 7980.97 805.727   1
   6  -1 -18 8167.98 848.496   3
   6  -1 -17-300.648 326.261   3
   6  -1 -17 62.5405 208.637   1
   6   1 -17-127.295 118.539   3
   6   1 -17-87.0732 363.443   1
   6   1 -16 2179.98 550.338   1
   6  -1 -16 2224.89 458.093   3
   6   1 -16 2041.85 251.634   3
   6  -1 -16 2416.74 463.140   1
   6  -1 -15 6726.04 674.548   1
   6   1 -15 5925.83 800.400   1
   6   1 -15 5866.92 396.507   3
   6  -1 -15 6708.31 731.781   3
   6   1 -14 412.326 474.589   1
   6  -1 -14 115.160 218.280   1
   6  -1 -14-25.5183 338.025   3
   6   1 -13 31985.3 1684.44   1
   6  -1 -13 32375.9 1337.37   1
   6   1 -12 16240.7 1229.64   1
   6  -1 -12 16900.7 1043.51   3
   6  -1 -12 17093.1 959.970   1
   6  -1 -11 22759.3 1067.79   1
   6   1 -11 21616.9 1334.55   1
   6  -1 -11 21204.4 1169.33   3
   6   1 -10 30673.1 1545.03   1
   6  -1 -10 28473.5 1168.27   1
   6   1  -9 14572.3 1053.44   1
   6  -1  -9 13580.7 783.985   1
   6   1  -8 1835.38 224.625   2
  -6  -1  -8 1976.19 296.965   1
   6  -1  -8 2510.37 379.032   1
   6   1  -8 1955.98 460.172   1
   6  -1  -7 66604.6 1617.65   1
   6   1  -7 67036.2 1206.24   2
  -6  -1  -7 67423.6 1462.47   1
   6   1  -7 65405.5 2024.39   1
   6   1  -6 54574.9 1099.19   2
   6  -1  -6 55641.2 1460.29   1
   6   1  -6 56086.6 1786.25   1
  -6  -1  -6 54372.3 1286.83   1
  -6  -1  -5 770.718 211.275   1
   6  -1  -5 508.943 264.073   1
   6   1  -5 414.620 335.657   1
  -6   1  -5 917.567 235.107   2
   6   1  -4 8434.18 717.056   1
  -6   1  -4 9239.02 547.359   2
   6  -1  -4 9483.07 664.438   1
  -6  -1  -4 9574.09 553.680   1
  -6   1  -3 1020.31 255.018   2
  -6  -1  -3 890.998 222.351   1
   6  -1  -3 873.609 306.121   1
   6   1  -3 1299.81 356.010   1
  -6   1  -2 3093.35 347.373   2
   6   1  -2 3405.87 454.366   1
  -6  -1  -2 3242.51 353.846   1
  -6   1  -1 5853.71 462.828   2
   6   1  -1 6011.23 539.059   1
   6   1   0 1400.42 316.969   1
   6   1   1 6168.10 506.657   1
   6   1   2 3459.94 378.878   1
   6   1   3 908.092 273.456   1
   6   1   4 9510.35 618.552   1
  -6   1   4 10521.3 637.392   1
   6  -1   5 589.585 226.046   2
  -6   1   5 925.722 240.447   1
  -6   1   6 53241.8 1399.78   1
   6  -1   6 55610.2 1340.83   2
  -6   1   7 63645.2 1534.83   1
   6  -1   7 65510.6 1464.34   2
   6  -1   8 2104.92 342.082   2
  -6   1   8 2083.15 331.783   1
  -6   1   9 12496.7 736.469   1
   6  -1   9 14605.6 710.325   2
   6  -1  10 29482.2 979.026   2
  -6   1  10 29741.7 1133.95   1
   6  -1  11 21946.2 863.006   2
  -6   1  11 20582.6 981.210   1
  -6   1  12 16177.1 899.251   1
   6  -1  12 17258.3 776.167   2
  -6   1  13 31903.6 1305.35   1
  -6  -1  14-21.8754 261.222   1
  -6   1  14 281.623 167.051   1
  -6  -1  15 7150.47 850.324   1
  -6   1  15 6904.66 669.200   1
  -6   1  16 2383.35 445.448   1
  -6  -1  16 2781.24 279.049   2
  -6  -1  16 2861.36 558.463   1
  -6  -1  17 271.382 136.359   2
  -6  -1  17 370.441 305.984   1
  -6   1  17 108.138 197.566   1
  -6   1  18 10073.6 879.213   1
  -6  -1  18 8946.29 496.615   2
  -6  -1  18 9580.66 1017.74   1
  -6   1  19 8517.46 842.229   1
  -6  -1  19 7640.80 456.465   2
  -6  -1  19 8826.24 1010.13   1
  -6  -1  20 803.827 174.152   2
  -6   1  20 760.573 327.670   1
   6   1  21 1303.76 395.326   3
  -6  -1  21 358.936 134.858   2
   6   1  22 4739.99 666.327   3
  -6  -1  22 3691.60 318.606   2
   6  -1  23 10160.7 713.145   3
  -6  -1  23 7909.25 447.590   2
   6   1  23 10593.1 959.160   3
   6   1  24 3034.54 529.465   3
   6  -1  24 2769.14 388.970   3
  -6  -1  24 1638.96 209.265   2
   6  -1  25 13177.3 773.174   3
   6   2 -35 861.332 406.734   1
  -6   2 -35 1717.91 730.626   1
  -6   2 -34-145.096 312.563   1
   6   2 -34 221.644 330.645   1
  -6   2 -33 394.923 641.041   1
   6   2 -33 768.644 550.582   1
   6   2 -32 1335.80 544.037   1
  -6   2 -32 324.265 427.056   1
  -6   2 -31 632.084 478.343   1
   6   2 -31 1722.92 621.745   1
  -6   2 -30 1544.64 611.921   1
   6   2 -30 1390.62 580.426   1
  -6   2 -29-1354.55 593.545   1
   6   2 -29-174.893 341.509   1
   6   2 -28 13291.5 1495.66   1
  -6   2 -28 10873.7 1377.67   1
   6  -2 -27 4374.23 634.457   1
  -6   2 -27 5224.95 935.451   1
   6   2 -27 4128.82 822.941   1
   6   2 -26 979.298 531.766   1
  -6   2 -26 935.656 516.317   1
  -6  -2 -26 1364.59 308.525   1
   6  -2 -26 1287.34 364.389   1
  -6   2 -25 1401.39 537.837   1
   6   2 -25 2578.92 739.794   1
   6  -2 -25 1311.82 364.858   1
  -6  -2 -25 1184.79 297.494   1
  -6  -2 -24 18315.3 1030.73   1
  -6   2 -24 14189.0 1478.76   1
   6   2 -24 17634.1 1626.65   1
   6  -2 -24 16811.9 1160.79   1
   6   2 -23 4568.48 914.318   1
  -6  -2 -23 4372.38 509.486   1
  -6   2 -23 2928.19 738.929   1
   6  -2 -23 4792.64 633.094   1
  -6  -2 -22 4685.40 511.115   1
   6  -2 -22 4865.42 611.537   1
   6   2 -22 4278.79 841.398   1
  -6   2 -22 4373.45 795.874   1
   6   2 -21 1275.57 570.287   1
  -6  -2 -21 526.138 187.881   1
   6  -2 -21 951.221 325.400   1
   6  -2 -20 19555.9 1504.01   3
   6  -2 -20 20580.9 1138.74   1
  -6  -2 -20 20770.2 964.992   1
   6   2 -20 19519.1 1692.04   1
   6   2 -19 3225.60 765.700   1
   6  -2 -19 3840.26 505.800   1
  -6  -2 -19 3124.37 375.593   1
   6  -2 -19 3702.72 732.276   3
  -6  -2 -18 5246.00 463.411   1
   6   2 -18 5812.02 926.456   1
   6  -2 -18 5027.94 538.719   1
   6  -2 -18 4637.81 781.885   3
  -6  -2 -17 562.854 189.209   1
   6   2 -17 74.9606 416.814   1
  -6  -2 -17 366.599 164.670   1
   6  -2 -17 248.939 320.866   3
   6  -2 -17 597.095 225.970   1
  -6  -2 -16 7166.25 501.757   1
   6  -2 -16 7893.70 636.773   1
   6   2 -16 6572.30 961.724   1
   6  -2 -16 6770.62 861.087   3
   6  -2 -15 3995.29 680.893   3
  -6  -2 -15 4562.24 387.731   1
   6  -2 -15 5541.75 536.946   1
   6   2 -15 5954.28 919.611   1
   6   2 -14 2766.35 661.229   1
  -6  -2 -14 3241.91 318.159   1
   6  -2 -14 3290.44 430.250   1
   6  -2 -14 3212.99 548.405   3
   6  -2 -13 652.437 351.361   3
   6  -2 -13 658.943 225.453   1
  -6  -2 -13 945.860 180.765   1
  -6  -2 -12 46758.6 1063.50   1
   6  -2 -12 47294.4 1384.91   1
   6   2 -12 48024.4 2270.51   1
   6  -2 -12 45696.0 1987.29   3
   6  -2 -11 99880.7 1992.36   1
   6  -2 -11 96806.6 2814.81   3
  -6  -2 -11 95774.4 1492.61   1
   6   2 -11 94918.0 1299.60   2
   6   2 -11 101397. 3086.59   1
   6   2 -10 4168.89 763.184   1
  -6  -2 -10 2865.67 276.089   1
   6  -2 -10 3627.36 430.775   1
  -6  -2  -9 10595.1 504.554   1
   6   2  -9 11824.9 1050.39   1
  -6   2  -9 11332.2 618.794   2
  -6   2  -8 43400.0 1219.14   2
   6   2  -8 43040.4 1886.91   1
  -6  -2  -8 44703.3 1030.74   1
  -6  -2  -7 11503.4 541.953   1
  -6   2  -7 11127.8 647.587   2
   6   2  -7 10974.2 991.442   1
  -6   2  -6 8122.47 566.191   2
  -6  -2  -6 8188.11 486.290   1
   6   2  -6 8645.54 815.290   1
  -6   2  -5-155.663 190.832   2
   6   2  -5 273.001 292.387   1
  -6  -2  -5 44.6802 135.236   1
   6   2  -4 36872.3 1514.54   1
  -6  -2  -4 35532.8 1056.52   1
  -6  -2  -3 1911.23 281.019   1
   6   2  -3 1933.20 416.978   1
  -6  -2  -2 4698.78 439.804   1
   6   2  -2 4374.82 528.650   1
   6   2  -1 7325.48 649.092   1
  -6  -2  -1 6885.71 541.058   1
   6   2   0 7057.68 605.142   1
  -6  -2   0 6672.95 559.878   1
   6   2   1 7950.18 617.035   1
  -6  -2   1 8194.42 652.554   1
   6   2   2 4691.29 462.638   1
  -6  -2   2 4849.93 524.808   1
  -6  -2   3 2269.01 411.944   1
   6   2   3 1945.75 310.988   1
  -6   2   4 36101.8 1221.12   1
   6   2   4 36456.4 1102.04   1
  -6   2   5 364.755 212.024   1
   6   2   5-25.6751 166.050   1
   6   2   6 8887.70 531.054   1
  -6   2   6 8144.65 578.246   1
  -6   2   7 12667.8 700.251   1
  -6   2   8 43810.1 1260.09   1
  -6   2   9 10447.8 623.064   1
  -6   2  10 2946.09 350.861   1
  -6   2  11 93259.9 1830.15   1
  -6   2  12 48100.6 1349.90   1
  -6   2  13 1027.75 229.983   1
  -6   2  14 3385.80 411.121   1
  -6   2  15 5449.45 523.112   1
  -6  -2  15 5951.43 841.221   1
   6   2  16 8729.20 911.618   3
  -6   2  16 7665.85 626.264   1
  -6  -2  16 7750.45 990.675   1
  -6   2  17 356.692 187.078   1
   6   2  17 245.373 275.216   3
   6   2  18 7031.38 846.551   3
  -6   2  18 5663.19 583.069   1
  -6   2  19 3722.23 499.470   1
  -6   2  20 23332.1 1222.26   1
   6  -2  23 4693.61 350.012   3
   6   3 -32 1574.66 609.758   1
  -6   3 -32 821.348 574.440   1
   6   3 -31 3208.69 855.877   1
  -6   3 -31 3794.64 899.804   1
  -6   3 -30 1486.39 626.810   1
   6   3 -30 1933.26 634.400   1
   6   3 -29 3823.14 841.090   1
  -6   3 -29 3592.32 860.929   1
   6   3 -28 2054.00 636.337   1
  -6   3 -28 2673.07 776.767   1
   6   3 -27 11264.0 1442.96   1
  -6   3 -27 12557.3 1509.36   1
   6   3 -26 5561.06 1026.18   1
  -6   3 -26 4171.17 933.561   1
   6   3 -25 691.090 478.312   1
  -6   3 -25 436.110 435.910   1
   6   3 -24 3075.13 825.584   1
  -6   3 -24 1829.60 588.164   1
   6  -3 -23 8573.86 624.478   1
  -6   3 -23 9113.05 1176.97   1
   6   3 -23 9626.13 1281.37   1
   6   3 -22 2236.33 682.207   1
  -6   3 -22 1939.77 602.976   1
  -6   3 -21 6793.30 1058.98   1
   6   3 -21 9447.33 1272.11   1
   6   3 -20 2189.56 717.609   1
  -6   3 -20 2584.98 676.333   1
   6   3 -19 3587.79 820.793   1
   6  -3 -19 3683.15 774.669   3
   6  -3 -18 8571.48 1097.70   3
   6   3 -18 7774.69 1135.73   1
   6  -3 -17 3405.30 757.409   3
   6   3 -17 3884.23 803.087   1
   6   3 -16 799.201 497.254   1
   6  -3 -16 1015.60 504.417   3
   6  -3 -15 9548.79 1132.04   3
   6   3 -15 9706.70 1215.65   1
   6   3 -14 18834.3 1599.91   1
   6  -3 -14 17322.7 1471.47   3
   6   3 -13 6067.47 376.063   3
   6   3 -13 7062.77 1020.52   1
   6  -3 -13 7542.67 1006.55   3
   6  -3 -12 15106.1 1311.63   3
   6   3 -12 15073.6 1390.83   1
  -6   3 -12 18250.5 843.270   2
   6   3 -12 15641.8 663.186   3
  -6   3 -11 20072.1 903.057   2
   6  -3 -11 21672.7 1517.87   3
   6   3 -11 20173.3 810.980   3
   6   3 -11 22464.0 1605.92   1
   6   3 -10 1081.12 474.220   1
  -6  -3 -10 335.224 91.6224   1
   6   3 -10 698.855 205.645   3
  -6   3 -10 854.271 225.441   2
  -6   3  -9 7788.25 598.341   2
   6   3  -9 7524.22 579.065   3
  -6  -3  -9 6388.21 388.074   1
   6   3  -9 8175.22 954.106   1
   6   3  -8 34020.7 1257.08   3
  -6   3  -8 34636.1 1277.32   2
   6   3  -8 31628.4 1766.10   1
  -6  -3  -8 30846.5 923.847   1
   6   3  -7 16237.0 924.428   3
  -6  -3  -7 15199.8 704.217   1
   6   3  -7 15311.0 1207.08   1
  -6  -3  -6 5003.43 448.174   1
   6   3  -6 5370.80 781.178   1
  -6  -3  -5 64870.1 1624.70   1
   6   3  -5 69988.8 2400.67   1
   6   3  -4 12353.0 977.579   1
  -6  -3  -4 14104.4 811.515   1
   6   3  -3 20452.2 1227.37   1
  -6  -3  -3 18205.9 964.447   1
  -6  -3  -2 287.917 197.575   1
   6   3  -2 19.3232 253.431   1
   6  -3  -1 5301.41 690.894   3
   6   3  -1 5539.69 614.639   1
  -6  -3  -1 6301.57 627.709   1
  -6  -3   0 7292.56 692.310   1
   6   3   0 6697.91 655.271   1
   6  -3   0 6731.73 744.061   3
  -6  -3   1 5573.31 636.388   1
   6   3   1 6493.38 638.750   1
   6   3   2 380.723 242.261   1
  -6  -3   2 615.148 287.929   1
   6   3   3 20239.1 984.033   1
  -6  -3   3 20314.9 1253.65   1
  -6  -3   4 14435.7 1096.17   1
   6   3   4 14018.9 762.832   1
  -6  -3   5 72376.7 2473.49   1
   6   3   5 71830.0 1626.47   1
  -6  -3   6 6906.55 817.269   1
   6   3   6 5893.52 448.276   1
  -6   3   6 4867.90 478.528   1
  -6  -3   7 18218.7 1334.26   1
  -6   3   7 16853.1 826.846   1
   6   3   7 16562.6 707.477   1
  -6   3   8 33827.3 1155.10   1
   6   3   8 31081.7 892.533   1
  -6  -3   8 35197.3 1887.03   1
  -6  -3   9 8471.55 967.914   1
  -6   3   9 7444.39 543.474   1
   6   3   9 8733.85 940.075   3
   6   3  10 972.910 379.166   3
  -6  -3  10 1786.61 511.106   1
  -6   3  10 905.268 221.799   1
  -6   3  11 22567.3 871.235   1
   6   3  11 23912.3 1582.88   3
   6   3  12 18485.4 1435.86   3
  -6   3  12 16977.4 736.347   1
  -6   3  13 6325.78 449.878   1
  -6   3  14 19435.2 784.916   1
  -6   3  15 9750.77 571.924   1
  -6   3  16 748.543 176.787   1
  -6   3  17 4155.97 397.181   1
  -6   3  18 7930.00 553.500   1
   6  -3  20 2596.52 223.477   3
   6  -3  21 4875.32 229.271   3
  -6   4 -29-231.126 401.834   1
   6   4 -28 1080.39 613.696   1
  -6   4 -28-143.249 368.485   1
  -6   4 -27 334.406 416.040   1
   6   4 -27 2524.45 806.648   1
   6   4 -26 3135.22 867.234   1
  -6   4 -26 2093.48 690.689   1
  -6   4 -25 327.807 365.383   1
   6   4 -25 777.132 479.951   1
   6   4 -24 2023.94 764.746   1
  -6   4 -24 1044.43 481.006   1
   6   4 -23 4145.07 916.679   1
  -6   4 -23 3371.52 820.668   1
   6   4 -22 5996.35 1090.45   1
  -6   4 -22 4206.87 882.186   1
   6   4 -21 5142.01 1063.47   1
  -6   4 -21 3527.09 833.790   1
   6   4 -20 3242.19 809.623   1
  -6   4 -20 2660.27 628.076   1
   6   4 -19 1321.09 666.188   1
  -6   4 -19 621.065 442.006   1
   6   4 -18 3772.93 882.525   1
  -6   4 -18 2296.67 713.901   1
   6  -4 -17 355.967 417.433   3
  -6   4 -17-172.025 571.541   1
   6   4 -17 767.308 526.198   1
   6  -4 -16 4434.00 912.916   3
   6   4 -16 3691.25 851.471   1
   6  -4 -15 437.144 402.783   3
   6   4 -15 139.580 434.469   1
   6   4 -14 712.054 515.333   1
  -6   4 -14 897.247 241.717   2
   6  -4 -14 1362.88 513.555   3
  -6   4 -13 1448.31 296.581   2
   6  -4 -13 1100.69 419.635   3
   6   4 -13 1472.01 612.817   1
  -6   4 -12 10415.0 745.596   2
   6  -4 -12 12543.4 1361.11   3
   6   4 -12 12080.1 1344.04   1
   6   4 -11 19704.2 992.820   3
   6   4 -11 20870.9 1669.56   1
   6  -4 -11 23927.6 1778.85   3
  -6   4 -11 19771.0 1049.91   2
   6  -4 -10 8417.06 1075.67   3
   6   4 -10 8842.56 700.862   3
   6  -4  -9 5895.04 904.828   3
   6   4  -9 6413.96 625.679   3
   6   4  -9 7134.94 989.671   1
   6   4  -8 659.989 254.111   3
   6  -4  -8 333.646 369.073   3
   6   4  -8 582.184 416.268   1
   6   4  -7 1177.92 469.471   1
   6   4  -7 630.326 269.349   3
   6  -4  -7 842.937 411.496   3
   6   4  -6 9758.47 857.738   3
   6  -4  -6 9019.32 1042.64   3
   6   4  -6 8265.38 970.157   1
   6   4  -5 13507.6 1168.03   1
   6   4  -5 13664.3 1036.49   3
   6  -4  -5 13816.7 1284.97   3
   6   4  -4 5627.45 772.170   1
   6  -4  -4 5916.32 856.065   3
   6   4  -4 6483.78 747.947   3
   6  -4  -3 10423.8 1070.29   3
   6   4  -3 10451.0 973.057   3
   6   4  -3 8665.97 867.201   1
   6   4  -2 9508.10 885.497   1
   6   4  -2 8128.11 885.775   3
   6  -4  -2 9205.74 1014.18   3
   6   4  -1 914.759 343.516   1
   6  -4  -1 948.930 391.776   3
   6   4  -1 388.528 263.506   3
   6  -4   0 871.724 399.068   3
   6   4   0 960.502 406.973   3
   6   4   0 963.449 302.650   1
   6  -4   1 944.778 400.672   3
   6   4   1 847.175 303.205   1
   6   4   1 565.233 277.213   3
   6   4   2 9780.57 812.621   1
   6   4   2 8262.04 942.881   3
   6  -4   2 8687.94 914.649   3
   6   4   3 10152.4 1080.60   3
   6  -4   3 10123.0 971.050   3
   6   4   3 11921.7 868.378   1
   6  -4   4 5929.52 733.925   3
   6   4   4 6951.13 640.140   1
   6   4   4 6131.86 883.476   3
   6   4   5 14364.4 824.648   1
   6  -4   5 12044.6 1015.48   3
   6   4   5 13874.2 1269.74   3
   6  -4   6 7973.03 805.531   3
   6   4   6 8896.96 603.433   1
   6   4   7 567.172 170.858   1
  -6   4   7 786.198 228.236   1
   6  -4   7 544.069 282.338   3
   6  -4   8 406.156 231.095   3
   6   4   8 412.348 153.744   1
  -6   4   8 555.103 196.650   1
   6   4   9 5994.23 388.758   1
   6  -4   9 6190.60 678.305   3
  -6   4   9 7169.59 550.613   1
   6  -4  10 9543.12 812.380   3
  -6   4  10 9033.11 614.060   1
  -6   4  11 23382.5 928.940   1
   6  -4  11 21289.2 1179.28   3
  -6   4  12 10289.2 561.853   1
   6  -4  12 10681.8 812.411   3
  -6   4  13 1175.98 186.502   1
   6  -4  13 1868.92 363.111   3
   6  -4  14 1435.77 300.432   3
  -6   4  14 922.539 153.193   1
   6  -4  15 857.862 251.010   3
  -6   4  15 475.103 103.470   1
   6  -4  16 3967.62 430.955   3
   6  -4  17 542.795 184.838   3
   6  -4  18 3747.83 364.174   3
   6   5 -25 3935.34 964.514   1
  -6   5 -25 3035.83 892.501   1
   6   5 -24-393.257 579.437   1
  -6   5 -24 58.8468 451.381   1
  -6   5 -23 1352.67 674.824   1
   6   5 -23 1165.27 615.293   1
   6   5 -22 1342.87 656.140   1
  -6   5 -22 730.175 620.237   1
  -6   5 -21-748.448 587.606   1
   6   5 -21 1437.91 687.468   1
  -6   5 -20-1920.73 786.084   1
   6   5 -20-546.736 528.821   1
   6   5 -19 1570.32 732.077   1
  -6   5 -19 656.594 469.525   1
   6   5 -18 895.294 538.343   1
  -6   5 -18 858.416 476.309   1
  -6   5 -17 2578.09 639.395   1
   6   5 -17 4071.04 978.733   1
   6   5 -16 2275.56 753.317   1
  -6   5 -16 1203.84 521.934   1
   6   5 -15 8976.02 1277.34   1
  -6   5 -15 6283.28 1067.76   1
   6   5 -14 681.994 478.512   1
  -6   5 -14 393.091 431.229   1
   6  -5 -13 3215.27 792.465   3
  -6   5 -13 2536.57 405.147   2
   6   5 -13 4828.64 944.378   1
  -6   5 -13 3737.76 843.891   1
   6   5 -12 1373.17 585.929   1
  -6   5 -12 1816.55 352.616   2
   6  -5 -12 2046.79 661.974   3
  -6   5 -12 1329.06 546.359   1
   6  -5 -11 228.531 442.514   3
  -6   5 -11-495.194 495.884   1
   6   5 -11 568.534 465.244   1
   6  -5 -10 5516.07 933.885   3
   6   5 -10 5895.34 969.074   1
   6  -5  -9 12781.4 1420.53   3
   6   5  -9 9853.30 1170.76   1
   6   5  -8 167.983 370.426   1
   6   5  -8-122.339 216.866   3
   6  -5  -8 92.2631 391.222   3
   6   5  -7 7055.57 764.549   3
   6   5  -7 9228.22 1101.47   1
   6  -5  -7 9021.12 1174.38   3
   6  -5  -6 23344.0 1839.14   3
   6   5  -6 23740.5 1405.22   3
   6   5  -6 24173.1 1714.67   1
   6  -5  -5 994.526 559.060   3
   6   5  -5 850.883 404.096   1
   6   5  -5 1201.10 372.803   3
   6   5  -4 1056.44 419.400   1
   6   5  -4 1882.59 449.632   3
   6  -5  -4 1927.04 617.070   3
   6   5  -3 12127.0 1121.02   1
   6   5  -3 12026.6 1068.47   3
   6  -5  -3 12008.8 1273.73   3
   6  -5  -2 680.792 483.510   3
   6   5  -2 236.125 290.406   1
   6   5  -1 14709.5 1186.26   1
   6  -5  -1 14935.3 1403.01   3
   6   5   0 823.922 379.828   1
   6  -5   0 1073.09 391.997   3
   6  -5   1 15351.4 1367.55   3
   6   5   1 17566.9 1223.10   1
   6   5   2 195.912 226.459   1
   6  -5   2 405.638 370.341   3
   6   5   3 13151.3 994.954   1
   6  -5   3 13192.1 1220.64   3
   6  -5   4 1607.76 501.376   3
   6   5   4 1747.09 371.512   1
   6  -5   5 1064.91 430.291   3
   6   5   5 944.811 271.347   1
   6  -5   6 25094.0 1599.94   3
   6   5   6 26146.2 1141.06   1
   6  -5   7 9401.08 993.412   3
   6   5   7 8500.42 609.823   1
  -6   5   7 7620.89 656.360   1
   6  -5   8 282.724 274.667   3
  -6   5   8 136.721 148.385   1
   6   5   8 6.26288 116.346   1
  -6   5   9 11143.1 717.640   1
   6  -5   9 12882.0 1078.38   3
  -6   5  10 5868.05 495.578   1
   6  -5  10 5678.59 712.625   3
  -6   5  11 1016.98 222.438   1
   6  -5  11 894.871 340.766   3
  -6   5  11 776.664 211.520   1
  -6   5  12 1344.51 210.649   1
  -6   5  12 1808.94 261.947   1
   6  -5  13 3765.69 557.332   3
  -6   5  13 3450.67 277.825   1
   6  -5  14 1282.08 331.159   3
   6   6 -20 409.553 514.530   1
  -6   6 -20-504.873 634.471   1
  -6   6 -19 851.276 660.004   1
   6   6 -19 1115.52 685.565   1
   6   6 -18 1812.48 707.180   1
  -6   6 -18 1038.21 574.683   1
  -6   6 -17 723.793 634.811   1
   6   6 -17 967.125 652.993   1
   6   6 -16 527.864 444.405   1
  -6   6 -16 330.048 487.734   1
   6   6 -15 1195.46 555.556   1
  -6   6 -15-932.252 595.102   1
   6   6 -14 993.078 594.103   1
  -6   6 -14-328.899 468.162   1
   6   6 -13 2097.31 724.244   1
  -6   6 -13 2768.58 700.774   1
  -6   6 -12 99.3033 392.181   1
   6   6 -12 794.550 504.030   1
  -6   6 -11-327.095 584.823   1
   6   6 -11-807.758 491.305   1
   6   6 -10 3686.63 842.131   1
  -6   6 -10 1613.84 619.831   1
  -6   6  -9 7117.69 1094.84   1
   6   6  -9 8622.14 1190.17   1
   6   6  -8 432.240 371.286   1
  -6   6  -8-140.491 477.360   1
   6   6  -7 1436.51 529.538   1
  -6   6  -7 150.225 395.474   1
  -6   6  -6 5773.67 947.771   1
   6   6  -6 5596.44 917.749   1
   6   6  -5 1549.73 481.064   1
  -6   6  -5 2088.59 594.033   1
   6   6  -4 1511.16 497.056   1
   6  -6  -4 2867.65 791.453   3
  -6   6  -4 1615.67 553.389   1
   6   6  -3 2805.54 609.218   1
   6  -6  -3 2076.68 653.786   3
  -6   6  -3 2018.31 594.750   1
   6   6  -2 1870.26 471.892   1
  -6   6  -2 2178.46 586.667   1
   6  -6  -2 1812.75 594.981   3
   6  -6  -1-142.444 424.003   3
  -6   6  -1 461.728 321.983   1
  -6   6   0 2308.84 580.018   1
   6   6   0 3919.41 658.208   1
   6  -6   0 2781.88 676.812   3
   6   6   1 821.124 377.267   1
  -6   6   1 952.248 403.806   1
   6  -6   1 807.062 448.138   3
   6  -6   2 2391.83 664.650   3
   6   6   2 1480.26 425.097   1
  -6   6   2 1734.00 456.347   1
   6  -6   3 2242.62 631.581   3
  -6   6   3 2284.40 531.986   1
   6   6   3 3582.78 618.818   1
   6   6   4 2352.13 452.945   1
  -6   6   4 2154.86 496.255   1
   6  -6   4 2722.28 649.002   3
   6  -6   5 2348.04 586.681   3
   6   6   5 2073.23 397.034   1
  -6   6   5 2620.25 503.024   1
   6   6   6 5617.24 591.756   1
  -6   6   6 6683.70 762.598   1
  -6   6   7 805.042 257.781   1
  -6   6   8 328.372 196.026   1
   6   7 -15 111.532 422.230   1
  -6   7 -15-56.1095 440.639   1
  -6   7 -14-900.320 590.791   1
   6   7 -14-99.0240 415.682   1
   6   7 -13 429.018 451.083   1
  -6   7 -13-403.842 465.178   1
   6   7 -12 697.164 568.271   1
  -6   7 -12 373.668 469.115   1
   6   7 -11 1425.89 653.208   1
  -6   7 -11 156.423 401.561   1
   6   7 -10 68.9792 454.581   1
  -6   7 -10-1254.83 595.675   1
   6   7  -9 1512.97 585.405   1
  -6   7  -9 821.398 528.218   1
  -6   7  -8 346.986 465.773   1
   6   7  -8 199.296 350.896   1
   6   7  -7 1468.54 539.570   1
  -6   7  -7 2387.45 701.004   1
   6   7  -6 514.069 399.109   1
  -6   7  -6 86.0510 379.611   1
   6   7  -5 847.428 388.100   1
  -6   7  -5 626.991 400.892   1
  -6   7  -4 200.232 319.017   1
   6   7  -4 1009.38 467.351   1
  -6   7  -3 713.574 386.040   1
   6   7  -3 629.182 336.193   1
  -6   7  -2 514.412 307.103   1
   6   7  -2-315.073 299.658   1
  -6   7  -1 2173.20 580.238   1
   6   7  -1 2284.57 529.652   1
  -6   7   0 22.0150 270.586   1
  -6   7   1 1822.33 533.050   1
   7   0 -34 1017.88 521.307   1
  -7   0 -33 33.4261 241.397   1
   7   0 -33-263.728 291.644   1
  -7   0 -32 50.0386 292.557   1
   7   0 -32 1206.85 449.545   1
   7   0 -31 296.115 306.435   1
  -7   0 -31-412.327 441.610   1
   7   0 -30 20.4203 228.440   1
  -7   0 -30-930.220 445.948   1
   7   0 -29 140.811 405.669   1
  -7   0 -29-1400.44 514.805   1
   7   0 -28 59.9042 290.626   1
  -7   0 -28-264.303 392.972   1
   7   0 -27-98.5032 302.665   1
  -7   0 -27-690.415 453.654   1
  -7   0 -26-1062.12 524.964   1
   7   0 -26 283.072 320.762   1
  -7   0 -25-327.296 317.830   1
   7   0 -25-95.1208 309.524   1
   7   0 -24-699.006 416.271   1
  -7   0 -24-538.008 382.525   1
  -7   0 -23-126.381 321.512   1
   7   0 -23-230.994 317.622   1
   7   0 -22-275.908 355.913   1
   7   0 -21-369.487 385.572   1
   7   0 -20-339.415 217.837   3
   7   0 -20-189.468 363.529   1
   7   0 -19-305.384 290.573   1
   7   0 -19 1.26036 202.482   3
   7   0 -18-230.991 271.523   3
   7   0 -18-167.834 297.513   1
   7   0 -17-400.757 300.081   3
   7   0 -17-435.573 351.304   1
   7   0 -16-135.004 218.914   3
   7   0 -16-407.404 320.169   1
   7   0 -15 235.180 232.390   3
   7   0 -15-93.0928 264.277   1
   7   0 -14-154.817 285.093   1
   7   0 -13-187.145 297.109   1
   7   0 -12 362.576 292.508   1
   7   0 -11-33.2888 278.306   1
   7   0 -10 276.528 285.651   1
   7   0  -9 281.013 287.625   1
   7   0  -8 240.618 295.052   1
   7   0  -7-60.2737 302.624   1
   7   0  -6-292.788 312.952   1
   7   0  -5 227.382 325.191   1
   7   0  -4 42.5473 286.602   1
   7   0  -3-134.906 288.243   1
   7   0  -2 1.20385 286.968   1
   7   0  -1 343.965 306.259   1
   7   0   0 249.161 298.809   1
   7   0   1 224.097 334.180   1
  -7   0   2 255.421 245.876   2
  -7   0   3 67.0992 187.774   2
  -7   0   4 358.782 212.516   2
  -7   0   5 126.845 201.131   2
  -7   0   6-139.639 204.339   2
  -7   0   7-15.3321 178.042   2
  -7   0   8-117.000 182.507   2
  -7   0   9 154.718 180.848   1
  -7   0   9-157.728 174.611   2
  -7   0  10 11.5126 209.991   1
  -7   0  11 329.172 275.847   1
  -7   0  12 10.4041 193.834   1
  -7   0  13-4.48683 192.171   1
  -7   0  14-93.2526 215.540   1
  -7   0  15-94.3097 224.183   1
  -7   0  16 67.8878 214.627   1
  -7   0  17 247.564 251.718   1
  -7   0  18-20.4626 233.682   1
  -7   0  19-12.9936 209.125   1
  -7   0  20-239.990 235.684   1
  -7   0  21 207.411 255.698   1
  -7   0  22-6.39247 252.153   1
   7   0  24 456.863 213.560   3
   7   0  25 382.935 259.349   3
   7   0  26-189.349 196.382   3
   7   1 -37 1546.26 539.264   1
   7   1 -36 441.020 316.912   1
  -7   1 -36 836.167 433.572   1
  -7   1 -35 585.830 395.248   1
   7   1 -35 147.420 304.963   1
  -7   1 -34 724.402 450.922   1
   7   1 -34 1053.86 479.855   1
   7   1 -33 2612.30 712.599   1
  -7   1 -33 3138.00 794.560   1
  -7   1 -32-697.535 454.286   1
   7   1 -32 488.485 422.334   1
   7  -1 -31 2347.34 627.108   1
  -7   1 -31 2338.92 687.235   1
   7   1 -31 2926.90 738.254   1
   7  -1 -30 1476.01 477.519   1
  -7  -1 -30 1057.82 407.850   1
   7   1 -30 862.127 489.352   1
  -7   1 -30 714.821 494.630   1
  -7  -1 -29 8037.55 956.563   1
   7   1 -29 8364.23 1163.41   1
   7  -1 -29 11241.3 1214.01   1
  -7   1 -29 10725.3 1305.94   1
   7   1 -28 2699.32 661.057   1
  -7   1 -28 2376.34 681.182   1
  -7  -1 -28 1664.41 456.823   1
   7  -1 -28 3188.67 659.563   1
   7   1 -27 7682.95 1089.06   1
   7  -1 -27 8955.87 1037.90   1
  -7  -1 -27 7286.05 867.194   1
  -7   1 -27 7984.76 1123.52   1
  -7  -1 -26 5150.62 722.618   1
   7  -1 -26 6409.08 902.239   1
   7   1 -26 4859.30 880.080   1
  -7   1 -26 4100.78 850.079   1
  -7  -1 -25 4444.41 654.495   1
   7   1 -25 5885.30 944.042   1
   7  -1 -25 4706.09 743.087   1
  -7   1 -25 3779.50 732.545   1
   7   1 -24 721.786 443.579   1
  -7   1 -24 51.0986 428.798   1
   7  -1 -24 230.435 295.953   1
  -7  -1 -24 21.8547 280.372   1
   7   1 -23 2108.92 594.002   1
  -7   1 -23 1519.42 519.282   1
   7  -1 -23 1859.37 497.394   1
  -7  -1 -23 1598.89 396.395   1
   7   1 -22 1071.17 485.050   1
   7  -1 -22 1436.92 443.372   1
  -7  -1 -22 1296.37 367.950   1
   7  -1 -21 371.606 280.548   3
   7  -1 -21 1054.40 385.852   1
   7   1 -21 400.336 402.612   1
   7   1 -20 11478.9 1212.06   1
   7  -1 -20 13081.9 1100.99   1
   7  -1 -20 11543.4 1049.07   3
   7   1 -19 5502.18 877.989   1
   7  -1 -19 5233.86 718.323   1
   7  -1 -19 5610.31 717.837   3
   7  -1 -18 4642.51 667.839   3
   7  -1 -18 4402.76 641.291   1
   7   1 -18 5304.36 844.767   1
   7   1 -18 3934.84 368.074   3
   7  -1 -17 21425.9 1284.92   1
   7   1 -17 20306.5 1525.64   1
   7  -1 -17 20620.8 1275.96   3
   7   1 -17 19497.9 780.040   3
   7  -1 -16-107.679 214.737   1
   7   1 -16 434.397 457.187   1
   7   1 -16 295.116 146.914   3
   7  -1 -16 108.586 292.105   3
   7  -1 -15 25104.4 1354.36   3
   7   1 -15 24625.0 1586.25   1
   7  -1 -15 25877.4 1324.13   1
   7   1 -14 22250.8 1481.14   1
   7  -1 -14 22270.9 1194.30   1
   7  -1 -14 19070.9 1200.94   3
   7  -1 -13 34706.8 1456.64   1
   7  -1 -13 32544.9 1533.44   3
   7   1 -13 32990.1 1766.14   1
   7  -1 -12 301.301 248.745   3
   7  -1 -12 825.714 311.373   1
   7   1 -12 715.916 431.403   1
   7   1 -11 6533.04 782.389   1
   7  -1 -11 7083.50 656.935   1
   7  -1 -10 7539.18 658.118   1
   7   1 -10 7179.07 800.084   1
   7   1  -9 32718.2 1542.47   1
  -7  -1  -9 31532.3 1128.31   1
   7  -1  -9 29687.4 1209.25   1
   7  -1  -8 11392.1 770.513   1
   7   1  -8 11103.4 933.592   1
  -7  -1  -8 11919.0 688.651   1
   7   1  -8 10712.3 549.614   2
  -7  -1  -7 3647.74 394.320   1
   7   1  -7 4371.07 386.201   2
   7   1  -7 3194.63 540.982   1
   7  -1  -7 2969.89 432.838   1
   7   1  -6 1390.87 429.641   1
   7   1  -6 1625.42 295.993   2
  -7  -1  -6 1857.57 300.472   1
   7  -1  -6 1283.53 388.287   1
   7   1  -5 1649.90 470.628   1
   7  -1  -5 664.657 294.858   1
  -7  -1  -5 1182.41 258.465   1
   7   1  -4 36918.4 1412.97   1
  -7   1  -4 34785.0 1070.74   2
   7  -1  -4 38389.8 1305.66   1
  -7  -1  -4 35919.8 1118.28   1
  -7  -1  -3 12555.7 679.660   1
   7  -1  -3 13801.5 814.550   1
  -7   1  -3 13500.6 687.112   2
   7   1  -3 13920.0 893.326   1
   7   1  -2 18723.0 991.195   1
  -7  -1  -2 19547.9 858.553   1
  -7   1  -2 18104.0 799.714   2
   7   1  -1 664.590 318.315   1
  -7   1  -1 862.307 251.937   2
   7   1   0-67.2988 264.582   1
  -7   1   0-132.368 231.596   2
  -7   1   1 199.591 208.477   2
   7   1   1 603.511 271.383   1
   7   1   2 18015.1 886.750   1
   7   1   3 13946.5 773.366   1
  -7   1   4 35635.0 1206.68   1
   7   1   4 38119.3 1228.45   1
  -7   1   5 920.589 271.963   1
   7  -1   5 1192.75 305.636   2
  -7   1   6 1385.43 300.942   1
   7  -1   6 1841.49 379.958   2
   7  -1   7 3947.99 460.453   2
  -7   1   7 3426.16 413.581   1
  -7   1   8 12245.4 744.625   1
   7  -1   8 10608.7 645.417   2
   7  -1   9 29364.8 1047.15   2
  -7   1   9 29507.7 1164.33   1
   7  -1  10 7296.75 552.143   2
  -7   1  10 7161.27 603.051   1
  -7   1  11 6773.90 609.426   1
   7  -1  11 6817.99 545.125   2
  -7   1  12 738.467 266.946   1
   7  -1  12 1575.83 352.675   2
   7  -1  13 33163.2 1141.38   2
  -7   1  13 33224.3 1346.16   1
  -7  -1  14 22400.2 1443.99   1
  -7   1  14 21515.2 1154.90   1
  -7   1  15 27480.1 1326.10   1
  -7  -1  15 27771.3 1640.38   1
  -7   1  16-93.1590 226.985   1
  -7  -1  16 145.546 281.941   1
  -7   1  17 22917.6 1299.65   1
  -7  -1  17 23404.9 1571.18   1
  -7  -1  18 6669.69 473.034   2
  -7   1  18 5720.06 705.908   1
  -7  -1  18 5043.93 787.276   1
  -7  -1  19 6685.66 467.817   2
  -7   1  19 6072.14 752.475   1
  -7  -1  20 11808.1 604.333   2
  -7   1  20 14595.6 1116.13   1
  -7  -1  21 938.339 210.621   2
  -7   1  21 514.828 264.589   1
   7   1  22 1380.44 395.341   3
  -7   1  22 1587.95 423.827   1
  -7  -1  22 1745.15 243.382   2
   7   1  23 2402.28 501.492   3
   7   1  24 1244.85 383.176   3
   7  -1  25 7166.82 620.941   3
  -7   2 -35 695.232 478.201   1
   7   2 -34 214.075 299.795   1
  -7   2 -34 154.964 310.370   1
   7   2 -33-620.298 436.606   1
  -7   2 -33 167.049 368.160   1
   7   2 -32 2369.49 677.641   1
  -7   2 -32 2962.90 803.970   1
   7   2 -31 289.592 359.750   1
  -7   2 -31-244.697 451.021   1
   7   2 -30 396.872 408.708   1
  -7   2 -30-247.191 446.039   1
  -7   2 -29 1591.89 591.106   1
   7   2 -29 3057.14 777.949   1
   7   2 -28 705.576 542.555   1
  -7   2 -28-828.561 624.053   1
   7   2 -27 2206.72 676.570   1
  -7   2 -27 2653.12 745.518   1
   7  -2 -27 2569.60 507.118   1
  -7   2 -26 2362.16 724.594   1
   7  -2 -26 2737.49 517.452   1
   7   2 -26 3012.09 752.996   1
  -7  -2 -26 3335.85 478.853   1
  -7  -2 -25-388.491 261.818   1
  -7   2 -25-281.313 422.648   1
   7  -2 -25 449.636 244.785   1
   7   2 -25 128.664 403.652   1
  -7  -2 -24 4606.24 532.838   1
  -7   2 -24 5230.28 950.014   1
   7  -2 -24 5070.63 703.325   1
   7   2 -24 4009.30 825.827   1
   7   2 -23 5705.06 968.425   1
  -7  -2 -23 7420.26 653.890   1
  -7   2 -23 6101.14 1024.53   1
   7  -2 -23 7146.97 771.907   1
   7   2 -22 3158.34 765.102   1
  -7  -2 -22 4623.64 511.021   1
   7  -2 -22 4418.42 611.244   1
   7  -2 -21 153.454 358.304   3
   7  -2 -21 496.135 264.053   1
   7   2 -21 7.26166 397.864   1
  -7  -2 -21-175.474 193.870   1
   7  -2 -20 39.6033 304.213   3
  -7  -2 -20 363.503 176.792   1
   7   2 -20 9.85065 400.760   1
   7  -2 -20 606.858 286.342   1
   7   2 -19 730.206 464.140   1
  -7  -2 -19 436.121 187.181   1
   7  -2 -19 156.779 338.336   3
   7  -2 -19 858.095 281.527   1
   7   2 -18 1979.94 635.687   1
   7  -2 -18 1796.27 524.408   3
  -7  -2 -18 2547.32 344.349   1
   7  -2 -18 3271.48 489.334   1
   7   2 -17 4343.78 819.898   1
  -7  -2 -17 5088.86 466.916   1
   7  -2 -17 4927.82 556.493   1
   7  -2 -17 5965.54 839.715   3
   7   2 -16 3157.45 732.731   1
  -7  -2 -16 4709.00 439.640   1
   7  -2 -16 5210.71 551.497   1
   7  -2 -16 4261.58 698.429   3
   7  -2 -15 11128.9 792.749   1
   7   2 -15 10868.5 1193.35   1
  -7  -2 -15 10286.5 610.574   1
   7  -2 -15 9023.42 993.165   3
  -7  -2 -14 38383.3 1133.54   1
   7  -2 -14 38948.1 1401.63   1
   7   2 -14 36126.8 2071.66   1
   7   2 -13 639.878 463.573   1
  -7  -2 -13 35.0999 116.298   1
   7  -2 -13 332.704 255.628   1
   7   2 -12 319.555 116.464   2
   7   2 -12 496.296 442.772   1
   7  -2 -12 1109.76 316.459   1
  -7  -2 -12 1318.55 226.561   1
   7  -2 -12 491.719 315.465   3
   7   2 -11 6976.09 414.707   2
   7  -2 -11 7488.87 631.474   1
   7   2 -11 6004.03 882.920   1
  -7  -2 -11 6348.66 437.151   1
   7  -2 -11 6420.82 801.764   3
   7   2 -10 43047.5 1025.52   2
   7  -2 -10 44356.3 1414.97   1
   7   2 -10 43391.3 2009.14   1
  -7  -2 -10 41605.0 1089.24   1
  -7  -2  -9 10680.7 558.765   1
  -7   2  -9 9666.35 603.136   2
   7   2  -9 10170.7 979.223   1
   7   2  -8 6907.67 826.217   1
  -7   2  -8 7401.93 543.339   2
  -7  -2  -8 7021.65 458.941   1
  -7  -2  -7 1564.77 241.288   1
   7   2  -7 1050.51 440.298   1
  -7   2  -7 1242.77 268.085   2
  -7   2  -6 27510.4 1051.67   2
  -7  -2  -6 26726.8 928.907   1
   7   2  -6 26439.1 1421.07   1
  -7  -2  -5 18389.9 797.866   1
  -7   2  -5 18225.3 879.797   2
   7   2  -5 18527.4 1156.85   1
  -7  -2  -4 6867.05 517.221   1
   7   2  -4 6501.81 685.440   1
  -7   2  -4 7865.20 615.263   2
  -7  -2  -3 1180.39 254.566   1
   7   2  -3 1565.79 423.178   1
  -7  -2  -2 897.145 238.278   1
   7   2  -2 1863.12 431.138   1
   7   2  -1 19515.0 1053.37   1
  -7  -2  -1 18139.0 903.883   1
  -7  -2   0 18082.1 919.396   1
   7   2   0 17711.1 969.344   1
   7   2   1 18789.0 957.564   1
  -7  -2   1 17510.8 941.235   1
   7   2   2 1039.11 267.247   1
  -7  -2   2 962.435 297.010   1
  -7   2   3 1483.65 329.074   1
   7   2   3 1191.84 288.571   1
  -7  -2   3 1065.45 305.503   1
  -7   2   4 7368.83 606.037   1
   7   2   4 6813.31 549.945   1
   7   2   5 17651.4 822.610   1
  -7   2   5 17833.9 890.341   1
   7   2   6 26501.6 979.997   1
  -7   2   6 26189.5 1075.67   1
   7   2   7 1655.73 278.460   1
  -7   2   7 1570.01 297.554   1
  -7   2   8 6483.75 547.523   1
  -7   2   9 10171.0 671.241   1
  -7   2  10 40119.9 1296.39   1
  -7   2  11 6567.39 542.749   1
  -7   2  12 1105.81 256.778   1
  -7   2  13 66.9196 177.779   1
  -7   2  14 34466.9 1284.57   1
  -7   2  15 10581.0 733.346   1
  -7  -2  15 9646.69 1068.50   1
  -7   2  16 5468.96 561.229   1
  -7   2  17 5614.39 586.296   1
  -7   2  18 4221.67 520.474   1
  -7   2  19 1106.90 303.117   1
  -7   2  20 504.083 235.805   1
  -7   2  21 285.488 223.455   1
  -7   3 -32 581.683 529.030   1
  -7   3 -31 1903.75 763.481   1
   7   3 -31 2480.28 808.984   1
  -7   3 -30-959.714 571.056   1
   7   3 -30 1234.10 577.186   1
  -7   3 -29-2038.39 723.254   1
   7   3 -29-729.585 480.784   1
  -7   3 -28 6.02775 481.497   1
   7   3 -28 1956.49 705.278   1
  -7   3 -27 2512.28 839.791   1
   7   3 -27 2123.00 718.659   1
   7   3 -26 494.783 356.950   1
  -7   3 -26-1154.75 601.528   1
  -7   3 -25 2181.51 673.011   1
   7   3 -25 3388.30 845.844   1
  -7   3 -24 512.530 462.340   1
   7   3 -24 1241.70 515.288   1
  -7   3 -23 2580.21 674.705   1
   7  -3 -23 3433.24 433.031   1
   7   3 -23 2525.62 725.305   1
   7   3 -22-32.3101 407.813   1
  -7   3 -22-29.2095 404.544   1
   7   3 -21 5279.18 1008.37   1
  -7   3 -21 4023.70 907.870   1
   7  -3 -20 276.712 464.026   3
   7   3 -20 534.087 462.900   1
   7   3 -19 1562.88 547.150   1
   7  -3 -19 1116.12 503.160   3
   7  -3 -18 964.502 501.621   3
   7   3 -18 1931.02 689.349   1
   7  -3 -17 404.523 382.897   3
   7   3 -17 698.624 514.517   1
   7  -3 -16-520.455 453.854   3
   7   3 -16 328.092 408.770   1
   7  -3 -15 5496.12 873.801   3
   7   3 -15 4745.27 865.366   1
   7   3 -14 69.9521 81.3377   2
   7   3 -14 69.6350 431.364   1
   7  -3 -14 139.297 362.206   3
   7   3 -14 170.975 87.6102   3
   7   3 -13 3801.10 773.872   1
   7  -3 -13 3325.63 599.191   3
   7   3 -13 2955.06 302.279   3
  -7  -3 -12 4975.76 280.520   1
   7  -3 -12 5864.13 893.638   3
   7   3 -12 7044.79 997.803   1
   7   3 -12 6021.77 464.117   3
  -7   3 -12 7456.36 585.151   2
  -7  -3 -11 10385.9 458.197   1
  -7   3 -11 12164.4 748.835   2
   7   3 -11 12612.8 690.939   3
   7   3 -11 10365.6 1135.17   1
   7  -3 -11 10856.1 1111.09   3
  -7  -3 -10 89.7621 101.637   1
   7   3 -10-5.46842 393.546   1
  -7   3 -10 102.712 173.610   2
   7   3  -9 5618.50 830.255   1
  -7  -3  -9 6284.77 433.626   1
  -7   3  -9 6761.35 582.465   2
   7   3  -8 1486.97 509.172   1
  -7   3  -8 1026.93 292.754   2
  -7  -3  -8 1266.55 226.845   1
   7   3  -7 14717.9 1211.61   1
  -7  -3  -7 14592.1 735.932   1
  -7  -3  -6 1203.32 256.897   1
   7   3  -6 687.320 349.446   1
  -7  -3  -5 17070.2 885.737   1
   7   3  -5 17190.7 1224.19   1
  -7  -3  -4 2138.37 337.128   1
   7   3  -4 2150.92 481.849   1
  -7  -3  -3 2363.08 386.445   1
   7   3  -3 2285.25 486.306   1
  -7  -3  -2 11765.5 816.182   1
   7   3  -2 11990.2 945.581   1
   7   3  -1 4880.43 609.993   1
  -7  -3  -1 6168.18 624.247   1
   7   3   0 17028.3 1065.79   1
  -7  -3   0 16381.5 1046.03   1
  -7  -3   1 5203.66 625.105   1
   7   3   1 5300.61 609.615   1
   7   3   2 11494.8 816.583   1
  -7  -3   2 11893.6 948.501   1
   7   3   3 2538.94 384.495   1
  -7  -3   3 1575.38 397.327   1
   7   3   4 2562.98 364.838   1
  -7  -3   4 2859.45 522.245   1
  -7   3   5 18789.7 989.337   1
   7   3   5 18322.7 868.440   1
  -7  -3   5 20465.7 1346.43   1
  -7   3   6 824.764 247.208   1
  -7  -3   6 1106.73 380.572   1
   7   3   6 1308.17 258.454   1
  -7   3   7 15457.2 833.988   1
   7   3   7 16368.8 770.072   1
  -7  -3   7 16341.1 1267.46   1
   7   3   8 1140.31 247.532   1
  -7  -3   8 1876.13 498.840   1
  -7   3   8 1537.64 283.657   1
  -7  -3   9 6308.15 832.320   1
  -7   3   9 7367.11 585.222   1
  -7   3  10 48.7249 143.615   1
  -7  -3  10 57.4246 237.440   1
  -7   3  11 12564.2 722.305   1
  -7  -3  11 13158.9 1236.91   1
  -7   3  12 6636.12 516.604   1
  -7   3  13 3973.68 400.188   1
  -7   3  14 379.742 158.840   1
  -7   3  15 5695.78 475.342   1
  -7   3  16 114.278 138.242   1
  -7   3  17 254.729 161.599   1
  -7   3  18 2397.60 344.972   1
  -7   3  19 3641.32 414.295   1
  -7   3  20 866.989 235.188   1
   7   4 -28 997.406 617.089   1
  -7   4 -28 938.631 452.197   1
  -7   4 -27-521.401 671.002   1
   7   4 -27-482.124 567.644   1
   7   4 -26 1199.17 540.185   1
  -7   4 -26-675.787 508.452   1
  -7   4 -25-339.155 444.037   1
   7   4 -25 1470.87 584.871   1
  -7   4 -24 5256.24 1034.50   1
   7   4 -24 7365.90 1234.58   1
  -7   4 -23-645.251 514.494   1
   7   4 -23 63.1364 354.532   1
   7   4 -22 2056.37 665.152   1
  -7   4 -22-113.033 509.118   1
  -7   4 -21 581.242 389.261   1
   7   4 -21 1508.13 670.200   1
   7   4 -20 6389.77 1142.69   1
  -7   4 -20 4745.17 929.238   1
   7   4 -19 2345.21 780.449   1
  -7   4 -19 411.920 474.229   1
   7   4 -18 4202.73 908.097   1
   7  -4 -18 6218.23 1076.52   3
   7  -4 -17 1379.35 569.185   3
   7   4 -17 1008.63 533.947   1
   7   4 -16 460.713 93.1145   2
   7   4 -16 1315.50 587.212   1
   7  -4 -16 751.225 476.857   3
   7   4 -15 2280.75 706.198   1
   7  -4 -15 3502.46 754.307   3
   7  -4 -14 1980.90 562.760   3
  -7   4 -14 2478.32 379.820   2
   7   4 -14 1783.46 668.180   1
  -7   4 -13 761.139 234.476   2
   7   4 -13 1473.17 625.184   1
   7  -4 -13 1040.65 469.498   3
   7   4 -12 8018.46 1106.09   1
  -7   4 -12 8826.61 703.245   2
   7   4 -12 8905.59 660.684   3
   7  -4 -12 8350.55 1107.28   3
   7  -4 -11 194.586 345.675   3
   7   4 -11 1075.71 572.308   1
   7   4 -11 737.280 241.170   3
  -7   4 -11 851.714 289.033   2
  -7   4 -10 7487.50 698.537   2
   7  -4 -10 7401.00 998.919   3
   7   4 -10 7309.04 1019.05   1
   7   4 -10 7571.36 662.916   3
   7  -4  -9 9937.33 1169.54   3
   7   4  -9 9377.29 775.713   3
   7   4  -9 10377.6 1175.52   1
   7  -4  -8 25832.1 1776.93   3
   7   4  -8 23411.6 1252.91   3
   7   4  -8 24006.3 1674.58   1
   7   4  -7 5897.32 828.714   1
   7  -4  -7 6952.27 967.190   3
   7   4  -7 6965.82 723.725   3
   7  -4  -6 4561.31 809.573   3
   7   4  -6 4188.06 710.048   1
   7   4  -6 4467.11 619.649   3
   7   4  -5 4586.35 735.414   1
   7  -4  -5 3329.36 665.779   3
   7   4  -5 3415.17 543.300   3
   7   4  -4 26992.5 1536.49   3
   7   4  -4 28151.3 1622.00   1
   7  -4  -4 26773.2 1721.80   3
   7   4  -3 5409.97 714.495   3
   7   4  -3 5181.11 706.135   1
   7  -4  -3 5802.70 864.516   3
   7   4  -2 970.055 367.349   3
   7   4  -2 703.187 275.073   1
   7  -4  -2 901.870 399.488   3
   7  -4  -1 1286.55 418.217   3
   7   4  -1 1258.19 359.292   1
   7   4  -1 527.432 271.311   3
   7  -4   0 479.148 333.119   3
   7   4   0 1220.93 356.546   1
   7   4   0 1278.61 410.487   3
   7  -4   1 818.181 364.198   3
   7   4   1 1319.12 348.270   1
   7   4   1 1552.72 422.296   3
   7   4   2 986.380 406.929   3
   7   4   2 838.688 290.845   1
   7  -4   2 759.029 327.571   3
   7   4   3 6291.55 661.589   1
   7  -4   3 6652.25 831.642   3
   7   4   3 6500.95 888.175   3
   7   4   4 28762.3 1271.75   1
   7  -4   4 27925.3 1563.99   3
   7   4   4 29157.7 1792.99   3
   7   4   5 3341.32 429.357   1
   7  -4   5 3596.21 623.151   3
   7   4   6 4865.83 481.757   1
  -7   4   6 4854.03 545.111   1
   7  -4   6 4558.48 647.336   3
   7  -4   7 5709.70 700.913   3
  -7   4   7 5484.61 545.371   1
   7   4   7 6333.67 511.734   1
   7  -4   8 23568.2 1343.16   3
   7   4   8 24981.7 938.497   1
  -7   4   8 23539.5 1080.89   1
  -7   4   9 10169.9 701.039   1
   7   4   9 9540.46 540.875   1
   7  -4   9 9608.72 864.337   3
  -7   4  10 7679.38 610.387   1
   7  -4  10 7142.49 733.465   3
  -7   4  11 652.304 217.698   1
   7  -4  11 711.394 288.766   3
   7  -4  12 7533.28 696.060   3
  -7   4  12 8803.42 583.986   1
   7  -4  13 1512.32 329.163   3
  -7   4  13 1956.84 265.941   1
   7  -4  14 2450.12 405.166   3
  -7   4  14 2023.10 254.097   1
   7  -4  15 2117.13 355.555   3
  -7   4  15 2196.73 254.338   1
   7  -4  16 1942.51 336.414   3
  -7   4  16 1320.25 189.154   1
  -7   4  17 755.327 135.443   1
   7  -4  17 1595.33 284.764   3
   7  -4  18 6249.46 520.455   3
   7  -4  19 1572.75 248.962   3
   7   5 -24 704.857 598.216   1
  -7   5 -24 464.871 601.084   1
  -7   5 -23 604.866 603.629   1
   7   5 -23 1915.64 738.197   1
   7   5 -22 199.695 514.227   1
  -7   5 -22-614.560 575.484   1
  -7   5 -21-926.348 616.349   1
   7   5 -21 614.592 545.650   1
   7   5 -20-264.531 499.628   1
  -7   5 -20-134.754 610.453   1
   7   5 -19 2116.30 737.752   1
  -7   5 -19 1141.73 486.216   1
  -7   5 -18 468.356 555.857   1
   7   5 -18 2244.36 718.071   1
  -7   5 -17-18.7548 531.263   1
   7   5 -17-13.5676 470.810   1
  -7   5 -16 7202.48 1179.37   1
   7   5 -16 9621.11 1359.51   1
  -7   5 -15 3157.52 787.872   1
   7   5 -15 3290.38 859.285   1
   7  -5 -15 4325.39 951.914   3
   7   5 -14 5532.45 1011.27   1
   7  -5 -14 6878.07 1119.26   3
  -7   5 -14 6029.33 1015.57   1
   7   5 -13 178.664 415.243   1
   7  -5 -13 365.887 480.038   3
  -7   5 -13 557.342 240.442   2
   7  -5 -12 3109.63 747.813   3
  -7   5 -12 2579.63 415.543   2
   7   5 -12 2769.04 714.956   1
  -7   5 -11 949.776 332.828   2
   7   5 -11 947.761 523.368   1
   7  -5 -11 586.252 395.469   3
   7  -5 -10 1396.01 508.746   3
   7   5 -10 880.995 467.468   1
   7   5 -10 735.105 286.164   3
   7   5  -9 3505.59 786.072   1
   7  -5  -9 3218.86 783.768   3
   7   5  -9 3333.79 524.482   3
   7   5  -8 228.625 383.592   1
   7  -5  -8-283.623 382.839   3
   7   5  -8 91.9036 249.967   3
   7   5  -7 13678.4 1077.25   3
   7   5  -7 14139.6 1343.26   1
   7  -5  -7 16013.7 1543.92   3
   7  -5  -6 4868.22 888.363   3
   7   5  -6 4618.50 814.008   1
   7   5  -6 4664.21 651.295   3
   7  -5  -5 4860.21 889.734   3
   7   5  -5 3964.30 610.849   3
   7   5  -5 3903.39 711.590   1
   7   5  -4 1725.79 471.797   3
   7  -5  -4 1420.29 526.879   3
   7   5  -4 908.557 329.062   1
   7  -5  -3 1189.65 484.006   3
   7   5  -3 1256.29 440.176   1
   7   5  -2 1987.62 505.569   1
   7  -5  -2 1735.07 554.938   3
   7  -5  -1 600.230 435.903   3
   7   5  -1 523.837 294.952   1
   7  -5   0 3529.30 704.771   3
   7   5   0 3696.62 617.235   1
   7   5   1 111.466 257.929   1
   7  -5   1-130.507 430.585   3
   7  -5   2 1794.16 544.277   3
   7   5   2 2298.86 495.885   1
   7   5   3 1524.99 378.792   1
   7  -5   3 1237.82 462.499   3
   7  -5   4 1572.86 475.710   3
   7   5   4 2055.56 400.285   1
   7   5   5 3948.16 507.486   1
   7  -5   5 4832.00 763.886   3
   7  -5   6 5686.74 793.333   3
   7   5   6 4872.65 526.286   1
  -7   5   7 14159.8 918.730   1
   7  -5   7 14810.4 1252.73   3
   7   5   7 15107.8 830.751   1
   7  -5   8 489.155 347.128   3
   7   5   8 92.0713 175.071   1
  -7   5   8 52.0677 139.092   1
   7   5   9 3848.37 367.285   1
  -7   5   9 4297.15 472.105   1
   7  -5   9 4116.19 650.506   3
   7  -5  10 2102.92 474.353   3
  -7   5  10 1020.07 216.419   1
   7  -5  11 1389.23 389.364   3
  -7   5  11 729.696 191.756   1
   7  -5  12 3116.74 531.818   3
   7  -5  13 768.821 318.832   3
   7  -5  14 6713.53 715.445   3
   7  -5  15 4422.37 573.483   3
   7  -5  16 11033.0 843.323   3
  -7   6 -20 320.080 447.401   1
   7   6 -20 1488.32 767.603   1
  -7   6 -19 81.7474 563.346   1
   7   6 -19 111.933 436.900   1
  -7   6 -18 82.2082 477.935   1
   7   6 -18 381.610 490.785   1
   7   6 -17 799.155 678.739   1
  -7   6 -17 309.801 515.098   1
   7   6 -16 1440.71 699.721   1
  -7   6 -16 2118.26 767.033   1
   7   6 -15 1292.66 641.582   1
  -7   6 -15 598.719 484.483   1
  -7   6 -14 656.431 468.059   1
   7   6 -14 1058.54 540.887   1
  -7   6 -13 1831.69 621.124   1
   7   6 -13 1021.00 415.977   1
  -7   6 -12 367.145 445.284   1
   7   6 -12 481.664 398.747   1
   7   6 -11 4053.07 897.083   1
  -7   6 -11 3093.35 802.391   1
  -7   6 -10 10191.4 1355.31   1
   7   6 -10 12082.7 1412.43   1
   7   6  -9 4403.09 856.213   1
  -7   6  -9 3428.01 851.419   1
   7   6  -8-38.0197 320.558   1
   7  -6  -8 438.870 421.128   3
  -7   6  -8 289.250 396.717   1
   7  -6  -7 2257.80 716.723   3
  -7   6  -7 1054.80 485.536   1
   7   6  -7 1526.16 529.491   1
  -7   6  -6 12408.2 1390.86   1
   7  -6  -6 14093.0 1527.67   3
   7   6  -6 14218.6 1391.07   1
   7  -6  -5 3845.24 861.781   3
   7   6  -5 2564.71 632.873   1
  -7   6  -5 2122.04 634.465   1
   7  -6  -4 7317.64 1113.96   3
   7   6  -4 5875.96 861.301   1
  -7   6  -4 5204.07 895.094   1
   7  -6  -3 1326.28 634.519   3
   7   6  -3 399.374 350.676   1
  -7   6  -3 513.441 453.233   1
   7  -6  -2 2586.85 665.445   3
  -7   6  -2 2634.00 657.096   1
   7   6  -2 3255.34 661.563   1
   7  -6  -1 4754.87 911.954   3
  -7   6  -1 3878.68 722.818   1
   7   6  -1 4335.62 710.149   1
   7  -6   0 2056.97 629.310   3
  -7   6   0 1919.02 560.977   1
   7   6   0 2282.32 521.123   1
  -7   6   1 3818.07 703.614   1
   7   6   1 4618.39 729.189   1
   7  -6   1 4952.49 879.770   3
   7  -6   2 2387.36 640.120   3
  -7   6   2 1799.83 468.145   1
   7  -6   3 415.511 374.924   3
   7   6   3 943.589 321.110   1
  -7   6   3 209.024 236.435   1
   7  -6   4 5437.59 895.978   3
  -7   6   4 5304.44 779.771   1
   7   6   4 6134.52 719.134   1
   7   6   5 3005.77 479.956   1
   7  -6   5 3519.10 723.262   3
  -7   6   5 3651.16 634.039   1
  -7   6   6 14456.7 1147.22   1
   7   6   6 13526.5 907.864   1
   7  -6   6 12311.7 1262.60   3
   7  -6   7 2653.71 632.593   3
  -7   6   7 2011.09 438.112   1
   7  -6   8 854.043 363.129   3
  -7   6   8 537.124 260.798   1
   7  -6   9 5657.18 821.751   3
   7  -6  10 12755.4 1196.82   3
   7   7 -15-1104.75 580.196   1
  -7   7 -14 2913.13 909.352   1
   7   7 -14 1359.05 721.935   1
  -7   7 -13 3627.09 972.371   1
   7   7 -13 3857.46 920.142   1
  -7   7 -12 212.292 508.940   1
   7   7 -12 38.1023 455.219   1
   7   7 -11-1684.24 640.594   1
  -7   7 -11 602.668 510.446   1
   7   7 -10 926.858 474.433   1
  -7   7 -10 1817.19 689.502   1
   7   7  -9 3463.93 833.459   1
  -7   7  -9 3952.04 981.292   1
  -7   7  -8 3074.21 818.781   1
   7   7  -8 3262.64 769.230   1
  -7   7  -7 500.749 415.059   1
   7   7  -7 694.919 504.613   1
  -7   7  -6 1.86727 416.013   1
   7   7  -6 101.145 327.344   1
  -7   7  -5 412.287 363.659   1
   7   7  -5 157.673 264.928   1
  -7   7  -4 2084.81 653.524   1
   7   7  -4 2418.93 616.991   1
  -7   7  -3 1483.48 555.655   1
   7   7  -3 3213.29 716.184   1
  -7   7  -2 2360.69 644.294   1
   7   7  -2 2441.04 603.903   1
  -7   7  -1 1931.06 580.380   1
   7   7  -1 1309.17 525.807   1
  -7   7   0 263.577 289.875   1
  -7   7   1 2179.56 585.315   1
   8   0 -34 599.610 378.048   1
  -8   0 -33 5781.92 972.026   1
   8   0 -33 5313.65 941.097   1
  -8   0 -32 6856.03 1064.12   1
   8   0 -32 7364.78 1085.82   1
   8   0 -31 2340.71 673.612   1
  -8   0 -31 2523.41 678.648   1
   8   0 -30 7188.14 1041.29   1
  -8   0 -30 6964.23 1026.57   1
   8   0 -29 9688.83 1215.43   1
  -8   0 -29 10763.6 1211.00   1
  -8   0 -28 1899.30 576.491   1
   8   0 -28 3254.18 714.750   1
   8   0 -27 3417.43 739.615   1
  -8   0 -27 1675.49 516.125   1
   8   0 -26 9296.71 1151.15   1
  -8   0 -26 8799.84 1089.57   1
   8   0 -25 18156.6 1526.59   1
  -8   0 -25 15844.7 1422.81   1
   8   0 -24 5246.43 848.419   1
  -8   0 -24 4099.13 747.428   1
   8   0 -23 5948.11 885.192   1
   8   0 -22 1156.41 348.838   3
   8   0 -22 1422.99 510.002   1
   8   0 -21 10392.2 1125.35   1
   8   0 -21 9927.36 833.074   3
   8   0 -20 5106.44 792.979   1
   8   0 -20 5738.64 624.084   3
   8   0 -19 2404.96 424.207   3
   8   0 -19 2999.87 602.625   1
   8   0 -18 680.612 278.898   3
   8   0 -18 1176.97 460.819   1
   8   0 -17 52496.6 2234.99   1
   8   0 -17 46435.8 1635.99   3
   8   0 -16 52071.7 2167.19   1
   8   0 -16 47444.2 1639.57   3
   8   0 -15 25254.0 1504.88   1
   8   0 -14 4471.18 701.155   1
   8   0 -13 32828.8 1647.48   1
   8   0 -12 36981.6 1656.49   1
   8   0 -11 8856.54 845.154   1
   8   0 -10 8058.98 753.022   1
   8   0  -9 1731.17 411.864   1
   8   0  -8 1270.80 386.185   1
   8   0  -7 6082.67 651.329   1
   8   0  -6 19523.1 1075.75   1
   8   0  -5 844.902 364.785   1
   8   0  -4 3137.92 487.093   1
   8   0  -3 61005.8 1718.03   1
   8   0  -2 70892.0 1849.49   1
   8   0  -1 57247.8 1640.75   1
   8   0   0 31472.5 1232.69   1
   8   0   1 57643.0 1668.55   1
  -8   0   3 56300.2 1399.52   2
  -8   0   4 3113.00 383.023   2
  -8   0   5 961.389 279.510   2
  -8   0   6 19334.6 854.732   2
  -8   0   7 5630.51 492.264   2
  -8   0   8 1286.17 263.078   2
  -8   0   9 1697.53 357.034   1
  -8   0   9 1494.21 279.176   2
  -8   0  10 7974.60 588.217   2
  -8   0  10 8527.86 743.641   1
  -8   0  11 10247.3 677.058   2
  -8   0  11 9272.21 773.298   1
  -8   0  12 35936.6 1557.38   1
  -8   0  13 36018.1 1598.30   1
  -8   0  14 3374.81 536.515   1
  -8   0  15 28055.9 1522.09   1
  -8   0  16 57778.7 2211.08   1
  -8   0  17 55518.3 2248.82   1
  -8   0  18 916.947 340.827   1
  -8   0  19 3435.79 621.477   1
  -8   0  20 7297.06 898.379   1
  -8   0  21 13281.5 1196.95   1
   8   0  25 20673.3 1267.31   3
   8   0  26 14085.5 1047.20   3
   8   1 -36 2037.37 612.436   1
  -8   1 -36 643.521 393.640   1
   8   1 -35 498.998 370.775   1
  -8   1 -35 392.487 384.950   1
   8   1 -34 1462.32 547.993   1
  -8   1 -34 2176.33 689.302   1
  -8   1 -33 356.518 379.572   1
   8   1 -33 647.026 436.350   1
   8   1 -32 3682.91 842.231   1
  -8   1 -32 4489.30 931.566   1
   8  -1 -31 1877.39 533.157   1
   8   1 -31 3500.75 806.372   1
  -8   1 -31 1689.50 614.590   1
  -8   1 -30 2115.48 710.258   1
  -8  -1 -30 1624.01 444.497   1
   8  -1 -30 3472.27 741.846   1
  -8   1 -29 1447.36 599.690   1
  -8  -1 -29 3683.88 664.893   1
   8   1 -29 3535.47 809.776   1
   8  -1 -29 4494.66 789.901   1
   8  -1 -28 1128.41 521.057   1
  -8  -1 -28 469.034 266.009   1
  -8   1 -28 553.989 444.198   1
   8   1 -28 442.759 440.114   1
  -8  -1 -27-213.676 277.255   1
   8  -1 -27 195.286 267.437   1
  -8   1 -27 295.842 355.319   1
   8   1 -27 25.3967 327.819   1
   8  -1 -26 6534.44 895.071   1
  -8  -1 -26 5046.95 722.871   1
   8   1 -26 3813.82 831.372   1
  -8   1 -26 3917.57 809.688   1
   8  -1 -25 551.828 363.140   1
  -8   1 -25 508.581 331.490   1
  -8  -1 -25 286.698 235.297   1
   8   1 -25 397.982 375.925   1
   8  -1 -24 507.367 323.375   1
  -8  -1 -24-22.0789 223.482   1
   8   1 -24 164.505 412.861   1
   8  -1 -23 1319.51 444.785   3
   8   1 -23 337.842 385.507   1
   8  -1 -23 1045.13 399.435   1
  -8  -1 -23 897.884 326.641   1
   8  -1 -22 365.901 269.833   1
   8   1 -22-363.107 405.849   1
   8  -1 -22-16.1884 296.542   3
   8  -1 -21 1585.99 478.776   1
   8  -1 -21 1235.06 427.870   3
   8   1 -21 673.771 360.995   1
   8  -1 -20 5985.98 784.362   1
   8  -1 -20 7333.22 854.922   3
   8   1 -20 6564.47 500.836   3
   8   1 -20 6939.27 971.887   1
   8  -1 -19 1278.74 405.268   3
   8  -1 -19 1139.85 447.299   1
   8   1 -19 693.383 208.018   3
   8   1 -19 984.317 509.379   1
   8   1 -18 22384.2 894.330   3
   8  -1 -18 26356.7 1492.22   1
   8   1 -18 21214.7 1608.49   1
   8  -1 -18 23836.0 1440.28   3
   8  -1 -17 14635.3 1128.36   3
   8   1 -17 13554.4 1257.79   1
   8  -1 -17 17058.1 1186.63   1
   8   1 -17 15737.8 748.223   3
   8  -1 -16 7707.86 812.123   3
   8  -1 -16 8775.19 839.530   1
   8   1 -16 7545.71 954.258   1
   8   1 -15 5384.15 806.624   1
   8  -1 -15 4214.19 615.968   1
   8  -1 -15 4526.47 658.276   3
   8  -1 -14 65842.8 2112.29   1
   8   1 -14 62346.5 2478.65   1
   8  -1 -14 60327.1 2121.51   3
   8   1 -13 30664.9 1734.73   1
   8  -1 -13 31075.6 1437.90   1
   8   1 -12 37640.4 1842.26   1
   8  -1 -12 37783.3 1528.75   1
   8   1 -11 4827.62 730.779   1
   8  -1 -11 4581.35 562.174   1
   8   1 -10 11505.3 1010.21   1
  -8  -1 -10 10799.5 724.503   1
   8  -1 -10 10746.8 814.710   1
   8   1  -9 5688.12 439.142   2
  -8  -1  -9 5812.81 521.338   1
   8   1  -9 5331.45 697.868   1
   8  -1  -9 6338.54 649.676   1
   8   1  -8 1953.85 291.950   2
  -8  -1  -8 2783.22 378.045   1
   8   1  -8 1902.70 514.066   1
   8  -1  -8 2928.14 462.906   1
  -8  -1  -7 13199.7 756.594   1
   8  -1  -7 13397.5 858.683   1
   8   1  -7 12664.3 967.520   1
   8   1  -7 12193.9 646.715   2
   8  -1  -6 21091.6 1051.04   1
   8   1  -6 20632.3 816.154   2
  -8  -1  -6 21803.2 960.431   1
   8   1  -6 21837.0 1207.36   1
   8   1  -5 13287.3 930.684   1
   8  -1  -5 13994.3 888.593   1
  -8  -1  -5 14652.5 778.165   1
   8   1  -4 609.985 371.927   1
   8  -1  -4 748.165 368.881   1
  -8   1  -4 385.327 222.611   2
  -8  -1  -4 628.157 237.398   1
  -8   1  -3 4793.74 461.467   2
   8   1  -3 4618.59 573.489   1
   8  -1  -3 4953.40 599.327   1
  -8  -1  -3 5247.38 487.461   1
  -8  -1  -2 89813.2 1923.32   1
   8   1  -2 93182.2 2179.60   1
  -8   1  -2 86905.9 1818.75   2
   8   1  -1 7614.63 697.510   1
  -8   1  -1 7436.49 572.994   2
  -8   1   0 306.891 208.855   2
   8   1   0 834.933 325.254   1
  -8   1   1 6569.29 544.263   2
   8   1   1 6782.78 621.779   1
  -8   1   2 90074.2 1980.63   2
   8   1   2 89649.2 2014.54   1
   8   1   3 5061.57 546.105   1
  -8   1   4 317.322 233.123   1
   8   1   4 659.369 363.022   1
   8  -1   5 14468.2 793.221   2
  -8   1   5 12637.5 791.081   1
  -8   1   6 21292.8 1011.29   1
   8  -1   6 21192.1 953.944   2
   8  -1   7 12381.2 753.663   2
  -8   1   7 12420.9 795.361   1
   8  -1   8 2929.84 414.419   2
  -8   1   8 2172.85 361.433   1
   8  -1   9 6301.91 586.162   2
  -8   1   9 6384.42 600.305   1
   8  -1  10 10569.7 687.610   2
  -8   1  10 10743.0 767.355   1
   8  -1  11 5470.61 533.531   2
  -8   1  11 5025.07 539.729   1
   8  -1  12 34656.2 1218.93   2
  -8   1  12 35271.4 1421.25   1
   8  -1  13 31442.0 1191.49   2
  -8   1  13 28878.8 1317.73   1
  -8  -1  14 68320.4 2520.37   1
   8  -1  14 63337.7 1693.92   2
  -8   1  14 62487.4 1951.17   1
  -8   1  15 5398.84 636.574   1
  -8  -1  15 5513.75 791.749   1
  -8   1  16 8367.36 777.086   1
  -8  -1  16 7603.76 922.428   1
  -8   1  17 16932.1 1140.08   1
  -8  -1  17 16785.7 1338.34   1
  -8   1  18 26605.3 1454.38   1
  -8  -1  18 27599.8 1730.38   1
  -8   1  19 1035.79 376.757   1
  -8   1  20 8403.87 876.256   1
  -8   1  21 2236.04 479.764   1
  -8   1  22 433.295 274.659   1
   8   1  23 2744.22 526.526   3
  -8   1  23 2123.17 495.297   1
   8  -1  27 1294.93 323.192   2
  -8   2 -35 1355.46 582.564   1
  -8   2 -34 1787.96 671.968   1
   8   2 -34 3014.63 772.775   1
  -8   2 -33 1611.80 715.413   1
   8   2 -33 2437.28 720.089   1
   8   2 -32-226.881 339.893   1
  -8   2 -32 275.848 401.662   1
   8   2 -31 4637.88 982.823   1
  -8   2 -31 4929.97 1045.04   1
  -8   2 -30 14456.7 1677.84   1
   8   2 -30 15225.2 1642.08   1
  -8   2 -29-647.513 540.843   1
   8   2 -29-180.689 368.681   1
  -8   2 -28 4293.75 943.501   1
   8   2 -28 2400.42 682.697   1
   8   2 -27 1294.38 573.375   1
  -8   2 -27 1047.67 486.238   1
   8  -2 -27 1803.91 452.716   1
   8   2 -26 421.804 396.254   1
  -8  -2 -26 681.145 242.458   1
   8  -2 -26 1049.14 329.626   1
  -8   2 -26-248.122 460.347   1
   8   2 -25 1335.27 558.963   1
   8  -2 -25 674.580 324.576   1
  -8  -2 -25 495.445 236.666   1
  -8   2 -25 1120.28 526.956   1
  -8  -2 -24 12999.1 911.006   1
   8   2 -24 11771.2 1387.64   1
  -8   2 -24 13331.0 1446.46   1
   8  -2 -24 14217.6 1121.46   1
   8  -2 -23 2145.76 623.033   3
   8  -2 -23 2839.32 541.616   1
   8   2 -23 2548.73 737.097   1
  -8  -2 -23 2300.53 396.657   1
   8  -2 -22 4572.02 801.050   3
   8   2 -22 5865.34 982.694   1
  -8  -2 -22 5092.34 558.138   1
   8  -2 -22 6039.30 700.629   1
   8   2 -21 2783.70 735.831   1
  -8  -2 -21 2769.76 428.105   1
   8  -2 -21 3039.81 656.331   3
   8  -2 -21 3353.24 522.466   1
   8   2 -20 380.288 480.468   1
   8  -2 -20 340.591 349.415   3
  -8  -2 -20 459.445 201.617   1
   8  -2 -20 743.661 298.673   1
   8  -2 -19 11337.0 1158.85   3
  -8  -2 -19 11519.8 769.690   1
   8   2 -19 10893.9 1272.80   1
   8  -2 -19 11370.7 885.097   1
  -8  -2 -18 12618.2 784.660   1
   8   2 -18 12360.2 1334.70   1
   8  -2 -18 12974.8 925.555   1
   8  -2 -18 11457.4 1136.53   3
   8  -2 -17 7168.53 894.587   3
  -8  -2 -17 8697.08 643.621   1
   8   2 -17 7785.02 1067.57   1
   8  -2 -17 8425.79 739.931   1
   8  -2 -16 347.192 222.663   1
   8  -2 -16 421.974 347.168   3
  -8  -2 -16 110.905 147.720   1
   8  -2 -15 40968.9 1533.53   1
   8   2 -15 41257.2 2233.07   1
  -8  -2 -15 43334.6 1324.82   1
   8  -2 -15 40925.2 2026.21   3
   8  -2 -14 38964.8 1480.44   1
  -8  -2 -14 37779.2 1194.21   1
   8   2 -14 37347.9 2081.80   1
   8  -2 -14 36851.7 1896.69   3
   8  -2 -13 17384.4 1297.34   3
   8  -2 -13 17875.7 998.301   1
  -8  -2 -13 18323.3 819.395   1
   8   2 -13 17242.1 1425.99   1
  -8  -2 -12 8962.64 565.103   1
   8  -2 -12 9552.85 736.961   1
   8   2 -12 7990.65 1007.66   1
   8   2 -12 8771.30 481.273   2
   8  -2 -12 7517.37 864.054   3
   8   2 -11 11596.8 1118.38   1
   8  -2 -11 12340.7 813.005   1
  -8  -2 -11 12338.9 654.360   1
   8   2 -11 13223.9 609.482   2
   8  -2 -11 12119.0 1068.92   3
   8   2 -10 12546.3 611.844   2
   8  -2 -10 13040.8 845.036   1
   8   2 -10 12137.2 1106.72   1
  -8  -2 -10 12369.0 660.755   1
   8   2  -9 20924.6 1403.64   1
  -8  -2  -9 22086.3 878.283   1
  -8   2  -8 10531.3 672.917   2
   8   2  -8 9916.08 960.767   1
  -8  -2  -8 10178.6 603.003   1
   8   2  -7 8961.52 901.769   1
  -8   2  -7 9085.58 627.858   2
  -8  -2  -7 8415.38 556.850   1
  -8   2  -6 1611.77 302.905   2
  -8  -2  -6 1705.46 274.663   1
   8   2  -6 1141.87 422.316   1
  -8  -2  -5 5612.67 488.903   1
  -8   2  -5 6090.03 553.399   2
   8   2  -5 4820.17 656.079   1
  -8  -2  -4 1780.94 307.300   1
   8   2  -4 1433.23 404.191   1
  -8   2  -4 1495.40 316.706   2
   8   2  -3 64179.2 2058.97   1
  -8  -2  -3 64152.2 1668.37   1
  -8   2  -3 69658.1 1868.19   2
  -8  -2  -2 47490.3 1476.66   1
   8   2  -2 50255.8 1773.67   1
   8   2  -1 26003.5 1262.54   1
  -8  -2  -1 24343.9 1088.87   1
  -8  -2   0 485.752 233.250   1
   8   2   0 360.598 282.014   1
  -8  -2   1 25453.7 1161.56   1
   8   2   1 25236.9 1156.20   1
  -8  -2   2 49459.6 1661.52   1
   8   2   2 49220.9 1552.63   1
   8   2   3 65385.1 1749.34   1
  -8   2   3 68753.9 1891.65   1
  -8  -2   3 65983.5 1980.55   1
  -8   2   4 1407.11 332.384   1
   8   2   4 1683.52 322.445   1
  -8   2   5 4400.47 498.946   1
   8   2   5 4612.36 484.391   1
   8   2   6 1811.55 366.033   1
  -8   2   6 1816.06 346.579   1
   8   2   7 8999.58 618.049   1
  -8   2   7 9135.29 681.367   1
  -8   2   8 10395.5 724.381   1
  -8   2   9 22784.6 1047.61   1
  -8   2  10 10898.9 728.444   1
  -8   2  11 12114.9 768.727   1
  -8   2  12 8719.72 659.665   1
  -8   2  13 17008.5 917.799   1
  -8   2  14 37063.2 1373.01   1
  -8  -2  14 39880.6 2061.74   1
  -8  -2  15 44014.6 2248.19   1
  -8   2  15 39372.2 1464.97   1
  -8   2  16 241.642 169.665   1
  -8   2  17 8578.41 733.361   1
  -8   2  18 12403.3 906.060   1
  -8   2  19 12555.0 937.802   1
  -8   2  20 534.449 267.128   1
  -8   2  21 3331.64 505.241   1
  -8   2  22 6651.16 720.545   1
  -8   2  23 2846.52 498.170   1
  -8   3 -31 930.892 591.794   1
   8   3 -31 1653.33 720.596   1
   8   3 -30 711.720 453.360   1
  -8   3 -30 1442.80 650.938   1
  -8   3 -29-994.055 547.859   1
   8   3 -29-277.507 357.828   1
   8   3 -28 4292.19 957.546   1
  -8   3 -28 1074.88 580.815   1
   8   3 -27 1715.37 681.290   1
  -8   3 -27 911.455 543.691   1
  -8   3 -26-1097.53 600.355   1
   8   3 -26-184.333 414.092   1
  -8   3 -25 2327.46 703.405   1
   8   3 -25 4347.98 920.751   1
   8   3 -24 1686.67 633.148   1
  -8   3 -24 23.4498 486.347   1
   8  -3 -23 942.572 244.505   1
   8   3 -23 1260.21 607.521   1
   8  -3 -22 4704.37 921.578   3
   8   3 -22 5170.69 995.858   1
   8  -3 -22 4908.51 531.382   1
   8  -3 -21 16711.9 1573.23   3
   8   3 -21 14750.8 1568.85   1
   8  -3 -20 6250.71 1012.88   3
   8   3 -20 6042.63 1011.86   1
   8   3 -19 1136.39 514.807   1
   8  -3 -19 1559.61 573.599   3
   8   3 -18 4258.92 931.015   1
   8  -3 -18 4364.34 861.908   3
   8   3 -17 456.357 443.045   1
   8  -3 -17 1601.99 567.027   3
   8   3 -16 15154.2 1499.01   1
   8  -3 -16 17320.8 1522.44   3
   8  -3 -15 213.748 342.891   3
   8   3 -15 202.610 415.748   1
   8   3 -15 394.239 117.715   3
  -8  -3 -15 495.962 106.231   1
   8   3 -14 2261.12 248.088   2
  -8  -3 -14 2031.03 212.269   1
   8  -3 -14 2445.47 588.304   3
   8   3 -14 2122.05 266.109   3
   8   3 -14 2539.76 685.039   1
   8  -3 -13 655.744 432.363   3
   8   3 -13 1035.79 218.269   3
   8   3 -13 1312.74 217.443   2
   8   3 -13 1712.95 604.980   1
  -8  -3 -13 1083.94 170.633   1
   8   3 -12 27193.0 1842.72   1
  -8  -3 -12 23990.0 786.982   1
   8  -3 -12 23696.8 1650.36   3
  -8   3 -12 26915.9 1124.33   2
   8  -3 -11 43295.5 2176.99   3
  -8   3 -11 42603.0 1427.21   2
   8   3 -11 42444.8 2260.35   1
  -8  -3 -11 43767.7 1119.87   1
   8   3 -10 6642.65 917.611   1
   8  -3 -10 7189.94 918.983   3
  -8   3 -10 8308.60 656.625   2
  -8  -3 -10 8462.30 530.188   1
  -8   3  -9 29867.9 1238.74   2
   8   3  -9 29786.5 1813.52   1
  -8  -3  -9 30793.5 1041.59   1
   8   3  -8 3277.92 664.243   1
  -8   3  -8 2731.09 425.017   2
  -8  -3  -8 3075.87 366.063   1
  -8   3  -7 4865.52 544.736   2
   8   3  -7 5006.85 731.260   1
  -8  -3  -7 5267.15 489.328   1
  -8  -3  -6 19545.3 957.281   1
   8   3  -6 17856.2 1293.89   1
   8   3  -5 29298.3 1604.42   1
  -8  -3  -5 30378.3 1221.14   1
  -8  -3  -4 22663.8 1102.52   1
   8   3  -4 22180.6 1346.92   1
  -8  -3  -3 1816.16 372.516   1
   8   3  -3 1658.27 446.232   1
  -8  -3  -2 16490.1 1015.71   1
   8   3  -2 17242.3 1147.29   1
  -8  -3  -1 22504.2 1216.54   1
   8   3  -1 24071.5 1330.20   1
   8   3   0 99828.5 2574.95   1
  -8  -3   0 95780.5 2537.83   1
   8   3   1 25911.6 1298.20   1
  -8  -3   1 24847.7 1348.43   1
   8   3   2 17771.5 1023.99   1
  -8  -3   2 17939.3 1170.61   1
   8   3   3 2318.47 384.008   1
  -8  -3   3 1909.51 436.624   1
  -8  -3   4 22870.1 1381.83   1
   8   3   4 22606.5 1058.83   1
  -8   3   5 28715.6 1265.05   1
  -8  -3   5 30165.3 1625.93   1
   8   3   5 29378.6 1155.02   1
  -8   3   6 16727.5 944.747   1
   8   3   6 18164.2 886.469   1
  -8  -3   6 17039.3 1255.08   1
   8   3   7 4458.98 454.029   1
  -8   3   7 4636.35 502.768   1
  -8  -3   7 4936.17 728.311   1
  -8  -3   8 2607.69 544.594   1
   8   3   8 2698.30 350.060   1
  -8   3   8 2828.28 407.342   1
  -8  -3   9 33026.9 1844.22   1
  -8   3   9 29859.6 1215.08   1
  -8  -3  10 7875.32 934.611   1
  -8   3  10 7193.70 610.257   1
  -8  -3  11 43633.9 2180.64   1
  -8   3  11 44503.4 1453.07   1
  -8   3  12 25370.5 1075.14   1
  -8   3  13 1350.46 270.013   1
  -8   3  14 2914.99 372.521   1
  -8   3  15 775.156 212.014   1
  -8   3  16 19512.7 936.626   1
  -8   3  17 1630.70 288.059   1
  -8   3  18 5063.78 495.633   1
  -8   3  19 1639.21 302.213   1
  -8   3  20 8033.10 660.110   1
  -8   3  21 18885.9 1002.90   1
  -8   4 -28 220.362 473.676   1
   8   4 -28 2407.81 802.115   1
  -8   4 -27-1760.51 692.414   1
   8   4 -27 1163.20 574.669   1
   8   4 -26 732.616 505.896   1
  -8   4 -26-328.722 428.336   1
   8   4 -25 444.511 511.624   1
  -8   4 -25-164.646 403.479   1
   8   4 -24 146.601 336.608   1
  -8   4 -24-1437.55 650.548   1
   8   4 -23 62.6765 431.912   1
  -8   4 -23-1474.79 643.203   1
   8   4 -22 963.282 603.478   1
  -8   4 -22-687.014 617.279   1
  -8   4 -21 397.070 407.148   1
   8   4 -21 316.923 523.416   1
   8   4 -20 623.880 549.860   1
   8  -4 -20 1058.71 505.898   3
  -8   4 -20-272.051 572.764   1
   8   4 -19 8912.05 1283.54   1
   8  -4 -19 10025.3 1302.48   3
   8  -4 -18 1641.72 653.147   3
   8   4 -18 1334.13 582.322   1
   8  -4 -17 8186.19 1177.30   3
   8   4 -17 7583.76 1200.38   1
   8   4 -16 12153.9 494.178   2
   8   4 -16 15032.5 1581.79   1
   8  -4 -16 17155.7 1643.91   3
   8  -4 -15 3195.05 723.393   3
   8   4 -15 4158.31 887.862   1
  -8   4 -14 3368.84 443.232   2
   8   4 -14 3204.22 740.715   1
   8   4 -14 2476.93 325.182   3
   8  -4 -14 3241.58 766.276   3
   8   4 -13 2120.78 656.595   1
  -8   4 -13 2282.15 371.466   2
   8   4 -13 2064.66 329.126   3
   8  -4 -13 1959.20 590.525   3
   8  -4 -12 150.213 340.620   3
   8   4 -12 953.228 513.349   1
   8   4 -12 374.316 173.469   3
  -8   4 -12 722.202 245.655   2
   8   4 -11 151.315 179.434   3
  -8   4 -11-3.35726 208.115   2
   8  -4 -11-367.999 488.082   3
   8   4 -11 296.797 383.684   1
   8   4 -10 7258.08 1020.74   1
   8   4 -10 6696.96 649.976   3
  -8   4 -10 6786.81 674.743   2
   8  -4 -10 6598.33 991.676   3
  -8   4  -9 1999.88 395.835   2
   8   4  -9 1313.60 336.407   3
   8   4  -9 1603.52 533.026   1
   8  -4  -9 937.313 430.183   3
   8   4  -8-405.488 439.966   1
   8   4  -8-118.471 224.446   3
   8  -4  -8-576.752 435.299   3
   8  -4  -7 6431.44 932.838   3
   8   4  -7 6040.27 830.480   1
   8   4  -7 6046.84 701.945   3
   8  -4  -6 2855.61 656.859   3
   8   4  -6 3504.49 546.675   3
  -8  -4  -6 3926.60 497.290   1
   8   4  -6 2789.35 594.892   1
  -8  -4  -5 6834.70 684.289   1
   8   4  -5 6047.32 812.994   1
   8  -4  -5 7042.30 940.526   3
   8   4  -5 5410.37 698.498   3
   8   4  -4 8788.02 904.641   3
   8   4  -4 8687.68 945.070   1
  -8  -4  -4 8066.08 754.426   1
   8  -4  -4 8051.73 980.304   3
   8   4  -3 14201.5 1158.86   3
  -8  -4  -3 13862.2 1019.52   1
   8  -4  -3 14493.6 1269.39   3
   8   4  -3 13791.2 1140.01   1
   8  -4  -2 2004.45 555.185   3
  -8  -4  -2 1480.18 383.167   1
   8   4  -2 1468.10 384.034   1
   8   4  -2 1401.79 459.026   3
   8   4  -1 6629.35 834.413   3
  -8  -4  -1 5616.85 713.998   1
   8   4  -1 6728.49 768.749   1
   8  -4  -1 6593.68 825.395   3
   8   4   0 10911.0 1070.42   3
   8   4   0 11036.7 949.420   1
  -8  -4   0 11814.8 1022.60   1
   8  -4   0 11143.6 1071.36   3
   8   4   1 7143.34 771.192   1
  -8  -4   1 7804.17 854.705   1
   8   4   1 6809.36 884.609   3
   8  -4   1 7621.05 889.139   3
   8   4   2 2181.42 443.302   1
  -8  -4   2 1160.11 385.977   1
   8   4   2 1383.38 432.256   3
   8  -4   2 2141.75 511.280   3
   8   4   3 14275.5 984.350   1
   8   4   3 12565.5 1196.39   3
  -8  -4   3 14347.3 1237.04   1
   8  -4   3 14652.3 1191.73   3
   8  -4   4 8384.05 921.233   3
  -8  -4   4 10003.8 1051.71   1
   8   4   4 9875.86 762.743   1
  -8  -4   5 8295.94 988.589   1
   8  -4   5 6966.82 827.653   3
   8   4   5 6982.58 639.100   1
   8  -4   6 3363.01 577.273   3
  -8   4   6 3607.34 488.295   1
   8   4   6 3897.98 455.353   1
  -8  -4   6 4717.39 789.578   1
  -8  -4   7 7422.79 949.452   1
  -8   4   7 7074.73 646.926   1
   8   4   7 6743.38 557.308   1
   8  -4   7 6862.95 784.991   3
   8  -4   8 129.364 257.905   3
  -8   4   8-128.264 152.227   1
   8   4   8-47.3266 164.719   1
   8   4   9 1594.97 266.688   1
  -8   4   9 1473.87 301.398   1
   8  -4   9 1948.82 464.409   3
   8  -4  10 6350.64 711.390   3
  -8   4  10 6353.73 591.031   1
  -8   4  11 419.381 210.719   1
   8  -4  11-16.4840 257.526   3
  -8   4  12 652.843 185.327   1
   8  -4  12 747.171 277.820   3
  -8   4  13 2055.73 312.082   1
   8  -4  13 2570.22 438.339   3
  -8   4  14 3483.80 364.068   1
   8  -4  14 4265.55 541.644   3
   8  -4  15 3285.61 467.009   3
  -8   4  15 3579.99 355.749   1
   8  -4  16 16719.4 961.061   3
  -8   4  16 16274.5 716.337   1
   8  -4  17 9092.21 688.792   3
  -8   4  17 7662.22 484.216   1
   8  -4  18 1727.90 300.199   3
   8  -4  19 10793.3 683.896   3
  -8   5 -24 75.4582 460.088   1
   8   5 -24 125.731 465.961   1
   8   5 -23 1882.79 711.234   1
  -8   5 -23 1106.18 698.331   1
   8   5 -22 918.126 669.917   1
  -8   5 -22 471.236 544.164   1
  -8   5 -21-1222.67 660.264   1
   8   5 -21 1007.72 628.630   1
  -8   5 -20 2743.32 814.900   1
   8   5 -20 2479.73 834.368   1
   8   5 -19 4014.12 963.620   1
  -8   5 -19 1664.59 651.570   1
  -8   5 -18 252.064 503.347   1
   8   5 -18 1439.68 657.075   1
   8  -5 -17 2133.62 744.206   3
  -8   5 -17 1153.38 613.890   1
   8   5 -17 1007.06 501.023   1
   8  -5 -16 459.880 483.862   3
   8   5 -16-5.70967 426.921   1
  -8   5 -16-596.399 573.620   1
   8  -5 -15 317.893 375.905   3
   8   5 -15 306.834 385.376   1
   8  -5 -14 10721.2 1399.76   3
   8   5 -14 8230.72 1215.10   1
   8  -5 -13 6238.52 1071.02   3
   8   5 -13 4078.75 862.830   1
  -8   5 -13 4240.52 523.733   2
   8   5 -12-165.150 471.168   1
   8  -5 -12-151.837 475.821   3
  -8   5 -12 340.128 231.190   2
   8   5 -11 444.884 192.396   3
  -8   5 -11 534.646 252.144   2
   8  -5 -11 160.807 393.894   3
   8   5 -11 1056.55 548.931   1
   8   5 -10 3491.57 788.531   1
  -8   5 -10 3889.19 551.726   2
   8  -5 -10 5531.31 985.147   3
   8   5 -10 3687.62 521.487   3
   8   5  -9 11355.6 930.843   3
   8   5  -9 12407.4 1339.09   1
   8  -5  -9 14588.4 1500.78   3
   8  -5  -8 1277.21 584.761   3
   8   5  -8 641.974 404.149   1
   8   5  -8 888.235 303.138   3
   8   5  -7 15265.8 1417.17   1
   8   5  -7 17183.3 1203.10   3
   8  -5  -7 19985.9 1730.95   3
   8   5  -6 3048.18 701.140   1
   8  -5  -6 4728.88 914.794   3
   8   5  -6 4044.27 623.513   3
   8   5  -5 5688.85 829.066   1
   8  -5  -5 7568.81 1042.68   3
   8   5  -5 6594.57 800.257   3
   8   5  -4 2180.73 488.273   3
   8   5  -4 2394.80 599.403   1
   8  -5  -4 3010.28 717.752   3
   8  -5  -3 6098.92 956.927   3
   8   5  -3 5226.24 765.022   1
   8   5  -2 23248.3 1553.99   1
   8  -5  -2 24833.3 1823.78   3
   8   5  -1 873.212 419.128   1
   8  -5  -1 1002.09 465.205   3
   8  -5   0 606.654 343.865   3
   8   5   0 484.591 309.651   1
   8   5   1 571.494 359.411   1
   8  -5   1 792.273 430.764   3
   8   5   2 24934.2 1437.72   1
   8  -5   2 23851.2 1693.97   3
   8   5   3 6330.97 712.611   1
   8  -5   3 6013.96 868.772   3
   8  -5   4 1757.18 490.248   3
   8   5   4 2520.60 466.148   1
   8  -5   5 5837.95 827.912   3
   8   5   5 6569.64 651.637   1
  -8   5   6 3597.29 514.477   1
   8  -5   6 5128.30 798.762   3
   8   5   6 4282.93 512.605   1
  -8   5   7 16241.2 1005.24   1
   8   5   7 17582.1 930.036   1
   8  -5   7 17242.2 1338.61   3
  -8   5   8 777.961 233.888   1
   8   5   8 880.169 225.596   1
   8  -5   8 1052.22 441.163   3
   8   5   9 13531.5 729.941   1
  -8   5   9 13400.7 848.604   1
   8   5  10 3345.70 317.651   1
   8  -5  10 4675.90 686.931   3
  -8   5  10 5407.58 536.469   1
   8  -5  11 1523.57 415.480   3
  -8   5  11 1122.16 262.012   1
   8  -5  12 14.6446 217.903   3
   8  -5  13 5627.27 683.237   3
   8  -5  14 12162.1 984.267   3
   8  -5  15 1111.43 357.807   3
   8  -5  16 723.634 262.841   3
   8   6 -20 123.568 580.732   1
   8   6 -19 982.729 615.763   1
  -8   6 -19-175.431 551.245   1
  -8   6 -18 237.084 445.131   1
   8   6 -18 620.474 581.413   1
   8   6 -17 2315.19 854.918   1
  -8   6 -17 1675.26 684.133   1
   8   6 -16 909.459 622.711   1
  -8   6 -16 1259.80 654.999   1
   8   6 -15 609.801 498.264   1
  -8   6 -15 354.937 512.582   1
   8   6 -14 141.109 478.178   1
  -8   6 -14-574.957 527.182   1
   8   6 -13 1475.31 598.737   1
  -8   6 -13 2552.76 818.578   1
   8   6 -12 1528.55 587.139   1
  -8   6 -12 1028.64 519.907   1
   8  -6 -11 2982.53 833.576   3
   8   6 -11 1780.04 650.845   1
  -8   6 -11 3163.84 844.853   1
   8  -6 -10 460.503 470.377   3
   8   6 -10 360.033 346.423   1
  -8   6 -10 412.187 472.476   1
   8  -6  -9 853.099 460.159   3
  -8   6  -9 1233.12 618.277   1
   8   6  -9 400.698 386.303   1
   8  -6  -8 200.955 411.501   3
  -8   6  -8 299.786 358.975   1
   8   6  -8-325.742 379.446   1
   8  -6  -7 874.059 546.037   3
   8   6  -7 644.436 511.296   1
   8  -6  -6 1081.42 537.305   3
   8   6  -6 596.984 396.114   1
   8  -6  -5 5223.07 1015.80   3
   8   6  -5 5456.09 878.158   1
   8  -6  -4 1863.69 653.317   3
   8   6  -4 867.740 426.918   1
   8  -6  -3 1141.01 600.097   3
   8   6  -3 385.362 314.585   1
   8  -6  -2 795.012 479.733   3
   8   6  -2 420.679 327.817   1
   8  -6  -1 7267.56 1065.67   3
   8   6  -1 8039.10 974.969   1
   8  -6   0 2302.06 695.751   3
   8   6   0 2204.49 548.954   1
   8   6   1 7000.97 872.633   1
   8  -6   1 5650.49 949.813   3
   8  -6   2 524.889 342.829   3
   8   6   2 1077.77 383.705   1
   8   6   3 669.069 311.761   1
   8  -6   3 137.882 339.629   3
   8  -6   4 1386.70 514.366   3
   8   6   4 1466.22 343.243   1
   8   6   5 5313.28 617.293   1
   8  -6   5 5512.10 873.718   3
   8  -6   6 1487.46 504.620   3
   8   6   6 1015.86 299.079   1
   8  -6   7 647.918 360.876   3
   8  -6   8 840.327 431.566   3
  -8   6   8 222.905 217.641   1
   8  -6   9 1631.81 519.903   3
   8  -6  10 590.307 361.335   3
   8  -6  11 3089.47 602.408   3
   8  -6  12 2648.59 556.888   3
   8   7 -15 190.512 415.588   1
  -8   7 -14 249.248 498.148   1
   8   7 -14 118.549 392.215   1
  -8   7 -13 708.854 695.414   1
   8   7 -13 639.860 470.525   1
  -8   7 -12 109.858 449.839   1
   8   7 -12-194.373 399.913   1
  -8   7 -11 473.154 461.547   1
   8   7 -11 329.255 425.654   1
  -8   7 -10 8.52574 514.004   1
   8   7 -10 71.4664 383.162   1
   8   7  -9 651.584 504.822   1
  -8   7  -9 84.9765 430.021   1
  -8   7  -8 153.661 369.138   1
   8   7  -8 683.415 459.848   1
  -8   7  -7-1217.26 568.284   1
   8   7  -7 243.417 462.572   1
  -8   7  -6-182.884 381.335   1
   8   7  -6-197.741 308.096   1
  -8   7  -5 984.370 415.893   1
   8   7  -5 2480.71 677.403   1
   8   7  -4 1758.29 520.534   1
  -8   7  -4 1074.83 459.241   1
   8   7  -3 1584.44 522.008   1
  -8   7  -3 1292.05 458.581   1
   8   7  -2 215.977 279.858   1
  -8   7  -2 307.415 280.993   1
   8   7  -1 1451.59 505.627   1
  -8   7  -1 1005.74 430.331   1
  -8   7   0 399.086 284.997   1
  -8   7   1 619.865 358.570   1
   9   0 -34 505.445 339.893   1
  -9   0 -33-195.341 305.046   1
   9   0 -33-82.9681 260.588   1
   9   0 -32 665.188 383.361   1
  -9   0 -32 683.328 453.270   1
   9   0 -31 211.924 287.674   1
  -9   0 -31-218.309 339.468   1
  -9   0 -30-1238.50 529.268   1
   9   0 -30-18.3141 343.279   1
   9   0 -29-811.345 426.128   1
   9   0 -28 401.750 589.399   1
  -9   0 -28-239.680 397.433   1
  -9   0 -27-26.2555 316.731   1
   9   0 -27 11.9751 424.652   1
  -9   0 -26-423.825 430.696   1
   9   0 -26-197.568 288.536   1
   9   0 -25 1073.13 452.372   1
   9   0 -24 486.019 424.148   1
   9   0 -23 30.9211 298.942   1
   9   0 -23-177.500 205.130   3
   9   0 -22-163.469 285.066   1
   9   0 -22 169.803 221.204   3
   9   0 -21-128.421 282.592   1
   9   0 -21 470.196 265.199   3
   9   0 -20-183.930 260.551   3
   9   0 -20 371.839 325.607   1
   9   0 -19-25.1438 285.129   1
   9   0 -19-250.218 269.866   3
   9   0 -18 183.951 238.709   3
   9   0 -18-170.881 264.626   1
   9   0 -17-297.174 324.436   1
   9   0 -17 104.559 212.064   3
   9   0 -16 550.328 337.941   1
   9   0 -15-618.031 343.343   1
   9   0 -14-24.7902 282.693   1
   9   0 -13 4.85068 280.039   1
   9   0 -12 119.829 308.970   1
   9   0 -11 299.171 291.025   1
   9   0 -10-15.0427 309.978   1
   9   0  -9-297.060 320.375   1
   9   0  -8 367.500 333.738   1
   9   0  -7 343.643 347.135   1
   9   0  -6 215.024 336.996   1
   9   0  -5-90.5681 326.390   1
   9   0  -4-138.375 346.448   1
   9   0  -3-33.1190 332.292   1
   9   0  -2 86.1783 399.337   1
   9   0  -1 614.771 388.259   1
   9   0   0-72.9764 325.280   1
   9   0   1 915.782 479.718   1
  -9   0   3 258.213 215.985   2
  -9   0   4 234.637 249.015   2
  -9   0   5-105.798 208.390   2
  -9   0   6 336.902 228.473   2
  -9   0   7 590.273 274.305   2
  -9   0   8 72.6477 174.794   2
  -9   0   9 49.9620 205.642   1
  -9   0   9-2.72045 174.015   2
  -9   0  10 142.791 169.293   2
  -9   0  10 87.4684 186.288   1
  -9   0  11-74.6063 190.002   2
  -9   0  11-4.35079 205.236   1
  -9   0  12 25.0366 219.137   1
  -9   0  12 96.6513 168.157   2
  -9   0  13-39.3621 184.161   2
  -9   0  13-59.4489 204.748   1
  -9   0  14-72.8879 182.268   2
  -9   0  14-65.7384 226.706   1
  -9   0  15-198.885 213.795   2
  -9   0  15-107.679 237.154   1
  -9   0  16 220.397 184.999   2
  -9   0  16 18.2971 259.266   1
  -9   0  17 189.221 301.199   1
  -9   0  18 283.652 210.031   1
  -9   0  19 181.812 278.800   1
  -9   0  20-247.701 307.052   1
  -9   0  24-18.3757 154.178   2
  -9   0  25 81.5725 157.904   2
   9   0  26 551.180 250.229   3
   9   1 -36 617.005 455.601   1
  -9   1 -36-205.176 239.673   1
  -9   1 -35 1861.08 680.630   1
   9   1 -35 3708.67 871.937   1
   9   1 -34 658.611 399.650   1
  -9   1 -34-95.3952 260.597   1
   9   1 -33 1820.17 709.134   1
  -9   1 -33 2287.69 751.859   1
  -9   1 -32 783.701 527.075   1
   9   1 -32 2141.46 679.508   1
   9  -1 -31 48.2375 255.745   1
  -9   1 -31-67.5825 431.752   1
   9   1 -31 1013.96 522.570   1
   9  -1 -30 1864.19 573.794   1
  -9   1 -30 407.042 434.925   1
  -9  -1 -30 843.922 360.274   1
   9   1 -30 952.345 539.152   1
  -9   1 -29 480.547 442.469   1
   9  -1 -29-66.9201 243.536   1
   9   1 -29-279.980 350.677   1
  -9  -1 -29-167.445 387.620   1
  -9  -1 -28 1966.31 499.896   1
   9  -1 -28 1844.15 529.136   1
  -9   1 -28 544.214 363.355   1
   9   1 -28 1929.37 578.478   1
  -9   1 -27 3498.71 843.634   1
   9  -1 -27 4130.36 771.963   1
  -9  -1 -27 3304.33 599.703   1
   9   1 -27 3547.37 788.181   1
   9  -1 -26 2248.82 588.747   1
  -9   1 -26 1400.99 549.279   1
   9   1 -26 2073.73 678.808   1
  -9  -1 -26 1977.92 535.930   1
  -9  -1 -25 11608.9 1100.52   1
   9   1 -25 11144.3 1313.10   1
   9  -1 -25 10721.6 1143.46   1
   9  -1 -24 985.909 400.123   3
   9  -1 -24 1037.30 459.788   1
  -9  -1 -24 1741.68 479.083   1
   9   1 -24 1695.73 596.399   1
   9   1 -23 15366.7 1487.49   1
   9  -1 -23 15138.3 1292.80   1
   9  -1 -23 13580.6 1185.20   3
   9  -1 -22 2532.72 553.754   3
   9   1 -22 3396.35 785.657   1
   9  -1 -22 2889.88 634.229   1
   9   1 -21 14358.0 1413.91   1
   9   1 -21 12781.6 731.956   3
   9  -1 -21 16410.0 1303.94   1
   9  -1 -21 14121.9 1189.44   3
   9   1 -20 2947.82 371.473   3
   9  -1 -20 3174.03 601.055   1
   9   1 -20 2506.43 709.284   1
   9  -1 -20 2697.93 535.837   3
   9  -1 -19 6414.45 807.656   1
   9  -1 -19 5611.34 751.357   3
   9   1 -19 4694.61 789.725   1
   9   1 -19 4900.34 458.940   3
   9  -1 -18 1270.69 406.430   1
   9  -1 -18 346.925 286.878   3
   9   1 -18 900.940 222.618   3
   9   1 -18 564.755 472.932   1
   9   1 -17 10291.8 1137.23   1
   9  -1 -17 8562.53 893.811   3
   9  -1 -17 10971.7 985.659   1
   9  -1 -16 2346.17 489.762   1
   9  -1 -16 2218.91 486.035   3
   9   1 -16 2243.17 607.416   1
   9   1 -15 7663.35 1003.30   1
   9  -1 -15 8991.31 863.276   1
   9  -1 -15 8907.92 874.062   3
   9  -1 -14 1544.10 414.100   1
   9   1 -14 1025.04 443.330   1
   9   1 -13 5078.77 781.341   1
   9  -1 -13 5454.26 664.599   1
   9   1 -12 4212.88 721.065   1
   9  -1 -12 4538.23 618.310   1
   9   1 -11 11610.4 1074.26   1
  -9  -1 -11 11568.2 793.791   1
   9  -1 -11 12025.7 926.724   1
  -9  -1 -10 3157.41 432.354   1
   9   1 -10 3749.87 684.878   1
   9  -1 -10 4354.09 557.751   1
   9   1  -9 50332.4 2001.29   1
   9   1  -9 48859.6 1309.98   2
  -9  -1  -9 50584.8 1586.67   1
   9  -1  -9 50733.7 1748.70   1
   9   1  -8 9650.24 612.059   2
  -9  -1  -8 9721.51 699.889   1
   9   1  -8 10681.3 967.773   1
   9  -1  -8 9556.04 810.714   1
   9   1  -7 65504.8 1538.06   2
   9   1  -7 66418.7 2173.51   1
  -9  -1  -7 66992.4 1765.74   1
   9  -1  -7 64570.1 1948.39   1
   9   1  -6 8084.47 568.760   2
   9  -1  -6 8750.53 744.344   1
  -9  -1  -6 7494.23 606.835   1
   9   1  -6 8024.23 797.628   1
   9   1  -5 28132.5 1364.16   1
   9  -1  -5 27701.5 1307.46   1
  -9  -1  -5 27944.3 1122.20   1
   9   1  -5 25847.4 992.518   2
   9   1  -4 2508.50 490.160   1
   9  -1  -4 3043.08 522.697   1
  -9  -1  -4 2910.32 398.887   1
  -9   1  -4 2529.98 370.768   2
  -9  -1  -3 174.591 179.266   1
   9   1  -3 485.770 344.792   1
   9  -1  -3 264.467 349.773   1
  -9   1  -3 284.061 213.728   2
  -9   1  -2 3315.23 411.080   2
   9   1  -2 3039.42 530.069   1
  -9  -1  -2 3319.79 449.709   1
  -9   1  -1 2713.88 404.492   2
   9   1  -1 2425.44 442.034   1
  -9   1   0 918.893 285.785   2
   9   1   0 348.563 281.676   1
  -9   1   1 2475.80 376.706   2
   9   1   1 2108.52 419.611   1
  -9   1   2 3290.41 432.717   2
   9   1   2 3277.00 534.001   1
  -9   1   3 456.209 242.568   2
   9   1   3 183.336 259.155   1
   9   1   4 2747.92 446.538   1
  -9   1   4 2798.55 424.048   1
   9  -1   5 27415.1 1143.51   2
  -9   1   5 30093.0 1244.96   1
   9  -1   6 7316.48 626.361   2
  -9   1   6 7787.68 671.697   1
   9  -1   7 64891.3 1723.78   2
  -9   1   7 65215.3 1863.60   1
  -9   1   8 10454.3 765.163   1
   9  -1   8 10309.8 740.068   2
   9  -1   9 50217.7 1531.03   2
  -9   1   9 49474.4 1662.92   1
   9  -1  10 4274.83 508.173   2
  -9   1  10 3956.22 487.864   1
  -9   1  11 11092.4 823.241   1
   9  -1  11 12164.9 778.499   2
  -9   1  12 5953.82 628.289   1
   9  -1  12 5981.48 579.982   2
   9  -1  13 6011.34 581.712   2
  -9  -1  13 5411.83 732.687   1
  -9   1  13 5372.83 614.496   1
  -9   1  14 1599.64 368.457   1
  -9  -1  14 1461.20 442.026   1
   9  -1  14 2512.24 448.226   2
  -9  -1  15 8595.76 947.214   1
  -9   1  15 8336.44 788.251   1
   9  -1  15 9286.53 715.160   2
   9  -1  16 3384.58 472.027   2
  -9   1  16 3368.10 535.819   1
  -9  -1  16 2837.82 565.009   1
  -9   1  17 11025.6 933.997   1
  -9  -1  17 10957.5 1109.68   1
  -9   1  18 861.558 313.579   1
  -9   1  19 7397.03 798.669   1
  -9   1  20 4369.34 654.089   1
  -9   1  21 16472.8 1219.28   1
  -9   1  22 3028.82 561.857   1
  -9   1  23 18905.9 1330.36   1
  -9   1  24 1424.58 467.376   1
   9  -1  25 15837.5 1006.87   2
   9  -1  26 2615.26 471.795   2
   9  -1  27 6809.80 679.088   2
   9   2 -34 203.906 301.436   1
  -9   2 -34-97.4031 337.846   1
   9   2 -33 698.495 482.525   1
  -9   2 -33 1832.45 792.537   1
  -9   2 -32-2.22960 395.347   1
   9   2 -32-39.3121 300.864   1
  -9   2 -31-224.692 415.464   1
   9   2 -31 994.241 529.318   1
  -9   2 -30-259.921 404.755   1
   9   2 -30 270.047 394.545   1
   9   2 -29 2191.34 701.863   1
  -9   2 -29 1428.50 666.668   1
   9   2 -28 9087.03 1250.74   1
  -9   2 -28 7899.97 1246.46   1
   9  -2 -27 854.425 329.725   1
   9   2 -27 1183.53 588.698   1
   9  -2 -26 1618.01 453.105   1
  -9   2 -26 916.538 672.449   1
  -9  -2 -26 1256.70 329.852   1
   9   2 -26 1763.59 623.941   1
  -9   2 -25 2910.04 794.339   1
   9   2 -25 2329.12 740.164   1
   9  -2 -25 3532.36 602.042   1
  -9  -2 -25 3290.99 493.207   1
   9  -2 -24 2386.32 644.305   3
  -9  -2 -24 1931.51 380.712   1
   9   2 -24 3482.83 785.105   1
   9  -2 -24 2963.90 562.226   1
   9  -2 -23-156.442 385.344   3
  -9  -2 -23 157.694 182.357   1
   9   2 -23-255.190 462.940   1
  -9  -2 -23 235.659 184.084   1
   9  -2 -23 435.631 305.721   1
   9  -2 -22 575.897 397.547   3
  -9  -2 -22 734.815 258.008   1
   9   2 -22 1293.55 628.575   1
  -9  -2 -22 971.721 297.363   1
   9  -2 -22 1815.36 493.889   1
   9  -2 -21 60.4508 367.354   3
   9  -2 -21 245.993 265.459   1
  -9  -2 -21 271.048 187.839   1
   9   2 -21 148.679 385.421   1
   9  -2 -20 1362.15 508.132   3
  -9  -2 -20 1933.20 355.721   1
   9  -2 -20 1924.90 433.137   1
   9   2 -20 574.761 437.930   1
   9  -2 -19-296.902 366.231   3
  -9  -2 -19 285.479 183.624   1
   9  -2 -19 406.294 264.641   1
   9   2 -19-90.3784 392.316   1
   9  -2 -18 1351.97 538.159   3
  -9  -2 -18 2179.12 357.602   1
   9   2 -18 1008.16 153.393   3
   9  -2 -18 2250.87 448.948   1
   9   2 -18 1528.58 588.464   1
   9  -2 -17 630.692 345.458   3
  -9  -2 -17 319.107 153.943   1
   9  -2 -17 676.663 305.421   1
   9   2 -17 1259.08 561.438   1
  -9  -2 -16 5701.77 531.344   1
   9   2 -16 6676.06 942.433   1
   9  -2 -16 5744.38 636.759   1
   9  -2 -16 5569.26 841.706   3
   9   2 -15 3498.03 743.673   1
   9  -2 -15 2957.55 615.051   3
  -9  -2 -15 3554.32 426.629   1
   9  -2 -15 3954.07 542.123   1
   9  -2 -14 6602.26 852.426   3
   9  -2 -14 8256.37 736.700   1
  -9  -2 -14 7796.66 594.859   1
   9   2 -14 6674.50 917.085   1
   9   2 -13 706.902 481.463   1
   9  -2 -13 506.138 389.035   3
   9  -2 -13 455.365 307.676   1
  -9  -2 -13 589.460 220.465   1
   9  -2 -12 14181.1 1166.74   3
   9   2 -12 13934.4 662.362   2
   9  -2 -12 13304.5 899.678   1
   9   2 -12 13606.5 1254.83   1
  -9  -2 -12 13791.6 753.257   1
   9   2 -11 10295.5 585.935   2
   9  -2 -11 9939.71 790.816   1
   9   2 -11 9830.08 1061.21   1
  -9  -2 -11 10148.4 640.970   1
   9   2 -10 14085.3 698.336   2
   9   2 -10 12056.9 1140.60   1
  -9  -2 -10 13596.9 745.704   1
   9  -2  -9 6932.62 667.852   1
   9   2  -9 6015.26 800.716   1
  -9  -2  -9 7055.39 542.317   1
  -9   2  -8 1895.81 332.590   2
   9   2  -8 1075.12 426.609   1
  -9  -2  -8 1387.55 274.513   1
  -9  -2  -7 5799.07 507.656   1
  -9   2  -7 6447.41 565.484   2
   9   2  -7 5705.01 768.749   1
  -9   2  -6 7540.32 619.801   2
   9   2  -6 7167.90 812.661   1
  -9  -2  -6 7353.57 581.422   1
  -9  -2  -5 4521.26 464.020   1
  -9   2  -5 4316.74 478.104   2
   9   2  -5 3640.80 598.656   1
   9   2  -4 39590.2 1715.72   1
  -9   2  -4 39092.0 1421.53   2
  -9  -2  -4 37565.3 1313.19   1
  -9   2  -3 4256.29 491.886   2
   9   2  -3 3814.60 581.087   1
  -9  -2  -3 3371.45 423.783   1
   9   2  -2 14995.3 1024.47   1
  -9   2  -2 14910.4 916.014   2
  -9  -2  -2 13685.7 839.432   1
   9   2  -1 1907.57 419.055   1
  -9  -2  -1 1411.00 323.815   1
   9   2   0 2459.97 448.514   1
  -9  -2   0 3197.87 437.901   1
  -9  -2   1 1293.84 317.417   1
   9   2   1 1378.18 363.159   1
  -9   2   2 14587.3 941.575   1
  -9  -2   2 13184.2 898.636   1
   9   2   2 13904.0 904.256   1
  -9  -2   3 3950.80 518.224   1
  -9   2   3 2963.51 440.740   1
   9   2   3 3787.16 484.804   1
  -9   2   4 40321.0 1510.59   1
   9   2   4 37397.6 1376.72   1
   9   2   5 4217.85 483.515   1
  -9   2   5 3607.47 463.636   1
   9   2   6 8731.37 687.818   1
  -9   2   6 8450.43 697.541   1
   9   2   7 5773.51 548.789   1
  -9   2   7 6271.72 620.705   1
  -9   2   8 1333.81 305.967   1
  -9   2   9 7331.61 644.699   1
  -9   2  10 14332.7 898.572   1
  -9   2  11 10069.7 754.158   1
  -9   2  12 13628.8 872.669   1
  -9   2  13 307.757 161.815   1
  -9   2  14 7492.05 661.573   1
  -9  -2  14 8621.96 984.786   1
  -9   2  15 3980.32 515.299   1
  -9   2  16 6432.45 641.459   1
  -9   2  17 779.762 270.958   1
  -9   2  18 3059.28 475.910   1
  -9   2  19 115.314 163.479   1
  -9   2  20 1963.03 383.797   1
  -9   2  21 524.317 264.446   1
  -9   2  22 911.741 285.435   1
  -9   2  23 194.647 187.935   1
  -9   2  24 3635.03 561.922   1
  -9   3 -31 765.084 415.864   1
   9   3 -31 952.912 638.649   1
  -9   3 -30-2642.01 818.620   1
   9   3 -30 390.110 288.316   1
  -9   3 -29 1452.97 612.794   1
   9   3 -29 1518.80 648.878   1
  -9   3 -28-1290.35 651.976   1
   9   3 -28-747.231 492.084   1
  -9   3 -27 1580.17 654.253   1
   9   3 -27 825.415 493.983   1
   9   3 -26 1059.92 645.936   1
  -9   3 -26-1766.85 679.915   1
   9   3 -25 628.707 576.954   1
  -9   3 -25 839.880 579.627   1
   9   3 -24 296.934 433.975   1
  -9   3 -24 667.677 457.148   1
   9   3 -23 201.838 371.574   1
   9  -3 -23 1083.20 503.547   3
   9  -3 -23 1279.59 318.424   1
   9   3 -22-493.895 416.257   1
   9  -3 -22 135.727 342.104   3
   9  -3 -22-438.382 208.169   1
   9  -3 -21 1590.43 549.695   3
  -9  -3 -21 843.412 142.979   1
   9   3 -21 1448.19 596.519   1
   9   3 -20 678.388 549.513   1
   9  -3 -20 548.484 456.858   3
  -9  -3 -20 275.307 96.8863   1
  -9  -3 -20 253.779 92.1765   1
  -9  -3 -19 6201.47 362.042   1
   9  -3 -19 8351.91 1124.37   3
   9   3 -19 7994.21 1188.34   1
  -9  -3 -19 6137.56 357.640   1
   9  -3 -18 689.679 459.688   3
   9   3 -18 1632.89 564.715   1
  -9  -3 -18 829.679 147.917   1
  -9  -3 -18 1145.03 162.232   1
   9   3 -17 60.0038 387.052   1
  -9  -3 -17 185.191 90.6335   1
   9  -3 -16 2976.57 686.816   3
   9   3 -16 3848.35 806.695   1
  -9  -3 -16 3199.58 283.334   1
   9   3 -16 2217.25 234.748   3
   9   3 -15 2837.47 709.337   1
   9  -3 -15 2990.88 659.750   3
  -9  -3 -15 2910.05 283.982   1
   9   3 -15 2907.06 306.806   3
   9   3 -14 3454.08 785.159   1
   9   3 -14 4446.71 369.269   2
   9  -3 -14 3984.50 703.381   3
  -9  -3 -14 4798.65 377.157   1
   9   3 -13 2434.05 665.985   1
   9   3 -13 3300.18 336.351   2
  -9  -3 -13 3113.25 320.453   1
   9  -3 -13 3399.83 698.045   3
   9   3 -12 1406.36 500.153   1
   9  -3 -12 406.164 365.990   3
  -9  -3 -12 1539.00 232.919   1
   9   3 -11 4299.70 773.251   1
   9  -3 -11 4374.88 749.682   3
  -9   3 -11 4513.75 507.392   2
  -9  -3 -11 4813.20 418.104   1
  -9   3 -10 5374.62 558.577   2
   9   3 -10 6083.26 882.340   1
   9  -3 -10 5530.97 794.307   3
  -9  -3 -10 5724.85 463.153   1
  -9  -3  -9 1809.18 279.244   1
  -9   3  -9 2276.48 376.184   2
   9  -3  -9 1508.41 467.880   3
   9   3  -9 1926.60 499.455   1
  -9  -3  -8 78.6450 133.775   1
  -9   3  -8 360.799 222.788   2
   9   3  -8 205.706 348.465   1
  -9   3  -7 4013.28 516.913   2
   9   3  -7 3577.86 664.469   1
  -9  -3  -7 3907.00 432.942   1
  -9  -3  -6 2249.83 344.802   1
  -9   3  -6 2882.73 467.110   2
   9   3  -6 2624.85 581.087   1
  -9  -3  -5 7705.78 645.098   1
   9   3  -5 5960.47 755.859   1
  -9  -3  -4 5620.71 576.818   1
   9   3  -4 4976.82 694.805   1
   9   3  -3 5473.45 700.663   1
  -9  -3  -3 6013.03 603.838   1
   9   3  -2 6867.06 780.570   1
  -9  -3  -2 6706.44 674.114   1
  -9  -3  -1 15970.4 1029.99   1
   9   3  -1 16471.3 1135.09   1
   9   3   0 15288.9 1071.53   1
  -9  -3   0 15321.5 1038.34   1
   9   3   1 16555.1 1069.62   1
  -9  -3   1 15766.1 1084.77   1
  -9  -3   2 6943.42 738.071   1
   9   3   2 5970.75 630.594   1
   9   3   3 6193.74 626.134   1
  -9  -3   3 5150.29 666.371   1
  -9  -3   4 5415.45 676.645   1
  -9   3   4 5092.21 611.512   1
   9   3   4 5201.87 556.144   1
  -9  -3   5 7035.92 805.997   1
   9   3   5 6993.87 618.292   1
  -9   3   5 6442.96 634.305   1
  -9   3   6 1958.62 378.118   1
   9   3   6 2293.89 365.241   1
  -9  -3   6 2486.02 507.203   1
   9   3   7 3944.27 450.705   1
  -9   3   7 3761.32 484.606   1
  -9  -3   7 3680.61 633.426   1
  -9  -3   8-28.8562 295.381   1
   9   3   8 177.590 171.347   1
  -9   3   8 271.218 199.747   1
  -9  -3   9 1795.28 467.238   1
  -9   3   9 1964.07 370.952   1
  -9  -3  10 4453.53 742.837   1
  -9   3  10 5062.95 546.207   1
  -9   3  11 4984.29 538.848   1
  -9   3  12 1485.06 323.263   1
  -9   3  13 3587.40 442.832   1
  -9   3  14 4511.51 489.635   1
  -9   3  15 3258.68 408.659   1
  -9   3  16 3785.87 450.298   1
  -9   3  17 161.584 173.826   1
  -9   3  18 1049.31 272.370   1
  -9   3  19 9219.57 709.064   1
  -9   3  20 638.868 240.768   1
  -9   3  21 1851.88 347.074   1
  -9   4 -28-432.078 456.228   1
   9   4 -27-94.0386 424.180   1
  -9   4 -27 454.757 532.159   1
   9   4 -26 4083.06 971.067   1
  -9   4 -26 5138.08 1095.03   1
  -9   4 -25 1168.91 602.872   1
   9   4 -25 881.566 609.159   1
  -9   4 -24-220.021 586.972   1
   9   4 -24 126.751 343.107   1
   9   4 -23-397.522 483.980   1
  -9   4 -23-2308.61 751.493   1
  -9   4 -22 726.227 398.947   1
   9   4 -22 261.154 430.333   1
   9  -4 -21 245.814 414.904   3
   9   4 -21 416.998 495.974   1
   9  -4 -20 3362.18 833.104   3
   9   4 -20 2863.46 830.433   1
   9   4 -19 1701.95 676.105   1
   9  -4 -19 1291.96 524.012   3
   9  -4 -18 891.606 529.466   3
   9   4 -18 1400.24 664.993   1
   9  -4 -17 6414.89 1044.37   3
   9   4 -17 6900.63 1125.48   1
   9   4 -16 1869.43 225.111   2
   9  -4 -16 1640.30 568.095   3
   9   4 -16 1545.09 657.926   1
   9  -4 -15 6396.41 1015.71   3
   9   4 -15 6003.77 435.487   2
   9   4 -15 4838.20 426.259   3
   9   4 -15 4625.36 946.410   1
   9   4 -14 19390.1 1773.82   1
   9   4 -14 18703.9 893.028   3
   9  -4 -14 19204.4 1692.92   3
  -9   4 -14 21896.9 1110.45   2
   9  -4 -13 3251.19 702.517   3
   9   4 -13 4143.48 891.777   1
  -9   4 -13 3803.30 488.941   2
   9   4 -13 3647.56 430.425   3
  -9   4 -12 4520.62 526.848   2
   9   4 -12 6036.27 1001.39   1
   9   4 -12 4918.33 528.346   3
   9  -4 -12 4623.88 844.685   3
   9   4 -11 3305.56 737.662   1
  -9   4 -11 3506.33 514.685   2
   9   4 -11 3291.62 463.734   3
   9  -4 -11 3130.96 722.482   3
  -9   4 -10 6259.02 667.599   2
  -9  -4 -10 6169.01 506.086   1
   9  -4 -10 6199.22 945.807   3
   9   4 -10 3585.52 719.020   1
   9   4 -10 5631.94 621.682   3
   9  -4  -9 104.274 373.908   3
  -9  -4  -9 606.681 200.760   1
  -9   4  -9 516.950 260.097   2
   9   4  -9-344.051 484.480   1
   9   4  -9 791.111 301.824   3
   9   4  -8 1061.34 485.591   1
  -9   4  -8 1700.83 399.739   2
  -9  -4  -8 1537.78 296.340   1
   9   4  -8 1578.65 390.448   3
   9  -4  -8 1409.85 521.035   3
   9   4  -7 422.394 266.838   3
  -9  -4  -7 407.141 186.440   1
   9   4  -7 786.453 391.996   1
   9  -4  -7 930.849 446.730   3
   9   4  -6 6133.16 744.746   3
   9   4  -6 6457.30 882.057   1
  -9  -4  -6 6131.87 634.453   1
   9  -4  -6 5730.25 855.115   3
   9   4  -5 14892.2 1174.20   3
   9   4  -5 14984.3 1263.30   1
  -9  -4  -5 14444.2 1007.10   1
   9  -4  -5 14681.8 1317.22   3
   9   4  -4 7576.04 879.203   1
   9  -4  -4 7537.52 960.511   3
  -9  -4  -4 6920.46 716.065   1
   9   4  -3 7323.18 862.333   1
   9  -4  -3 7594.97 948.674   3
  -9  -4  -3 8012.09 786.706   1
   9   4  -2 18468.3 1319.68   1
   9  -4  -2 21499.1 1523.72   3
  -9  -4  -2 19284.9 1263.88   1
   9   4  -1 7164.41 823.413   1
  -9  -4  -1 7878.30 837.292   1
   9  -4  -1 8270.60 971.752   3
   9   4   0 1393.83 407.255   1
  -9  -4   0 969.592 348.836   1
   9  -4   0 1164.82 497.435   3
   9   4   1 8283.99 830.432   1
  -9  -4   1 7631.67 897.594   1
   9  -4   1 7356.96 910.331   3
   9   4   2 20504.1 1244.33   1
   9  -4   2 20955.1 1458.57   3
  -9  -4   2 21401.8 1466.99   1
  -9  -4   3 9111.26 1001.28   1
   9   4   3 8611.86 789.935   1
  -9  -4   4 9196.39 1016.16   1
   9   4   4 7817.84 722.960   1
  -9  -4   5 16192.6 1353.86   1
  -9   4   5 15821.5 1063.98   1
   9   4   5 14148.0 907.513   1
  -9   4   6 5595.75 624.591   1
   9   4   6 5763.63 567.398   1
  -9  -4   6 6558.05 889.355   1
  -9   4   7 680.925 260.107   1
   9   4   7 217.314 163.475   1
   9   4   8 1517.18 287.765   1
  -9   4   8 1955.52 394.493   1
  -9   4   9 314.784 183.801   1
   9   4   9 400.951 198.875   1
  -9   4  10 6654.93 633.031   1
  -9   4  11 3895.52 485.683   1
  -9   4  12 5206.20 533.013   1
  -9   4  13 4694.26 483.632   1
  -9   4  14 21556.1 974.656   1
  -9   4  15 6476.67 516.192   1
  -9   4  16 1897.62 287.159   1
  -9   4  17 7050.41 508.192   1
   9  -4  18 954.867 267.731   3
   9  -4  19 2188.32 339.941   3
  -9   5 -24 2.34786 555.573   1
   9   5 -24-456.095 530.635   1
   9   5 -23 2360.39 809.152   1
  -9   5 -23 2172.35 892.918   1
   9   5 -22 444.984 518.065   1
  -9   5 -22 600.377 502.796   1
   9   5 -21 363.983 533.755   1
  -9   5 -21-791.936 592.697   1
   9   5 -20 4411.34 1024.12   1
  -9   5 -20 3460.33 908.212   1
  -9   5 -19-1092.36 628.089   1
   9   5 -19 243.847 492.053   1
   9  -5 -18 3389.10 937.776   3
   9   5 -18 1995.07 687.564   1
  -9   5 -18 2050.71 695.490   1
   9   5 -17 1669.20 701.616   1
   9  -5 -17 3304.33 907.029   3
   9   5 -16 759.326 583.602   1
   9  -5 -16 609.786 550.914   3
   9  -5 -15 3011.31 779.677   3
   9   5 -15 3325.06 822.107   1
   9  -5 -14 3453.89 890.652   3
   9   5 -14 3695.16 815.726   1
   9  -5 -13 2568.97 738.929   3
   9   5 -13 2831.13 749.886   1
   9   5 -12 1017.55 525.561   1
  -9   5 -12 2218.67 416.086   2
   9  -5 -12 1488.62 669.523   3
   9   5 -11 7965.56 1091.85   1
  -9   5 -11 9116.97 801.510   2
   9   5 -11 7458.63 717.641   3
   9  -5 -11 9619.45 1280.27   3
   9   5 -10 2765.64 672.178   1
  -9   5 -10 3442.64 537.492   2
   9  -5 -10 3299.10 812.725   3
   9   5 -10 3991.03 549.575   3
   9   5  -9 2508.67 636.231   1
   9  -5  -9 3005.30 705.485   3
  -9   5  -9 2104.42 427.090   2
   9   5  -9 2276.51 441.396   3
   9   5  -8 1378.07 391.280   3
   9  -5  -8 1367.43 597.453   3
   9   5  -8 723.180 423.120   1
   9   5  -7 1004.41 321.336   3
   9   5  -7 2143.09 577.666   1
   9  -5  -7 2412.31 653.249   3
   9  -5  -6 1214.86 520.906   3
   9   5  -6 1119.91 360.586   3
   9   5  -6 1810.83 567.794   1
   9   5  -5 2766.52 647.897   1
   9  -5  -5 3313.22 747.459   3
   9   5  -5 3006.15 568.592   3
   9  -5  -4 7802.48 1081.70   3
   9   5  -4 8196.94 981.249   1
   9  -5  -3 510.969 396.578   3
   9   5  -3 543.186 376.052   1
   9   5  -2 3264.39 654.938   1
   9  -5  -2 2611.99 626.980   3
   9   5  -1 9363.45 1010.12   1
   9  -5  -1 8598.76 1105.44   3
   9   5   0 5305.81 744.549   1
   9  -5   0 5686.44 943.934   3
   9   5   1 9970.25 982.099   1
   9  -5   1 8166.95 1030.07   3
   9  -5   2 3201.89 699.208   3
   9   5   2 3479.94 576.746   1
   9  -5   3 967.639 470.569   3
   9   5   3 1028.48 316.682   1
   9   5   4 7350.45 742.039   1
   9  -5   4 8126.33 980.233   3
   9   5   5 2853.68 473.411   1
   9  -5   5 2696.30 615.550   3
   9   5   6 1550.81 323.391   1
   9  -5   6 1367.40 456.071   3
  -9   5   6 1386.80 335.460   1
   9  -5   7 2008.74 502.492   3
  -9   5   7 1319.83 304.246   1
   9   5   7 2051.24 391.887   1
  -9   5   8 1323.69 300.240   1
   9  -5   8 1318.77 445.123   3
   9   5   8 1336.87 292.763   1
   9  -5   9 2722.50 572.009   3
   9   5   9 2311.78 342.632   1
  -9   5   9 2435.43 389.283   1
   9   5  10 3264.87 344.684   1
  -9   5  10 4686.90 526.684   1
   9  -5  10 4413.40 682.029   3
   9  -5  11 10121.9 970.581   3
   9  -5  12 2396.45 512.742   3
   9  -5  13 3423.29 576.821   3
   9  -5  14 3371.54 543.718   3
   9  -5  15 2918.61 498.293   3
   9  -5  16 1005.14 331.975   3
   9   6 -19 1802.32 806.666   1
  -9   6 -19 2844.65 941.950   1
  -9   6 -18 630.878 583.483   1
   9   6 -18 109.150 462.058   1
   9   6 -17 697.930 496.939   1
  -9   6 -17 417.924 506.467   1
   9   6 -16 2208.91 783.013   1
  -9   6 -16 1565.40 667.178   1
   9   6 -15 2064.51 691.103   1
  -9   6 -15 3235.51 891.114   1
  -9   6 -14 321.892 476.786   1
   9   6 -14 146.216 400.325   1
  -9   6 -13 1119.31 600.310   1
   9   6 -13 2248.27 741.515   1
   9  -6 -13 469.962 563.414   3
   9  -6 -12 7795.02 1290.73   3
  -9   6 -12 6448.65 1136.58   1
   9   6 -12 4576.17 967.439   1
  -9   6 -11 1401.76 600.756   1
   9  -6 -11 2705.78 814.022   3
   9   6 -11 1603.85 607.192   1
   9  -6 -10 2109.53 754.909   3
   9   6 -10 870.275 458.457   1
   9  -6  -9 551.185 440.950   3
   9   6  -9 584.833 496.259   1
   9  -6  -8 3000.73 800.985   3
   9   6  -8 3261.97 768.937   1
   9  -6  -7 628.050 511.366   3
   9   6  -7 353.065 379.350   1
   9  -6  -6 1618.72 643.628   3
   9   6  -6 1306.99 489.306   1
   9  -6  -5 3745.49 830.379   3
   9   6  -5 3199.89 706.982   1
   9  -6  -4 5134.73 941.298   3
   9   6  -4 5134.53 855.490   1
   9  -6  -3 5752.17 1028.87   3
   9   6  -3 4086.93 726.494   1
   9  -6  -2 4944.38 950.168   3
   9   6  -2 3930.32 723.944   1
   9  -6  -1 3561.94 841.267   3
   9   6  -1 2585.73 616.575   1
   9   6   0 15830.1 1350.91   1
   9  -6   0 13993.7 1449.39   3
   9  -6   1 2001.74 638.369   3
   9   6   1 3014.51 624.888   1
   9  -6   2 3657.08 776.894   3
   9   6   2 5392.11 740.311   1
   9   6   3 4045.88 638.406   1
   9  -6   3 3455.63 763.894   3
   9  -6   4 5411.66 904.608   3
   9   6   4 3922.34 571.017   1
   9   6   5 4238.61 595.107   1
   9  -6   5 4874.52 865.717   3
   9   6   6 923.657 291.541   1
   9  -6   6 1211.53 481.289   3
   9  -6   7 580.976 401.188   3
   9  -6   8 3483.40 741.724   3
   9  -6   9 818.623 416.798   3
   9  -6  10 858.091 400.761   3
   9  -6  11 2855.14 589.649   3
   9  -6  12 6384.36 840.165   3
  -9   7 -14 57.5661 435.907   1
   9   7 -14 945.186 576.520   1
  -9   7 -13 224.449 582.626   1
   9   7 -13 356.302 564.603   1
  -9   7 -12 3180.94 900.884   1
   9   7 -12 2267.88 724.826   1
  -9   7 -11 111.354 421.923   1
   9   7 -11 375.723 415.107   1
  -9   7 -10-39.2450 356.265   1
   9   7 -10-189.368 348.014   1
   9   7  -9 3032.71 785.927   1
  -9   7  -9 2869.76 861.701   1
  -9   7  -8 618.650 511.031   1
   9   7  -8 2297.84 707.505   1
  -9   7  -7 2633.12 751.952   1
   9   7  -7 2311.94 649.591   1
  -9   7  -6 219.094 307.944   1
   9   7  -6-57.1237 250.608   1
  -9   7  -5 755.445 406.195   1
   9   7  -5 2097.72 634.312   1
  -9   7  -4 2638.82 690.824   1
   9   7  -4 4842.65 880.198   1
   9   7  -3 3281.77 741.894   1
  -9   7  -3 2701.59 755.653   1
  -9   7  -2 370.569 257.962   1
   9   7  -2 2098.56 614.734   1
  -9   7  -1-494.456 365.401   1
   9  -7   0 1561.76 573.411   3
  -9   7   0 1112.88 474.576   1
  -9   7   1-168.600 265.005   1
   9  -7   1 264.943 282.614   3
  10   0 -34 1155.17 475.910   1
  10   0 -33 529.088 406.219   1
 -10   0 -33-698.632 429.950   1
  10   0 -32 1217.35 479.029   1
 -10   0 -32 172.220 297.971   1
 -10   0 -31 3763.70 823.840   1
  10   0 -31 4610.87 878.182   1
  10   0 -30 1817.41 641.541   1
 -10   0 -30 1034.81 444.767   1
 -10   0 -29-116.543 325.351   1
  10   0 -29 1576.00 573.746   1
  10   0 -28 20109.8 1725.72   1
 -10   0 -28 19294.7 1678.16   1
  10   0 -27 25938.0 1939.28   1
 -10   0 -27 27304.7 1926.70   1
  10   0 -26 3586.13 760.781   1
  10   0 -25 1865.97 589.401   1
  10   0 -24 33494.3 2087.43   1
  10   0 -24 29569.0 1504.91   3
  10   0 -23 2841.63 495.678   3
  10   0 -23 3010.82 693.587   1
  10   0 -22 6554.84 716.975   3
  10   0 -22 7136.26 962.897   1
  10   0 -21 1173.94 355.795   3
  10   0 -21 1625.04 525.403   1
  10   0 -20 10052.1 1108.81   1
  10   0 -20 8157.75 761.675   3
  10   0 -19 5297.95 625.411   3
  10   0 -19 6880.48 951.590   1
  10   0 -18 1216.56 451.813   1
  10   0 -18 783.047 314.038   3
  10   0 -17 1552.55 506.915   1
  10   0 -16 9843.71 1025.83   1
  10   0 -15 22869.9 1470.96   1
  10   0 -14 978.833 404.258   1
  10   0 -13 2670.88 549.073   1
  10   0 -12 77117.8 2507.11   1
  10   0 -11 20860.3 1298.39   1
  10   0 -10 17820.1 1196.07   1
  10   0  -9 14626.5 1066.87   1
  10   0  -8 134192. 3083.18   1
  10   0  -7 12835.7 979.130   1
  10   0  -6 25505.6 1329.79   1
  10   0  -5 116284. 2284.05   2
  10   0  -5 129698. 2840.87   1
  10   0  -4 64804.3 1991.88   1
  10   0  -3 10077.6 875.126   1
  10   0  -2 8304.92 766.647   1
  10   0  -1 4954.48 615.657   1
  10   0   0 317.676 357.398   1
  10   0   1 5332.44 651.517   1
 -10   0   4 61860.6 1622.20   2
 -10   0   5 125099. 2322.03   2
 -10   0   6 24057.3 1026.03   2
 -10   0   7 13578.7 794.425   2
 -10   0   8 140277. 2526.36   2
 -10   0   9 14969.5 862.929   2
 -10   0   9 14097.4 996.561   1
 -10   0  10 19690.4 970.862   2
 -10   0  10 18501.2 1127.00   1
 -10   0  11 22359.3 1055.32   2
 -10   0  11 21653.9 1244.54   1
 -10   0  12 79791.2 1991.42   2
 -10   0  12 78120.1 2386.50   1
 -10   0  13 3297.87 452.233   2
 -10   0  13 3147.98 528.997   1
 -10   0  14 669.201 253.075   2
 -10   0  14 670.239 273.202   1
 -10   0  15 23471.5 1441.92   1
 -10   0  15 24034.4 1156.84   2
 -10   0  16 10054.0 962.896   1
 -10   0  16 9650.88 748.565   2
 -10   0  17 1841.33 343.643   2
 -10   0  17 2356.96 484.983   1
 -10   0  18 999.930 353.794   1
 -10   0  18 722.804 254.930   2
 -10   0  19 6340.33 581.493   2
 -10   0  19 8323.18 939.503   1
 -10   0  20 9801.33 771.982   2
 -10   0  20 10775.0 1061.08   1
 -10   0  21 1310.02 321.580   2
 -10   0  22 7295.91 672.796   2
 -10   0  23 3790.82 499.120   2
 -10   0  24 39188.7 1528.97   2
  10   1 -36-269.079 345.534   1
 -10   1 -36-284.780 273.622   1
  10   1 -35 1166.69 545.776   1
 -10   1 -35 326.515 368.635   1
  10   1 -34 2558.53 709.052   1
 -10   1 -34 2349.82 697.745   1
 -10   1 -33 328.536 401.945   1
  10   1 -33 823.283 432.857   1
 -10   1 -32-1682.86 632.654   1
  10   1 -32 988.256 563.081   1
  10  -1 -31 141.962 245.569   1
 -10   1 -31-456.118 495.074   1
  10  -1 -30 1269.31 513.423   1
 -10   1 -30 168.122 459.559   1
  10   1 -30 876.348 483.139   1
 -10  -1 -30 624.526 345.098   1
 -10  -1 -29 2839.64 655.298   1
  10  -1 -29 3391.15 711.996   1
 -10   1 -29 3449.94 828.517   1
  10   1 -29 4754.31 917.861   1
 -10   1 -28 64.9724 411.384   1
 -10  -1 -28-25.4452 255.383   1
  10   1 -28 868.210 544.647   1
  10  -1 -28 438.188 389.985   1
  10   1 -27 14160.4 1526.00   1
 -10  -1 -27 14051.0 1256.59   1
 -10   1 -27 14340.2 1555.95   1
  10  -1 -27 14300.9 1379.94   1
  10  -1 -26 81.7005 273.592   1
  10   1 -26 862.744 483.683   1
 -10  -1 -26 549.328 373.552   1
  10  -1 -25 11286.5 1114.76   3
  10   1 -25 11786.6 1356.94   1
  10  -1 -25 13318.9 1309.63   1
  10   1 -24 6740.28 1085.25   1
  10  -1 -24 7739.31 992.661   1
  10  -1 -24 6728.42 865.955   3
  10  -1 -23 5093.58 814.795   1
  10   1 -23 3937.87 809.708   1
  10  -1 -23 3125.95 617.835   3
  10   1 -22 447.497 199.007   3
  10  -1 -22 177.314 305.141   1
  10   1 -22 247.281 351.782   1
  10  -1 -22 1101.76 439.714   3
  10   1 -21 7226.24 1036.52   1
  10   1 -21 6408.81 552.166   3
  10  -1 -21 7968.92 924.637   3
  10  -1 -21 7638.60 950.442   1
  10  -1 -20 1371.67 425.730   3
  10   1 -20 1127.61 457.663   1
  10  -1 -20 1034.69 378.936   1
  10   1 -20 892.078 242.676   3
  10  -1 -19 923.608 373.498   3
  10   1 -19 1442.99 296.007   3
  10   1 -19 719.718 455.075   1
  10  -1 -19 1309.46 407.092   1
  10   1 -18 8156.06 1056.60   1
  10  -1 -18 9346.40 926.725   3
  10  -1 -18 8692.37 954.358   1
  10  -1 -17 2107.43 499.608   1
  10  -1 -17 1480.53 431.704   3
  10   1 -17 2288.76 651.723   1
  10  -1 -16 5398.59 711.847   3
  10   1 -16 5055.09 820.701   1
  10  -1 -16 5389.26 741.610   1
  10   1 -15 5050.25 842.346   1
  10  -1 -15 5610.14 714.241   1
  10  -1 -14-61.3785 250.296   1
  10   1 -14 1379.11 519.019   1
  10   1 -13 19797.8 1432.14   1
  10  -1 -13 20156.3 1244.06   1
 -10  -1 -12 9451.48 744.211   1
  10  -1 -12 11635.4 962.365   1
  10   1 -12 9743.79 1042.48   1
 -10  -1 -11 44108.9 1587.97   1
  10  -1 -11 46702.5 1802.35   1
  10   1 -11 47475.3 2085.47   1
  10  -1 -10 7541.81 749.839   1
  10   1 -10 6464.86 807.427   1
 -10  -1 -10 6408.54 611.547   1
  10   1  -9 29614.2 1573.42   1
 -10  -1  -9 29281.7 1257.86   1
  10   1  -9 28631.8 1075.53   2
  10  -1  -9 30042.0 1441.68   1
  10   1  -8 32739.2 1619.20   1
  10   1  -8 32455.3 1143.08   2
 -10  -1  -8 32361.8 1311.00   1
  10  -1  -8 32084.0 1451.17   1
  10   1  -7 52363.9 1992.77   1
  10   1  -7 50750.5 1455.91   2
  10  -1  -7 54950.8 1864.10   1
 -10  -1  -7 51587.5 1644.67   1
  10   1  -6 7102.70 577.824   2
  10   1  -6 7724.12 799.314   1
  10  -1  -6 8055.03 756.215   1
 -10  -1  -6 7133.10 623.881   1
  10   1  -5 48868.0 1434.02   2
  10  -1  -5 53685.7 1851.63   1
 -10  -1  -5 52080.3 1623.78   1
  10   1  -5 54302.7 1938.22   1
  10  -1  -4 6587.61 679.300   1
 -10  -1  -4 6698.81 602.477   1
  10   1  -4 6435.55 717.746   1
  10  -1  -3 22403.3 1215.67   1
 -10   1  -3 22394.7 1009.76   2
 -10  -1  -3 22451.9 1076.22   1
  10   1  -3 22831.3 1248.86   1
 -10   1  -2 4573.49 511.599   2
 -10  -1  -2 4576.65 510.901   1
  10   1  -2 5214.10 641.859   1
  10   1  -1 867.822 348.303   1
 -10   1  -1 826.359 309.920   2
  10   1   0 1041.41 369.176   1
 -10   1   0 1452.68 320.783   2
 -10   1   1 925.920 293.828   2
  10   1   1 571.678 324.356   1
 -10   1   2 4514.16 518.431   2
  10   1   2 3778.87 510.969   1
 -10   1   3 23000.6 1100.83   2
  10   1   3 24618.8 1196.33   1
 -10   1   4 6211.44 584.139   2
  10   1   4 7371.41 690.709   1
 -10   1   4 6001.85 620.653   1
  10  -1   5 49156.9 1581.06   2
 -10   1   5 50626.6 1720.28   1
 -10   1   5 53436.7 1680.11   2
  10  -1   6 7946.89 666.631   2
 -10   1   6 8104.43 716.120   1
  10  -1   7 50840.1 1598.56   2
 -10   1   7 50727.3 1739.61   1
 -10   1   8 32128.2 1386.69   1
  10  -1   8 32061.9 1274.89   2
 -10   1   9 29199.4 1328.21   1
  10  -1   9 29041.5 1221.79   2
  10  -1  10 7742.59 698.323   2
 -10   1  10 5939.67 643.812   1
  10  -1  11 46818.1 1545.17   2
 -10   1  11 46030.5 1723.67   1
  10  -1  12 11664.2 818.629   2
 -10   1  12 9780.02 808.731   1
 -10  -1  13 19270.8 1350.60   1
 -10   1  13 19512.2 1148.90   1
  10  -1  13 17926.1 989.780   2
 -10   1  14 6.85891 210.276   1
 -10  -1  14-52.7698 250.436   1
 -10  -1  15 5325.85 771.204   1
  10  -1  15 5503.01 605.223   2
 -10   1  15 5065.75 609.455   1
  10  -1  16 6417.30 640.099   2
 -10  -1  16 5880.90 801.863   1
 -10   1  16 6096.61 708.778   1
  10  -1  17 2747.16 472.447   2
 -10   1  17 2233.13 484.562   1
  10  -1  18 10046.6 808.551   2
 -10   1  18 9663.59 925.904   1
  10  -1  19 1414.26 359.920   2
 -10   1  19 1339.72 384.918   1
  10  -1  20 1049.39 336.116   2
 -10   1  20 1837.67 425.382   1
  10  -1  21 8764.51 803.904   2
 -10   1  21 8505.73 903.112   1
  10  -1  22 597.999 342.890   2
 -10   1  22 603.371 307.251   1
 -10   1  23 6239.92 785.487   1
  10  -1  23 7084.67 725.625   2
  10  -1  24 9492.45 843.289   2
  10  -1  25 18616.3 1158.84   2
  10  -1  26 789.541 318.489   2
  10  -1  27 19603.4 1184.35   2
 -10   2 -34-986.613 569.228   1
 -10   2 -33 298.132 413.281   1
  10   2 -33 1245.73 544.690   1
  10   2 -32-308.905 356.828   1
 -10   2 -32-473.565 475.064   1
 -10   2 -31 465.753 366.825   1
  10   2 -31 535.757 503.500   1
  10   2 -30 3186.03 911.628   1
 -10   2 -30 4144.29 993.309   1
 -10   2 -29 381.834 435.909   1
  10   2 -29 1927.54 725.825   1
 -10   2 -28 840.135 628.182   1
  10   2 -28 1262.36 581.275   1
 -10   2 -27 992.667 583.525   1
  10  -2 -27 2503.47 549.849   1
  10   2 -27 1961.38 686.437   1
  10   2 -26 19094.9 1801.66   1
  10  -2 -26 18136.0 1361.22   1
  10  -2 -25 2873.28 672.455   3
 -10  -2 -25 2485.04 450.614   1
  10   2 -25 2889.13 762.405   1
  10  -2 -25 3246.89 605.852   1
 -10  -2 -24 2765.02 471.210   1
  10  -2 -24 1562.90 502.548   3
  10  -2 -24 2250.61 521.054   1
  10   2 -24 1655.55 574.509   1
  10  -2 -23 1171.78 496.019   3
 -10  -2 -23 2013.44 434.075   1
  10   2 -23 957.264 509.716   1
  10  -2 -23 1510.42 450.790   1
 -10  -2 -22 35057.1 1479.70   1
  10   2 -22 32707.2 2262.62   1
  10  -2 -22 39449.2 1849.55   1
  10  -2 -22 32996.7 2019.50   3
  10  -2 -21 62.5359 367.258   3
 -10  -2 -21 598.151 255.532   1
  10   2 -21 215.931 427.024   1
  10  -2 -21 496.036 331.306   1
  10  -2 -20 3801.12 735.343   3
  10   2 -20 3927.96 816.435   1
 -10  -2 -20 4420.39 543.426   1
  10  -2 -20 3579.33 585.214   1
 -10  -2 -19 1288.55 293.695   1
  10  -2 -19 1708.66 505.096   3
  10  -2 -19 1947.21 451.912   1
  10   2 -19 1923.01 602.610   1
  10   2 -19 984.402 160.324   3
  10   2 -18 7135.86 1071.23   1
 -10  -2 -18 7886.06 681.280   1
  10  -2 -18 7906.97 797.483   1
  10  -2 -18 6207.47 865.917   3
 -10  -2 -17 4453.66 515.429   1
  10  -2 -17 3676.35 563.032   1
  10   2 -17 4350.55 844.875   1
  10  -2 -17 3894.68 703.763   3
  10  -2 -16 409.296 344.236   3
 -10  -2 -16 502.875 213.913   1
  10  -2 -16 587.393 271.129   1
  10   2 -16 828.217 511.125   1
  10  -2 -15 4376.20 708.399   3
  10  -2 -15 3316.83 530.242   1
 -10  -2 -15 3139.94 414.097   1
  10   2 -15 2705.45 636.046   1
  10   2 -14 12210.2 1287.74   1
  10  -2 -14 11203.2 895.385   1
 -10  -2 -14 12381.1 790.819   1
  10  -2 -14 9972.25 1032.00   3
  10  -2 -13 20704.0 1425.15   3
  10   2 -13 22378.7 1649.40   1
  10  -2 -13 21411.2 1202.03   1
 -10  -2 -13 20407.5 979.000   1
  10   2 -12 4314.66 417.896   2
  10  -2 -12 4691.45 598.396   1
 -10  -2 -12 5053.31 499.369   1
  10   2 -12 4966.75 815.668   1
  10   2 -11 7413.34 548.090   2
  10   2 -11 7714.38 1040.88   1
 -10  -2 -11 8701.71 637.736   1
  10  -2 -11 8149.08 754.644   1
  10   2 -10 108137. 2026.09   2
  10   2 -10 105906. 3279.64   1
  10  -2 -10 108168. 2601.54   1
 -10  -2 -10 106346. 2182.70   1
  10   2  -9 14439.9 1247.39   1
  10  -2  -9 16049.3 1025.92   1
 -10  -2  -9 14851.2 837.778   1
  10   2  -8 16954.7 1273.48   1
 -10   2  -8 16398.6 894.276   2
 -10  -2  -8 17330.2 900.612   1
 -10   2  -7 3202.21 425.649   2
 -10  -2  -7 3090.98 396.755   1
  10   2  -7 3247.03 640.554   1
 -10  -2  -6 102488. 2193.97   1
 -10   2  -6 100344. 2255.50   2
  10   2  -6 102153. 2935.08   1
  10   2  -5 9242.10 912.048   1
 -10   2  -5 9497.31 720.642   2
 -10  -2  -5 9331.31 695.382   1
 -10  -2  -4 7124.30 624.109   1
  10   2  -4 6857.01 767.956   1
 -10   2  -4 7030.62 647.276   2
  10   2  -3 14231.2 1061.02   1
 -10  -2  -3 13116.6 839.517   1
 -10   2  -3 13900.7 896.791   2
 -10   2  -2 9031.86 735.792   2
  10   2  -2 8311.81 797.720   1
 -10  -2  -2 7865.91 646.013   1
 -10   2  -1 6618.91 666.308   2
 -10  -2  -1 6357.08 612.264   1
  10   2  -1 6683.96 709.988   1
  10   2   0 723.527 325.160   1
 -10  -2   0 155.451 176.878   1
 -10   2   1 6012.82 660.549   1
 -10  -2   1 5718.08 606.348   1
  10   2   1 7100.55 709.888   1
 -10   2   2 8726.79 789.209   1
 -10  -2   2 7668.00 718.054   1
  10   2   2 8365.98 734.132   1
 -10   2   3 12456.8 904.102   1
  10   2   3 12939.5 867.497   1
 -10  -2   3 13668.6 962.409   1
 -10   2   4 6906.58 676.790   1
  10   2   4 7180.90 683.784   1
 -10  -2   4 7535.21 742.870   1
  10   2   5 8427.25 690.571   1
 -10   2   5 8146.33 716.427   1
  10   2   6 104367. 2346.78   1
 -10   2   6 106142. 2464.54   1
 -10   2   7 3406.09 480.412   1
  10   2   7 2971.75 421.398   1
 -10   2   8 17873.2 1050.36   1
 -10   2   9 15732.1 979.687   1
 -10   2  10 108220. 2530.11   1
 -10   2  11 7568.78 687.371   1
 -10   2  12 5258.74 589.026   1
 -10   2  13 20183.6 1115.56   1
 -10  -2  13 23092.7 1574.20   1
 -10   2  14 11930.8 865.035   1
 -10   2  15 4008.46 517.236   1
 -10   2  16 488.216 200.409   1
 -10   2  17 4396.87 551.217   1
 -10   2  18 6941.03 701.842   1
 -10   2  19 842.645 269.015   1
 -10   2  20 3928.71 562.380   1
 -10   2  21 536.228 294.778   1
 -10   2  22 44002.1 1835.61   1
 -10   2  23 1221.19 339.496   1
 -10   2  24 1734.06 398.198   1
 -10   3 -31-2099.12 780.528   1
 -10   3 -30 202.968 454.747   1
  10   3 -30 460.371 371.447   1
 -10   3 -29 3143.66 875.116   1
  10   3 -29 3357.69 857.876   1
  10   3 -28 591.004 360.106   1
 -10   3 -28-2.21800 554.325   1
 -10   3 -27 3447.83 893.626   1
  10   3 -27 5529.97 1089.27   1
 -10   3 -26 995.329 500.467   1
  10   3 -26 2672.98 717.297   1
 -10   3 -25 6694.09 1157.11   1
  10   3 -25 8150.89 1263.38   1
  10  -3 -24 2643.10 732.837   3
  10   3 -24 3681.17 894.694   1
  10  -3 -23 9990.82 854.153   1
  10   3 -23 9793.65 1347.23   1
  10  -3 -23 8989.42 1213.43   3
  10  -3 -22 2147.97 699.255   3
  10   3 -22 1953.63 691.804   1
  10  -3 -22 1317.54 329.212   1
  10  -3 -21 3302.71 761.040   3
 -10  -3 -21 3825.54 346.341   1
  10   3 -21 3175.11 820.813   1
  10  -3 -20 3109.64 768.839   3
 -10  -3 -20 2647.57 296.050   1
  10   3 -20 4089.00 919.246   1
 -10  -3 -19 11496.2 572.553   1
  10   3 -19 12732.1 1482.13   1
  10  -3 -18 6977.18 993.515   3
  10   3 -18 6688.44 1093.50   1
 -10  -3 -18 5840.54 424.704   1
  10   3 -17 700.146 138.870   3
 -10  -3 -17 1285.73 211.062   1
  10  -3 -17 754.230 410.939   3
  10  -3 -16 75.0973 355.622   3
  10   3 -16-208.973 386.690   1
 -10  -3 -16 206.362 113.691   1
  10  -3 -15 1984.98 600.861   3
 -10  -3 -15 2918.74 319.277   1
  10   3 -15 2443.54 287.455   2
  10   3 -15 2843.01 716.130   1
  10   3 -14 3260.23 348.695   2
 -10  -3 -14 3009.41 335.700   1
  10   3 -14 3146.96 778.224   1
  10  -3 -14 2399.26 649.755   3
  10   3 -13 17018.3 781.156   2
 -10  -3 -13 16742.4 782.034   1
  10   3 -13 15217.0 1454.12   1
  10  -3 -13 16824.6 1441.94   3
 -10  -3 -12 4801.24 437.192   1
  10   3 -12 3668.42 749.059   1
  10  -3 -12 4119.99 747.625   3
 -10  -3 -11 8778.01 604.662   1
  10  -3 -11 8181.04 998.628   3
  10   3 -11 7944.45 1043.87   1
 -10   3 -11 9239.03 727.247   2
 -10   3 -10 10498.9 785.683   2
  10   3 -10 10826.5 1148.70   1
 -10  -3 -10 12025.8 727.073   1
  10  -3 -10 9757.14 1063.16   3
  10   3  -9 21573.7 1592.63   1
 -10  -3  -9 24422.8 1055.07   1
 -10   3  -9 24622.3 1202.80   2
  10  -3  -9 20475.8 1494.38   3
 -10   3  -8 14235.6 933.768   2
  10   3  -8 13045.3 1229.45   1
 -10  -3  -8 13883.5 822.085   1
 -10   3  -7 29909.9 1377.70   2
  10   3  -7 27829.5 1713.60   1
 -10  -3  -7 28993.9 1220.16   1
 -10   3  -6 14209.4 964.219   2
  10   3  -6 12825.5 1141.02   1
 -10  -3  -6 14113.5 871.077   1
 -10  -3  -5 451.851 214.989   1
 -10   3  -5 850.690 328.125   2
  10   3  -5 184.510 281.654   1
 -10  -3  -4 454.417 204.131   1
 -10   3  -4-54.8843 239.503   2
  10   3  -4 260.056 297.729   1
  10   3  -3 24569.5 1477.64   1
 -10  -3  -3 24701.1 1221.44   1
  10   3  -2 9933.08 937.104   1
 -10  -3  -2 10232.9 829.965   1
  10   3  -1 7987.83 830.219   1
 -10  -3  -1 8654.93 779.360   1
  10   3   0 1601.84 412.847   1
 -10  -3   0 1918.63 417.900   1
 -10  -3   1 8140.68 812.682   1
  10   3   1 8658.74 808.086   1
 -10  -3   2 10903.9 945.462   1
  10   3   2 10919.2 873.284   1
 -10  -3   3 24670.3 1434.81   1
 -10   3   3 24511.4 1317.33   1
  10   3   3 24185.9 1238.65   1
 -10  -3   4 339.083 235.198   1
 -10   3   4 291.462 217.916   1
  10   3   4 300.501 200.432   1
 -10  -3   5 599.196 334.215   1
 -10   3   5 605.291 239.108   1
  10   3   5 495.734 217.997   1
 -10  -3   6 14099.1 1146.37   1
 -10   3   6 13887.5 944.627   1
  10   3   6 13433.6 865.576   1
 -10  -3   7 29230.7 1703.19   1
  10   3   7 30935.8 1267.16   1
 -10   3   7 27627.9 1303.27   1
  10   3   8 13805.2 851.162   1
 -10  -3   8 15114.9 1246.93   1
 -10   3   8 12582.5 874.040   1
 -10  -3   9 23604.2 1593.44   1
 -10   3   9 22910.7 1192.63   1
 -10   3  10 11387.8 853.333   1
 -10   3  11 9048.71 746.467   1
 -10   3  12 4791.88 553.330   1
 -10   3  13 16669.6 985.307   1
 -10   3  14 2680.97 406.677   1
 -10   3  15 2849.28 428.063   1
 -10   3  16 146.808 163.382   1
 -10   3  17 1078.03 268.608   1
 -10   3  18 8641.21 701.647   1
 -10   3  19 15380.2 943.676   1
 -10   3  20 3494.63 455.520   1
 -10   3  21 5150.22 562.354   1
 -10   4 -27 261.272 432.210   1
  10   4 -27-78.1306 372.132   1
 -10   4 -26 2344.68 915.959   1
  10   4 -26 3735.15 924.558   1
 -10   4 -25 1731.27 696.372   1
  10   4 -25 1121.02 640.760   1
  10   4 -24 9979.78 1437.86   1
 -10   4 -24 9707.72 1436.81   1
 -10   4 -23 581.066 470.759   1
  10   4 -23 677.719 501.253   1
  10  -4 -22 3920.63 921.283   3
  10   4 -22 5297.88 1033.78   1
  10   4 -21 2210.28 809.144   1
  10  -4 -21 2451.38 749.831   3
  10   4 -20 508.869 439.505   1
  10  -4 -20 1050.02 548.780   3
  10  -4 -19 764.091 473.609   3
  10   4 -19-312.908 498.669   1
  10  -4 -18 537.544 496.677   3
  10   4 -18-469.474 555.430   1
  10  -4 -17 49.9637 429.440   3
  10   4 -17-192.917 490.877   1
  10   4 -16 1000.07 196.591   2
  10   4 -16 372.057 451.894   1
  10   4 -16 899.753 183.989   3
  10   4 -15 563.653 496.522   1
  10  -4 -15 1426.61 546.021   3
  10   4 -15 912.117 206.097   2
  10   4 -15 526.642 181.752   3
  10   4 -14 212.998 130.199   3
  10  -4 -14 130.591 353.223   3
  10   4 -14-14.3383 460.420   1
 -10   4 -13 5536.03 613.195   2
  10  -4 -13 4882.27 870.361   3
  10   4 -13 5076.52 532.639   3
  10   4 -13 4167.02 855.919   1
  10   4 -12 2309.79 403.771   3
 -10  -4 -12 2196.65 292.651   1
 -10   4 -12 2844.45 451.499   2
  10   4 -12 2613.20 722.445   1
  10  -4 -12 3143.89 709.038   3
  10  -4 -11 2451.80 609.902   3
  10   4 -11 2343.91 424.547   3
 -10   4 -11 2251.74 416.303   2
 -10  -4 -11 1859.40 290.549   1
  10   4 -11 2188.54 638.567   1
 -10  -4 -10 3082.65 383.621   1
  10   4 -10 3519.79 518.831   3
  10   4 -10 2278.16 625.169   1
 -10   4 -10 3589.17 520.040   2
  10  -4 -10 2627.44 658.416   3
  10   4  -9 250.247 231.668   3
 -10   4  -9 552.811 287.547   2
 -10  -4  -9 661.141 235.080   1
  10  -4  -9 357.703 359.333   3
  10   4  -9 251.269 400.337   1
 -10   4  -8 22880.5 1307.05   2
  10   4  -8 20899.0 1587.44   1
 -10  -4  -8 21036.9 1099.69   1
  10  -4  -8 22275.0 1682.12   3
 -10   4  -7 646.060 336.079   2
 -10  -4  -7 535.897 222.321   1
  10   4  -7 273.104 415.800   1
  10  -4  -7 738.638 425.970   3
  10  -4  -6 6484.13 907.358   3
  10   4  -6 6944.45 930.295   1
 -10  -4  -6 6503.77 679.099   1
  10  -4  -5 4398.43 766.415   3
  10   4  -5 3210.05 646.210   1
 -10  -4  -5 3852.30 546.970   1
  10  -4  -4 4079.40 718.446   3
  10   4  -4 3438.94 646.769   1
 -10  -4  -4 3309.86 501.814   1
  10  -4  -3 191.119 332.156   3
  10   4  -3 470.714 374.837   1
 -10  -4  -3 466.287 239.350   1
  10  -4  -2 228.010 356.895   3
 -10  -4  -2 111.535 194.702   1
  10   4  -2 442.857 308.270   1
 -10  -4  -1-88.0657 300.590   1
  10   4  -1 381.591 299.504   1
  10  -4  -1-129.668 379.028   3
 -10  -4   0 3448.81 605.824   1
  10   4   0 3610.33 622.092   1
 -10  -4   1 23.2392 265.045   1
  10   4   1 285.157 274.631   1
  10   4   2 218.248 271.756   1
 -10  -4   2-217.995 289.592   1
  10   4   3 719.513 311.562   1
 -10  -4   3 461.344 342.849   1
 -10   4   4 4359.29 601.277   1
 -10  -4   4 4355.32 682.791   1
  10   4   4 4738.19 607.192   1
 -10   4   5 3332.77 518.206   1
 -10  -4   5 3217.37 631.089   1
  10   4   5 3769.08 495.264   1
 -10   4   6 6193.19 663.277   1
  10   4   6 7008.21 636.080   1
 -10   4   7 788.733 279.386   1
  10   4   7 936.286 269.895   1
  10   4   8 24067.3 1108.28   1
 -10   4   8 21097.3 1162.04   1
  10   4   9 110.134 172.474   1
 -10   4   9 618.742 257.783   1
 -10   4  10 3536.04 500.458   1
 -10   4  11 2075.03 384.619   1
 -10   4  12 2777.26 432.922   1
 -10   4  13 5488.65 570.257   1
 -10   4  14 297.352 174.545   1
 -10   4  15 348.997 186.135   1
 -10   4  16 1692.07 293.549   1
 -10   5 -23 3060.18 1087.26   1
  10   5 -23 2946.44 890.784   1
 -10   5 -22-871.424 628.313   1
  10   5 -22 804.140 582.374   1
 -10   5 -21 977.478 717.206   1
  10   5 -21 579.728 586.537   1
  10  -5 -20-822.253 545.080   3
 -10   5 -20 98.6105 462.194   1
  10   5 -20-1034.54 628.300   1
  10   5 -19 183.041 419.532   1
  10  -5 -19 341.700 456.268   3
 -10   5 -19-255.000 687.714   1
  10   5 -18 2215.55 730.561   1
  10  -5 -18 2936.68 844.585   3
  10   5 -17 1553.56 592.149   1
  10  -5 -17 2532.28 884.745   3
  10  -5 -16 2999.47 821.947   3
  10   5 -16 1810.05 651.555   1
  10  -5 -15 7594.67 1225.21   3
  10   5 -15 4325.77 951.831   1
  10  -5 -14 193.198 381.175   3
  10   5 -14-371.463 482.823   1
  10   5 -13 1162.68 485.673   1
  10  -5 -13 1978.74 695.573   3
  10  -5 -12 1893.50 662.133   3
  10   5 -12 2332.49 651.301   1
 -10   5 -11 9185.72 802.601   2
  10   5 -11 9541.08 1248.44   1
  10   5 -11 7753.02 749.005   3
  10  -5 -11 9867.80 1295.98   3
  10   5 -10 957.572 309.045   3
  10  -5 -10 539.886 494.164   3
  10   5 -10 900.391 488.023   1
  10   5  -9 7794.51 1087.77   1
  10   5  -9 6137.06 717.511   3
  10  -5  -9 8799.10 1195.01   3
  10   5  -8 7989.35 1089.68   1
  10  -5  -8 8078.23 1156.24   3
  10   5  -8 7364.70 808.037   3
  10   5  -7 5071.48 678.661   3
  10  -5  -7 4791.27 868.013   3
  10   5  -7 3527.21 744.585   1
  10   5  -6 1030.40 347.556   3
  10   5  -6 1536.90 555.135   1
  10  -5  -6 1879.84 634.927   3
  10   5  -5 8746.95 1062.43   1
  10  -5  -5 10107.2 1248.14   3
  10   5  -4 7761.22 1011.55   1
  10  -5  -4 9132.64 1158.20   3
  10   5  -3 1655.59 526.233   1
  10  -5  -3 1535.77 527.483   3
  10  -5  -2 596.173 391.882   3
  10   5  -2 247.468 304.121   1
  10   5  -1 16918.4 1354.89   1
  10  -5  -1 14573.9 1405.74   3
  10   5   0 2561.45 583.673   1
  10  -5   0 2072.15 616.329   3
  10  -5   1 14394.3 1367.76   3
  10   5   1 15101.4 1205.25   1
  10   5   2 817.584 350.828   1
  10  -5   2 355.181 367.159   3
  10   5   3 1585.14 416.194   1
  10  -5   3 987.955 424.274   3
  10  -5   4 5900.77 862.025   3
  10   5   4 7754.11 783.039   1
 -10   5   5 8306.18 800.008   1
  10   5   5 8289.21 760.353   1
  10  -5   5 8800.28 1023.47   3
 -10   5   6 2074.28 407.808   1
  10  -5   6 1558.78 502.367   3
  10   5   6 1542.99 361.186   1
  10  -5   7 5879.18 818.400   3
 -10   5   7 4518.79 566.987   1
  10   5   7 4832.19 547.497   1
 -10   5   8 5713.45 604.721   1
  10   5   8 8099.92 664.290   1
  10  -5   8 6157.22 828.033   3
  10   5   9 7135.58 606.727   1
 -10   5   9 7080.18 657.081   1
  10  -5   9 6596.61 838.195   3
 -10   5  10 919.946 261.350   1
  10   5  10 760.719 201.222   1
  10  -5  10 742.324 334.532   3
  10  -5  11 9663.51 967.459   3
  10  -5  12 3715.62 600.918   3
  10  -5  13 1943.60 461.749   3
  10  -5  14 490.133 287.859   3
  10  -5  15 6300.37 727.291   3
  10  -5  16 2306.86 453.185   3
  10   6 -19 968.295 683.872   1
 -10   6 -19 349.608 503.321   1
 -10   6 -18-933.363 635.135   1
  10   6 -18-1008.00 635.236   1
 -10   6 -17 913.239 599.687   1
  10   6 -17 1243.15 662.149   1
 -10   6 -16-518.302 622.622   1
  10   6 -16-152.185 400.822   1
 -10   6 -15 1770.06 810.475   1
  10  -6 -15 2554.42 820.337   3
  10   6 -15 2106.57 735.651   1
  10  -6 -14 101.506 441.243   3
 -10   6 -14 738.907 592.127   1
  10   6 -14-602.272 517.980   1
  10  -6 -13-23.6892 448.145   3
 -10   6 -13-485.605 490.097   1
  10   6 -13-91.2355 439.854   1
  10  -6 -12 2567.32 896.894   3
  10   6 -12 1389.62 589.801   1
  10   6 -11 3066.19 786.301   1
  10  -6 -11 4022.75 923.151   3
  10  -6 -10 408.901 489.916   3
  10   6 -10-705.135 464.046   1
  10  -6  -9 1736.29 644.341   3
  10   6  -9 1534.65 607.800   1
  10  -6  -8 7079.79 1193.09   3
  10   6  -8 5277.65 961.481   1
  10  -6  -7 6451.13 1091.16   3
  10   6  -7 6547.14 1023.07   1
  10  -6  -6 2148.25 689.769   3
  10   6  -6 1770.70 628.683   1
  10  -6  -5 5090.50 981.838   3
  10   6  -5 4538.18 880.154   1
  10  -6  -4 4207.57 902.237   3
  10   6  -4 4088.96 785.526   1
  10   6  -3 1872.34 556.483   1
  10  -6  -3 2580.45 709.775   3
  10   6  -2 1582.42 528.308   1
  10  -6  -2 806.828 495.815   3
  10  -6  -1 1781.99 643.877   3
  10   6  -1 1427.10 498.052   1
  10  -6   0 404.544 358.942   3
  10   6   0 301.506 321.996   1
  10   6   1 398.234 295.972   1
  10  -6   1 607.567 410.884   3
  10  -6   2 1352.53 549.043   3
  10   6   2 1463.41 408.865   1
  10   6   3 2057.74 469.216   1
  10  -6   3 2106.20 631.469   3
  10  -6   4 2386.11 629.898   3
  10   6   4 3974.58 610.981   1
  10  -6   5 5267.01 891.256   3
  10   6   5 3937.69 559.823   1
  10  -6   6 1674.58 547.196   3
  10  -6   7 6931.75 1003.86   3
  10  -6   8 6288.73 931.778   3
  10  -6   9 2635.03 612.990   3
  10  -6  10 764.156 388.490   3
  10  -6  11 5281.25 812.167   3
  10  -6  12 1338.65 454.119   3
  10   7 -14-294.667 420.372   1
  10   7 -13 805.800 549.676   1
 -10   7 -13 898.580 689.699   1
 -10   7 -12-786.949 553.345   1
  10   7 -12 65.3069 356.149   1
 -10   7 -11 2339.80 758.609   1
  10   7 -11 1610.70 654.069   1
 -10   7 -10-677.028 501.405   1
  10   7 -10 825.123 493.989   1
 -10   7  -9 2243.33 750.405   1
  10   7  -9 1288.55 589.119   1
 -10   7  -8 497.866 447.432   1
  10   7  -8 183.776 321.854   1
  10   7  -7 1766.80 638.167   1
 -10   7  -7 883.591 528.392   1
  10  -7  -6 184.923 435.550   3
  10   7  -6 759.893 443.243   1
 -10   7  -6-822.698 488.739   1
  10  -7  -5 577.571 606.898   3
  10   7  -5 1039.10 466.221   1
 -10   7  -5 546.901 547.995   1
  10  -7  -4-2.18579 370.027   3
  10   7  -4 440.313 342.309   1
  10  -7  -3 1551.50 657.855   3
 -10   7  -3 942.770 525.603   1
  10   7  -3 2014.25 618.614   1
  10   7  -2 379.822 293.878   1
  10  -7  -2 495.530 452.940   3
 -10   7  -1-32.7128 342.462   1
  10  -7  -1 239.417 400.233   3
 -10   7   0 1268.95 451.259   1
  10  -7   0 1404.13 550.936   3
  10  -7   1 1260.67 611.289   3
 -10   7   1 222.970 271.781   1
  10  -7   2 211.046 485.315   3
  10  -7   3 1617.58 653.576   3
  10  -7   4 220.113 394.534   3
  10  -7   5 969.430 500.867   3
  10  -7   6-302.686 352.178   3
  10  -7   7 1107.28 522.485   3
  10  -7   8 632.945 432.382   3
  11   0 -34-1254.76 481.178   1
  11   0 -33-44.7743 264.662   1
 -11   0 -33 135.552 281.923   1
  11   0 -32-790.584 437.362   1
 -11   0 -32 5.45809 247.984   1
  11   0 -31 53.0267 247.151   1
 -11   0 -31-411.419 331.299   1
  11   0 -30-362.953 366.149   1
 -11   0 -30-409.702 364.886   1
  11   0 -29-378.693 350.606   1
 -11   0 -29 491.604 378.405   1
  11   0 -28 51.4628 335.458   1
 -11   0 -28-277.963 325.750   1
  11   0 -27 109.149 361.181   1
  11   0 -26 594.089 500.676   1
  11   0 -25-140.320 217.028   3
  11   0 -25 943.718 450.955   1
  11   0 -24-99.7299 356.718   1
  11   0 -24 135.637 249.600   3
  11   0 -23-32.4630 215.343   3
  11   0 -23-281.471 309.135   1
  11   0 -22-351.190 271.761   3
  11   0 -22-107.388 352.687   1
  11   0 -21 352.822 356.293   1
  11   0 -21 31.7276 190.444   3
  11   0 -20 8.70695 295.720   1
  11   0 -20-149.882 249.192   3
  11   0 -19 47.8097 225.231   3
  11   0 -19-259.381 369.730   1
  11   0 -18 203.679 350.194   1
  11   0 -17 124.801 282.402   1
  11   0 -16-878.460 399.793   1
  11   0 -15-336.428 343.996   1
  11   0 -14 50.6093 320.348   1
  11   0 -13 83.7709 289.440   1
  11   0 -12 344.775 353.445   1
  11   0 -11-71.9366 311.705   1
  11   0 -10-65.4464 323.736   1
  11   0  -9 565.924 425.332   1
  11   0  -8 182.154 312.680   1
  11   0  -7 304.351 368.123   1
 -11   0  -7 264.388 245.483   1
  11   0  -6 433.273 369.780   1
  11   0  -5 483.376 426.830   2
  11   0  -5 167.365 327.886   1
  11   0  -4 457.869 397.219   1
  11   0  -3-77.6733 304.600   1
  11   0  -2 37.1848 311.036   1
  11   0  -1 37.5280 328.629   1
  11   0   0-155.607 325.571   1
  11   0   1 667.419 412.782   1
 -11   0   4 561.784 270.090   2
 -11   0   5 37.4202 268.738   2
 -11   0   6 450.153 290.065   2
 -11   0   7-39.7717 213.506   2
 -11   0   8-23.8978 196.418   2
 -11   0   9 433.975 276.222   2
 -11   0   9 99.7415 283.035   1
 -11   0  10 131.405 192.343   2
 -11   0  10-133.243 247.357   1
 -11   0  11 2.45366 200.970   1
 -11   0  11-156.755 188.384   2
 -11   0  12-92.9896 202.835   1
 -11   0  12-15.2966 201.568   2
 -11   0  13 381.626 289.133   1
 -11   0  13 239.813 232.998   2
 -11   0  14 13.0664 167.404   2
 -11   0  14-2.76185 212.463   1
 -11   0  15 261.202 201.428   2
 -11   0  15 99.1007 216.748   1
 -11   0  16 66.2542 165.908   2
 -11   0  16 696.264 347.429   1
 -11   0  17 254.448 266.746   1
 -11   0  17 187.596 214.421   2
 -11   0  18 22.7246 290.027   1
 -11   0  18-55.1969 155.272   2
 -11   0  19 473.302 298.384   1
 -11   0  19 25.6510 141.709   2
 -11   0  20-60.3376 153.932   2
 -11   0  21-36.2234 146.852   2
 -11   0  22 125.961 169.636   2
 -11   0  23 162.440 153.858   2
 -11   0  24 195.372 144.106   2
  11   1 -35 159.770 234.450   1
 -11   1 -35-54.7938 309.666   1
 -11   1 -34-697.088 434.829   1
  11   1 -34-403.525 358.190   1
 -11   1 -33-462.689 421.403   1
  11   1 -33-18.5628 326.798   1
  11   1 -32 1172.84 584.860   1
 -11   1 -32-352.985 404.971   1
  11  -1 -31 5847.99 925.606   1
 -11   1 -31 6366.35 1117.95   1
  11   1 -31 7440.70 1158.17   1
 -11   1 -30 530.151 341.316   1
  11   1 -30 947.128 488.461   1
  11  -1 -29 3104.50 664.940   1
 -11   1 -29 2556.02 807.690   1
  11   1 -29 3455.06 808.129   1
 -11  -1 -29 3220.87 702.686   1
  11  -1 -28 617.719 384.278   1
  11   1 -28 1150.74 595.442   1
 -11  -1 -28 850.696 385.249   1
 -11   1 -28 113.971 369.579   1
 -11  -1 -27 9244.92 1069.62   1
  11   1 -27 7992.05 1167.17   1
  11  -1 -27 8218.38 1067.53   1
  11  -1 -26 1238.48 490.975   3
  11  -1 -26 1098.36 498.307   1
  11   1 -26 1496.20 615.534   1
  11  -1 -25 6297.05 931.117   1
  11   1 -25 6118.14 1008.11   1
  11  -1 -25 6867.56 892.628   3
  11  -1 -24 508.903 361.084   3
  11   1 -24 835.925 242.275   3
  11  -1 -24 1619.33 531.176   1
  11   1 -24 1340.19 571.743   1
  11   1 -23 9963.07 1225.05   1
  11  -1 -23 10278.6 1140.05   1
  11  -1 -23 8984.51 977.487   3
  11   1 -23 8340.29 662.619   3
  11  -1 -22 767.606 335.022   3
  11  -1 -22 785.330 407.734   1
  11   1 -22 473.629 193.847   3
  11   1 -22 413.115 454.237   1
  11  -1 -21 242.737 248.665   3
  11  -1 -21 761.306 393.456   1
  11   1 -21 625.816 223.726   3
  11   1 -21 746.751 511.298   1
  11  -1 -20 864.581 372.554   1
  11   1 -20 270.077 181.349   3
  11  -1 -20 669.586 358.779   3
  11   1 -20 1343.14 538.683   1
  11  -1 -19 1464.53 446.110   1
  11   1 -19 1716.35 581.116   1
  11  -1 -19 1507.51 438.312   3
  11  -1 -18 637.679 363.206   1
  11   1 -18 328.005 406.635   1
  11  -1 -18 382.490 317.210   3
  11  -1 -17 7128.25 834.013   3
  11   1 -17 6117.29 927.027   1
  11  -1 -17 6664.36 830.200   1
  11   1 -16 9073.46 1098.13   1
  11  -1 -16 8620.26 899.686   1
  11   1 -15 21067.5 1612.92   1
  11  -1 -15 22245.2 1383.66   1
  11   1 -14 271.591 410.461   1
  11  -1 -14 240.468 286.627   1
  11   1 -13 18638.5 1423.31   1
 -11  -1 -13 18256.9 1098.87   1
  11  -1 -13 20296.5 1290.75   1
  11   1 -12 3705.38 709.192   1
 -11  -1 -12 3281.15 498.925   1
  11  -1 -12 3959.33 606.985   1
  11   1 -11 43658.2 2033.25   1
 -11  -1 -11 41130.1 1585.03   1
  11  -1 -11 40268.4 1733.46   1
  11   1 -10 9574.66 984.082   1
 -11  -1 -10 8027.01 720.786   1
  11  -1 -10 8805.89 830.506   1
  11   1  -9 164.747 365.176   1
  11   1  -9 230.297 228.693   2
 -11  -1  -9 166.922 218.016   1
  11  -1  -9 24.7742 265.681   1
  11   1  -8 197.042 361.471   1
  11   1  -8 582.005 276.980   2
 -11  -1  -8 355.121 240.072   1
  11  -1  -8 249.367 337.827   1
  11   1  -7 7070.54 636.071   2
  11   1  -7 6680.23 779.638   1
  11  -1  -7 5467.40 744.071   1
 -11  -1  -7 6629.96 630.158   1
  11   1  -6 797.589 426.207   1
  11   1  -6 1311.16 332.524   2
  11  -1  -6 1580.42 463.289   1
 -11  -1  -6 1008.20 301.262   1
  11   1  -5 4803.27 543.683   2
  11   1  -5 4193.76 617.649   1
  11  -1  -5 6037.91 723.335   1
 -11  -1  -5 5133.33 584.298   1
  11   1  -4 201.971 361.206   1
  11  -1  -4 333.454 359.976   1
 -11  -1  -4 391.079 216.065   1
 -11   1  -3 28100.0 1166.80   2
  11  -1  -3 31798.5 1493.09   1
 -11  -1  -3 29353.2 1293.43   1
  11   1  -3 30711.3 1497.34   1
  11   1  -2 1680.99 438.389   1
 -11  -1  -2 2090.43 390.685   1
 -11   1  -2 2263.46 397.500   2
 -11   1  -1 62918.7 1778.02   2
  11   1  -1 65882.3 2093.91   1
 -11  -1  -1 63747.6 1927.20   1
 -11   1   0 20770.3 1043.12   2
  11   1   0 22571.0 1232.36   1
 -11   1   1 65175.7 1843.38   2
  11   1   1 68199.6 2094.98   1
 -11   1   2 1885.79 353.036   2
  11   1   2 2360.68 456.335   1
 -11   1   3 28348.6 1254.90   2
  11   1   3 31865.9 1434.36   1
 -11   1   4 113.594 218.509   2
  11   1   4 514.237 318.216   1
 -11   1   4 290.739 230.727   1
  11  -1   5 5117.38 599.376   2
 -11   1   5 4677.99 588.999   1
 -11   1   5 4833.46 552.534   2
 -11   1   6 773.708 303.094   1
  11  -1   6 1132.63 358.394   2
 -11   1   6 950.772 290.768   2
  11  -1   7 7771.94 721.529   2
 -11   1   7 5860.74 607.426   2
 -11   1   7 6856.05 691.567   1
 -11   1   8 192.940 208.453   1
  11  -1   8 315.077 334.952   2
  11  -1   9 342.874 337.930   2
 -11   1   9 314.470 244.102   1
 -11   1  10 8763.73 788.408   1
  11  -1  10 9285.23 758.026   2
  11  -1  11 42278.7 1538.65   2
 -11   1  11 41224.1 1684.75   1
  11  -1  12 5250.24 638.967   2
 -11   1  12 3891.57 558.879   1
 -11  -1  13 17835.2 1305.03   1
  11  -1  13 18633.4 1049.05   2
 -11   1  13 20239.1 1212.08   1
 -11   1  14 19.5009 188.277   1
  11  -1  14 647.007 387.696   2
 -11  -1  14 18.5688 277.484   1
  11  -1  15 23049.7 1188.23   2
 -11  -1  15 22868.1 1535.59   1
 -11   1  15 21242.7 1305.66   1
  11  -1  16 7933.45 750.687   2
 -11  -1  16 9226.17 1005.95   1
 -11   1  16 8810.38 849.299   1
  11  -1  17 6966.81 704.076   2
 -11   1  17 6985.67 772.571   1
  11  -1  18 489.028 301.977   2
 -11   1  18 446.938 271.477   1
 -11   1  19 2476.42 511.640   1
  11  -1  19 2246.85 446.848   2
  11  -1  20 696.524 322.833   2
 -11   1  20 1098.59 386.728   1
  11  -1  21 940.281 342.592   2
 -11   1  21 1283.53 394.404   1
  11  -1  22 1310.08 410.813   2
 -11   1  22 1214.05 408.811   1
  11  -1  23 12097.9 977.631   2
  11  -1  24 1685.09 425.030   2
  11  -1  25 10701.5 914.234   2
  11  -1  26 713.781 353.048   2
  11  -1  27 13218.9 1018.97   2
 -11   2 -34 192.379 353.560   1
 -11   2 -33-1012.90 549.682   1
  11   2 -33 642.636 568.008   1
 -11   2 -32-318.026 441.756   1
  11   2 -32 1366.44 583.612   1
  11   2 -31 1058.26 540.173   1
 -11   2 -31 2.29034 408.814   1
 -11   2 -30 1282.69 605.595   1
  11   2 -30 1478.59 669.177   1
 -11   2 -29 12.9023 410.656   1
  11   2 -29 136.621 367.097   1
 -11   2 -28 589.082 472.792   1
  11   2 -28 335.159 377.624   1
  11  -2 -27-165.820 223.228   1
  11   2 -27 244.746 436.234   1
  11  -2 -26 2365.89 639.552   3
  11   2 -26 3675.24 865.798   1
  11  -2 -26 3199.75 622.390   1
  11  -2 -25 35.2941 290.738   3
 -11  -2 -25 367.505 266.573   1
  11   2 -25-452.452 391.921   1
  11  -2 -25 625.436 316.435   1
  11  -2 -24 4190.55 792.857   3
  11  -2 -24 5727.87 782.455   1
  11   2 -24 3977.86 887.434   1
  11  -2 -23 3469.39 731.298   3
  11   2 -23 4644.24 981.384   1
  11  -2 -23 4698.22 706.701   1
  11   2 -22 13681.4 1500.69   1
 -11  -2 -22 14280.9 982.946   1
  11  -2 -22 15784.4 1239.23   1
  11  -2 -22 13727.8 1330.59   3
  11   2 -21 686.195 147.210   3
  11  -2 -21 814.316 438.339   3
 -11  -2 -21 992.501 299.528   1
  11   2 -21 2060.12 646.926   1
  11  -2 -21 2255.76 566.344   1
  11   2 -20 8357.68 1168.20   1
 -11  -2 -20 10557.6 831.679   1
  11  -2 -20 11693.7 1033.94   1
  11   2 -20 6961.47 432.843   3
  11  -2 -20 9266.49 1071.26   3
  11  -2 -19 529.484 347.504   3
 -11  -2 -19 134.956 168.448   1
  11   2 -19 693.822 545.240   1
  11  -2 -19 1153.72 373.406   1
 -11  -2 -18 5357.66 593.682   1
  11  -2 -18 6080.52 730.801   1
  11  -2 -18 4630.14 760.086   3
  11   2 -18 4919.51 903.254   1
 -11  -2 -17 852.129 267.117   1
  11  -2 -17 1164.46 388.058   1
  11   2 -17 700.134 464.069   1
  11  -2 -17 1504.64 510.461   3
  11  -2 -16 432.036 258.117   1
 -11  -2 -16 790.417 238.233   1
  11   2 -16 713.166 387.756   1
  11  -2 -16 931.820 440.326   3
  11  -2 -15 763.961 397.826   3
  11  -2 -15 616.591 302.045   1
  11   2 -15-47.0231 408.955   1
 -11  -2 -15 958.795 288.344   1
  11  -2 -14 3254.67 640.371   3
 -11  -2 -14 3537.74 462.272   1
  11  -2 -14 3559.18 555.628   1
  11   2 -14 3268.90 717.161   1
  11  -2 -13 818.691 369.116   1
  11   2 -13 784.949 493.528   1
 -11  -2 -13 596.255 230.799   1
  11   2 -12 13827.4 780.792   2
  11   2 -12 14047.9 1301.22   1
  11  -2 -12 13098.5 987.535   1
 -11  -2 -12 13827.1 853.527   1
  11   2 -11 846.056 285.963   2
  11  -2 -11 1046.47 421.329   1
  11   2 -11 1352.76 551.133   1
 -11  -2 -11 1351.70 306.471   1
  11   2 -10 8295.37 640.433   2
  11   2 -10 7200.05 926.881   1
  11  -2 -10 8083.60 803.740   1
 -11  -2 -10 8402.03 671.992   1
 -11  -2  -9 516.931 234.560   1
  11  -2  -9 623.978 317.290   1
  11   2  -9 408.493 512.618   1
  11   2  -9 634.375 256.625   2
  11   2  -8 73957.3 2664.61   1
 -11  -2  -8 70641.7 1902.50   1
 -11   2  -7 2171.94 368.419   2
 -11  -2  -7 1630.92 316.157   1
  11   2  -7 1633.16 537.721   1
 -11  -2  -6 9533.51 719.151   1
  11   2  -6 7627.38 850.452   1
 -11   2  -6 8866.46 714.264   2
 -11  -2  -5 7207.33 638.327   1
  11   2  -5 8179.06 875.070   1
 -11   2  -5 8331.15 701.213   2
  11   2  -4 69803.2 2395.93   1
 -11  -2  -4 69124.8 1932.83   1
 -11   2  -4 70064.6 2006.33   2
  11   2  -3 10876.5 960.405   1
 -11  -2  -3 12164.2 851.662   1
 -11   2  -3 11080.8 823.341   2
 -11   2  -2 11078.7 843.902   2
 -11  -2  -2 10525.7 801.091   1
  11   2  -2 11654.1 973.459   1
 -11   2  -1 12217.5 898.214   2
 -11  -2  -1 11287.3 853.003   1
  11   2  -1 11634.4 958.056   1
  11   2   0 1818.41 414.049   1
 -11   2   0 1338.25 366.493   2
 -11  -2   0 1472.60 346.522   1
 -11   2   1 12830.5 929.461   2
 -11   2   1 12408.9 937.368   1
 -11  -2   1 11961.3 898.331   1
  11   2   1 12954.0 952.282   1
 -11   2   2 9372.34 840.136   1
 -11  -2   2 10480.5 849.203   1
  11   2   2 10385.1 843.671   1
 -11   2   3 10055.2 832.199   1
 -11  -2   3 10982.3 895.362   1
  11   2   3 11776.8 882.098   1
 -11   2   4 70368.4 2161.80   1
  11   2   4 68970.2 2056.83   1
 -11  -2   4 73405.5 2295.78   1
  11   2   5 7311.64 703.199   1
 -11   2   5 7316.36 735.956   1
  11   2   6 8801.43 824.980   1
 -11   2   6 8278.60 751.317   1
 -11   2   7 1901.74 390.431   1
  11   2   7 2051.08 383.191   1
 -11   2   8 72327.1 2161.25   1
 -11   2   9 212.833 220.082   1
 -11   2  10 6895.96 690.101   1
 -11   2  11 1121.84 323.102   1
 -11   2  12 12414.7 931.970   1
 -11   2  13 432.889 250.290   1
 -11   2  14 3567.04 521.420   1
 -11   2  15 1086.59 348.199   1
 -11   2  16 338.429 208.388   1
 -11   2  17 1148.19 330.758   1
 -11   2  18 5373.72 641.267   1
 -11   2  19 923.709 309.178   1
 -11   2  20 11572.5 939.512   1
 -11   2  21 1462.86 365.188   1
 -11   2  22 17628.4 1158.23   1
 -11   2  23 4962.65 651.957   1
 -11   3 -30 501.645 454.328   1
  11   3 -30 820.269 533.695   1
 -11   3 -29-888.670 638.782   1
  11   3 -29 696.714 485.965   1
 -11   3 -28 1584.32 669.168   1
  11   3 -28 1223.89 549.625   1
 -11   3 -27-199.517 453.307   1
  11   3 -27 1196.34 613.446   1
 -11   3 -26 1563.74 682.451   1
  11   3 -26 1167.69 572.697   1
  11  -3 -25 1277.67 570.861   3
  11   3 -25 876.379 543.799   1
  11  -3 -24-14.0323 329.503   3
  11   3 -24-378.621 470.821   1
  11  -3 -23 2207.92 662.366   3
  11  -3 -23 2397.70 455.476   1
  11   3 -23 2520.80 753.986   1
  11  -3 -22-324.466 433.361   3
  11   3 -22 479.206 436.615   1
  11  -3 -22 400.590 252.567   1
  11   3 -21-356.024 529.641   1
  11  -3 -21-110.446 341.186   3
  11  -3 -20-729.361 543.093   3
  11   3 -20 58.7885 525.095   1
  11  -3 -19 1244.94 502.699   3
 -11  -3 -19 1761.22 265.543   1
  11   3 -19 1461.59 592.626   1
  11   3 -18 1029.38 162.517   3
  11  -3 -18 2166.28 617.169   3
 -11  -3 -18 1674.00 251.262   1
  11   3 -18 1155.90 537.909   1
  11   3 -17 3938.99 864.737   1
  11  -3 -17 4058.80 796.602   3
 -11  -3 -17 3841.69 382.241   1
  11  -3 -16 1758.89 557.106   3
 -11  -3 -16 1567.34 254.321   1
  11   3 -16 1041.33 547.198   1
 -11  -3 -15 2823.92 350.939   1
  11   3 -15 1810.85 284.419   2
  11  -3 -15 896.174 438.627   3
  11   3 -15 1833.15 643.368   1
 -11  -3 -14 2813.05 357.421   1
  11   3 -14 2591.94 358.206   2
  11  -3 -14 2663.12 678.476   3
  11   3 -14 2072.09 679.667   1
  11   3 -13 9284.00 632.399   2
 -11  -3 -13 9582.03 644.352   1
  11   3 -13 7965.52 1097.75   1
  11  -3 -13 6880.00 953.155   3
  11   3 -12 793.745 244.647   2
  11  -3 -12 268.633 316.435   3
 -11  -3 -12 1014.50 247.961   1
  11   3 -12 444.433 484.073   1
 -11  -3 -11 8178.93 623.435   1
  11   3 -11 8270.32 1077.52   1
 -11   3 -11 6219.91 622.209   2
  11  -3 -11 6444.37 893.765   3
 -11   3 -10 595.237 293.617   2
  11   3 -10 538.583 490.443   1
 -11  -3 -10 281.185 183.070   1
  11  -3 -10 134.173 331.977   3
 -11   3  -9 10022.5 797.674   2
  11   3  -9 10539.3 1125.17   1
 -11  -3  -9 10910.2 751.636   1
 -11   3  -8 1695.38 379.881   2
 -11  -3  -8 1862.49 336.513   1
  11   3  -8 2076.27 605.279   1
 -11   3  -7 6080.77 661.365   2
 -11  -3  -7 5447.27 563.664   1
  11   3  -7 5650.62 820.926   1
 -11  -3  -6 1192.54 285.868   1
 -11   3  -6 605.175 293.763   2
  11   3  -6 1216.93 447.999   1
 -11  -3  -5 926.446 303.403   1
 -11   3  -5 1088.90 321.649   2
  11   3  -5 1143.31 439.183   1
 -11  -3  -4 3118.34 461.771   1
 -11   3  -4 3809.68 557.113   2
  11   3  -4 3036.21 598.020   1
 -11   3  -3 4005.40 574.760   2
  11   3  -3 3266.54 589.159   1
 -11  -3  -3 3989.27 534.245   1
  11   3  -2 5274.27 730.766   1
 -11  -3  -2 4453.60 571.588   1
  11   3  -1 3093.17 544.297   1
 -11  -3  -1 2352.24 435.148   1
  11   3   0 4539.63 639.480   1
 -11  -3   0 3480.25 543.437   1
  11   3   1 2646.86 518.448   1
 -11  -3   1 2848.49 529.211   1
 -11  -3   2 6418.82 747.512   1
  11   3   2 5110.79 633.501   1
  11   3   3 4108.62 567.619   1
 -11  -3   3 4488.01 660.440   1
 -11   3   3 5271.32 658.314   1
 -11  -3   4 3893.61 613.099   1
 -11   3   4 2377.77 458.728   1
  11   3   4 3400.79 513.600   1
 -11  -3   5 1409.49 417.016   1
 -11   3   5 1275.96 322.024   1
  11   3   5 741.883 284.811   1
 -11  -3   6 752.667 364.791   1
 -11   3   6 600.989 239.731   1
  11   3   6 904.267 290.449   1
 -11  -3   7 6072.83 800.657   1
  11   3   7 5553.86 606.737   1
 -11   3   7 5647.56 628.661   1
 -11   3   8 1948.39 393.433   1
  11   3   8 1862.55 374.273   1
 -11  -3   8 1769.83 479.466   1
 -11  -3   9 11642.8 1130.00   1
 -11   3   9 9919.90 824.332   1
 -11   3  10 422.898 228.179   1
 -11   3  11 6818.25 696.190   1
 -11   3  12 321.623 222.738   1
 -11   3  13 9243.87 777.154   1
 -11   3  14 2374.90 421.202   1
 -11   3  15 1735.58 353.189   1
 -11   3  16 1651.43 342.317   1
 -11   3  17 4152.24 507.600   1
 -11   3  18 1666.86 323.183   1
 -11   3  19 2257.52 376.129   1
 -11   3  20 32.6701 187.481   1
 -11   4 -27-378.454 539.695   1
  11   4 -27-51.7692 417.666   1
 -11   4 -26 1762.35 658.613   1
  11   4 -26 2087.68 688.389   1
 -11   4 -25 400.246 481.079   1
  11   4 -25-335.605 433.480   1
  11  -4 -24 2246.35 737.577   3
  11   4 -24 2261.40 788.660   1
 -11   4 -24 1750.08 749.600   1
  11  -4 -23 414.902 555.849   3
  11   4 -23 947.706 549.761   1
  11  -4 -22 11560.2 1483.27   3
  11   4 -22 13023.3 1624.05   1
  11   4 -21 1526.41 731.909   1
  11  -4 -21 1376.13 628.488   3
  11  -4 -20 2181.82 687.388   3
  11   4 -20 2280.53 806.130   1
  11  -4 -19 395.276 538.462   3
  11   4 -19 1106.05 613.083   1
  11   4 -18 564.438 569.699   1
  11  -4 -18 696.786 522.630   3
  11  -4 -17 1279.06 503.706   3
  11   4 -17 670.822 481.723   1
  11  -4 -16-283.453 376.953   3
  11   4 -16-57.1782 128.660   2
  11   4 -16-200.291 534.899   1
  11  -4 -15 891.893 356.057   3
  11   4 -15 2140.06 310.552   2
  11   4 -15 911.384 531.829   1
  11   4 -15 1879.13 312.433   3
  11  -4 -14-348.119 372.278   3
  11   4 -14 331.618 171.442   3
 -11  -4 -14 531.566 137.048   1
  11   4 -14-255.155 468.740   1
  11  -4 -13 536.581 462.232   3
  11   4 -13 1392.16 322.435   3
 -11   4 -13 1597.19 366.186   2
  11   4 -13 1032.49 528.574   1
 -11  -4 -13 962.513 206.074   1
  11  -4 -12 1829.89 631.306   3
 -11   4 -12 2175.49 397.511   2
  11   4 -12 1462.92 329.662   3
 -11  -4 -12 1995.12 298.663   1
  11   4 -12 1940.23 666.363   1
 -11   4 -11 4663.24 577.746   2
 -11  -4 -11 4116.08 456.518   1
  11   4 -11 5052.75 1006.78   1
  11  -4 -11 4320.30 824.875   3
 -11   4 -10 23559.6 1301.51   2
 -11  -4 -10 20481.1 1035.31   1
  11   4 -10 21212.6 1690.57   1
  11  -4 -10 22343.2 1711.17   3
 -11   4  -9 1513.07 374.262   2
 -11  -4  -9 1167.81 283.328   1
  11   4  -9 1150.70 566.273   1
  11  -4  -9 2115.03 614.461   3
 -11   4  -8 8284.02 815.994   2
 -11  -4  -8 5352.01 590.132   1
  11   4  -8 6065.69 888.119   1
  11  -4  -8 6493.81 959.505   3
  11  -4  -7 1658.57 570.904   3
 -11   4  -7 561.678 290.857   2
 -11  -4  -7 970.278 307.696   1
  11   4  -7 1513.37 605.842   1
 -11   4  -6 27256.4 1502.50   2
  11  -4  -6 26414.8 1786.03   3
  11   4  -6 24394.7 1669.13   1
 -11  -4  -6 24188.9 1317.64   1
 -11  -4  -5 992.978 308.316   1
  11   4  -5 1059.10 463.240   1
  11  -4  -5 1529.15 569.611   3
  11   4  -4 8359.99 987.182   1
  11  -4  -4 9218.58 1072.29   3
 -11  -4  -4 7747.04 819.056   1
  11  -4  -3 410.419 387.933   3
  11   4  -3 1106.01 412.543   1
 -11  -4  -3 632.148 300.492   1
  11   4  -2 5152.23 761.251   1
 -11  -4  -2 5702.53 733.120   1
  11   4  -1 4145.17 663.941   1
 -11  -4  -1 4255.50 655.037   1
  11   4   0 1688.18 465.403   1
 -11  -4   0 1304.67 401.632   1
  11   4   1 4554.88 672.377   1
 -11  -4   1 4769.92 720.680   1
 -11  -4   2 5074.87 771.292   1
  11   4   2 4914.44 651.761   1
  11   4   3 1196.27 356.309   1
 -11  -4   3 465.059 284.369   1
 -11   4   4 9813.53 906.269   1
 -11  -4   4 10009.2 1058.62   1
  11   4   4 8786.01 799.953   1
 -11   4   5 937.835 303.126   1
  11   4   5 1388.24 350.255   1
 -11   4   6 22417.5 1290.64   1
  11   4   6 23893.9 1218.97   1
 -11   4   7 804.683 278.931   1
  11   4   7 1417.35 343.542   1
  11   4   8 7946.92 684.410   1
 -11   4   8 6465.64 675.695   1
  11   4   9 1055.83 256.806   1
 -11   4   9 1781.06 387.316   1
 -11   4  10 22638.4 1213.70   1
 -11   4  11 4188.03 535.255   1
 -11   4  12 2673.34 439.768   1
 -11   4  13 1110.46 310.379   1
 -11   4  14 370.603 219.305   1
 -11   4  15 1501.34 297.106   1
 -11   4  16 192.078 133.457   1
  11   5 -23 345.597 505.924   1
 -11   5 -23 112.752 547.733   1
 -11   5 -22-666.083 613.472   1
  11   5 -22-442.737 589.395   1
  11  -5 -21 3546.72 970.964   3
 -11   5 -21 3457.07 1000.32   1
  11   5 -21 3206.91 955.532   1
  11  -5 -20 248.215 388.574   3
  11   5 -20 180.806 510.262   1
  11  -5 -19 1361.97 616.740   3
  11   5 -19 860.152 603.108   1
  11  -5 -18 506.754 564.791   3
  11   5 -18 705.644 536.839   1
  11  -5 -17 626.639 519.988   3
  11   5 -17 2058.58 737.519   1
  11  -5 -16 2741.26 822.562   3
  11   5 -16 2339.27 789.168   1
  11  -5 -15-406.460 427.139   3
  11   5 -15-38.1969 502.343   1
  11  -5 -14 3248.24 841.616   3
  11   5 -14 3954.16 926.343   1
  11  -5 -13 5490.47 1030.05   3
  11   5 -13 4620.17 927.507   1
  11  -5 -12-395.397 398.548   3
  11   5 -12-138.077 374.905   1
  11  -5 -11-500.531 551.410   3
  11   5 -11-273.186 441.517   1
  11  -5 -10 349.781 473.051   3
  11   5 -10 416.667 254.511   3
  11   5 -10-254.967 432.788   1
  11  -5  -9 7941.40 1164.07   3
  11   5  -9 7235.35 1064.59   1
  11   5  -9 8275.90 835.193   3
  11  -5  -8 539.568 467.641   3
  11   5  -8-1.09552 232.712   3
  11   5  -8-107.845 387.821   1
  11  -5  -7 3827.60 779.836   3
  11   5  -7 2813.51 515.471   3
  11   5  -7 3727.24 754.713   1
  11  -5  -6 534.875 389.136   3
  11   5  -6 671.188 505.246   1
  11  -5  -5 5277.50 898.030   3
  11   5  -5 6085.29 913.347   1
  11  -5  -4 1355.18 566.566   3
  11   5  -4 1497.83 509.274   1
  11   5  -3 2577.46 631.090   1
  11  -5  -3 2513.35 633.085   3
  11  -5  -2 1167.81 464.611   3
  11   5  -2 2063.29 533.763   1
  11   5  -1 281.126 289.429   1
  11  -5  -1 285.234 366.236   3
  11   5   0 6.58156 299.203   1
  11  -5   0-401.046 357.138   3
  11  -5   1 80.0634 320.604   3
  11   5   1 274.601 302.951   1
  11   5   2 1802.28 457.215   1
  11  -5   2 1271.90 479.428   3
  11   5   3 2756.45 516.518   1
  11  -5   3 3357.06 692.688   3
  11   5   4 1878.64 425.026   1
 -11   5   4 1433.86 387.278   1
  11  -5   4 1663.47 551.780   3
 -11   5   5 6932.83 734.833   1
  11   5   5 6148.90 676.055   1
  11  -5   5 6482.60 903.354   3
 -11   5   6 272.606 199.127   1
  11  -5   6 965.817 389.843   3
  11   5   6 545.372 263.505   1
 -11   5   7 3555.85 506.850   1
  11   5   7 3094.65 474.969   1
  11  -5   7 2868.79 633.433   3
  11   5   8-97.2358 177.425   1
 -11   5   8 13.5094 131.886   1
  11  -5   8-94.5086 328.331   3
  11   5   9 8791.21 707.180   1
 -11   5   9 8638.11 743.515   1
  11  -5   9 7991.84 936.542   3
  11  -5  10 66.5463 275.399   3
  11   5  10 182.468 164.047   1
 -11   5  10 147.969 127.151   1
  11  -5  11-124.185 322.957   3
  11  -5  12 741.566 283.534   3
  11  -5  13 5037.05 714.403   3
  11  -5  14 4707.55 671.256   3
  11  -5  15 122.663 237.120   3
  11  -5  16 3524.44 561.877   3
 -11   6 -18 1468.12 714.511   1
  11   6 -18 257.486 503.749   1
  11  -6 -17 285.135 547.106   3
 -11   6 -17-877.526 594.223   1
  11   6 -17 163.702 490.544   1
  11  -6 -16 1668.90 752.827   3
 -11   6 -16 1001.00 526.018   1
  11   6 -16 875.814 602.386   1
  11  -6 -15 107.128 366.056   3
  11   6 -15-335.737 465.751   1
  11  -6 -14 642.586 590.991   3
  11   6 -14 317.905 375.095   1
  11  -6 -13 1973.54 675.221   3
  11   6 -13 1408.71 634.986   1
  11  -6 -12 4281.14 973.619   3
  11   6 -12 2796.40 774.369   1
  11  -6 -11 1105.71 580.264   3
  11   6 -11 723.438 537.776   1
  11  -6 -10 912.570 596.222   3
  11   6 -10 228.425 355.220   1
  11  -6  -9 929.424 572.405   3
  11   6  -9 260.818 343.142   1
  11   6  -8 18644.2 1712.87   1
  11  -6  -8 19757.7 1895.02   3
  11  -6  -7 1083.92 556.703   3
  11   6  -7 1352.61 524.738   1
  11  -6  -6 1383.70 646.864   3
  11   6  -6 425.473 351.032   1
  11  -6  -5 720.275 560.204   3
  11   6  -5 388.746 331.337   1
  11   6  -4 9383.05 1164.45   1
  11  -6  -4 8529.61 1211.99   3
  11  -6  -3 560.616 500.802   3
  11   6  -3 1061.14 413.717   1
  11  -6  -2 1301.57 561.726   3
  11   6  -2-242.676 312.759   1
  11  -6  -1 1407.01 592.776   3
  11   6  -1 1671.38 493.204   1
  11  -6   0 397.606 396.630   3
  11   6   0-308.342 332.112   1
  11  -6   1 1834.17 545.816   3
  11   6   1 2852.95 597.373   1
  11   6   2 414.315 235.532   1
  11  -6   2 699.304 484.322   3
  11  -6   3 757.189 455.335   3
  11   6   3 1331.30 409.337   1
  11  -6   4 8232.34 1115.52   3
  11   6   4 7706.74 837.084   1
  11  -6   5 624.628 398.178   3
  11   6   5 951.664 322.974   1
  11  -6   6 889.450 439.800   3
  11  -6   7 1154.22 457.106   3
  11  -6   8 17442.1 1516.29   3
  11  -6   9 873.374 428.991   3
  11  -6  10 1025.77 423.943   3
  11  -6  11 582.767 358.421   3
  11  -6  12 4341.65 744.446   3
 -11   7 -13 213.321 444.332   1
  11   7 -13 27.3642 322.686   1
 -11   7 -12 451.496 395.744   1
  11   7 -12 256.652 455.827   1
  11   7 -11 4477.10 961.723   1
 -11   7 -11 3364.98 963.712   1
  11   7 -10 150.583 395.604   1
 -11   7 -10 4.58193 389.072   1
 -11   7  -9 1298.19 564.005   1
  11   7  -9 1886.61 684.453   1
  11  -7  -8 1100.95 658.689   3
 -11   7  -8 687.215 570.108   1
  11   7  -8 303.862 376.607   1
  11  -7  -7 2013.03 755.555   3
  11   7  -7 1801.17 651.990   1
 -11   7  -7 2676.08 820.313   1
 -11   7  -6-493.137 442.400   1
  11  -7  -6-753.510 546.008   3
  11   7  -6-558.331 387.455   1
  11  -7  -5 4745.00 1062.99   3
 -11   7  -5 3048.11 765.796   1
  11   7  -5 2781.72 768.340   1
  11  -7  -4 433.798 529.273   3
  11   7  -4 512.479 385.534   1
 -11   7  -4 377.131 347.231   1
  11  -7  -3 846.466 608.328   3
  11   7  -3 942.903 412.285   1
 -11   7  -2-229.937 285.383   1
  11   7  -2-314.061 297.960   1
  11  -7  -2 169.062 407.832   3
 -11   7  -1 3384.31 754.450   1
  11  -7  -1 2586.84 795.834   3
  11  -7   0 3326.28 861.526   3
 -11   7   0 2327.79 624.557   1
  11  -7   1 3538.36 876.426   3
 -11   7   1 3158.50 704.462   1
  11  -7   2-281.749 384.214   3
  11  -7   3 287.275 422.754   3
  11  -7   4 671.272 463.001   3
  11  -7   5 2639.41 693.162   3
  11  -7   6 378.999 384.818   3
  11  -7   7 1995.57 655.983   3
  11  -7   8 518.169 369.429   3
  12   0 -34 2615.22 709.554   1
  12   0 -33 1439.80 538.374   1
  12   0 -32 1303.95 498.158   1
 -12   0 -32-3.75124 227.775   1
 -12   0 -31 1322.59 527.004   1
  12   0 -31 1130.98 550.973   1
  12   0 -30-82.0764 340.410   1
 -12   0 -30-634.552 405.607   1
  12   0 -29 150.191 336.817   1
 -12   0 -29 274.197 339.241   1
  12   0 -28 4059.07 838.645   1
  12   0 -27 10649.4 1301.13   1
  12   0 -26 3981.12 815.435   1
  12   0 -26 2117.36 459.609   3
  12   0 -25 14061.5 1464.98   1
  12   0 -25 13836.9 1067.69   3
  12   0 -24 7102.99 1036.00   1
  12   0 -24 6364.17 734.224   3
  12   0 -23 354.107 240.289   3
  12   0 -23 105.484 289.276   1
  12   0 -22 4889.43 868.697   1
  12   0 -22 6105.49 691.797   3
  12   0 -21 1626.20 521.623   1
  12   0 -21 1887.04 414.842   3
  12   0 -20 6083.06 924.371   1
  12   0 -20 5484.08 664.544   3
  12   0 -19 22035.2 1676.79   1
  12   0 -18 400.070 406.386   1
  12   0 -17 12689.6 1232.42   1
  12   0 -16 17697.4 1419.13   1
  12   0 -15 34705.6 1901.26   1
  12   0 -14 1565.37 589.421   1
  12   0 -13 59421.5 2384.09   1
  12   0 -12 32632.2 1746.64   1
  12   0 -11 14100.7 1158.17   1
  12   0 -10 9127.04 932.175   1
  12   0  -9 30808.8 1624.17   1
 -12   0  -8 51193.2 1862.29   1
  12   0  -8 50201.8 2033.09   1
 -12   0  -7 98432.6 2584.75   1
  12   0  -7 102258. 2801.13   1
  12   0  -6 15920.6 1153.55   1
  12   0  -5 11489.8 826.457   2
  12   0  -5 13546.3 1040.05   1
  12   0  -4 78452.4 2393.76   1
  12   0  -3 74976.2 2336.66   1
  12   0  -2 4697.58 664.126   1
  12   0  -1 3025.32 512.390   1
  12   0   0 1044.96 390.460   1
  12   0   1 2485.14 491.398   1
 -12   0   5 13440.1 846.391   2
 -12   0   6 16847.6 953.046   2
 -12   0   7 101915. 2317.66   2
 -12   0   8 50384.8 1646.83   2
 -12   0   9 31315.8 1327.14   2
 -12   0   9 30783.9 1539.20   1
 -12   0  10 10209.5 752.964   2
 -12   0  10 8465.13 847.477   1
 -12   0  11 17457.4 995.828   2
 -12   0  11 15847.0 1139.05   1
 -12   0  12 33992.6 1411.76   2
 -12   0  12 33754.3 1684.99   1
 -12   0  13 63822.6 1940.86   2
 -12   0  13 62308.1 2293.97   1
 -12   0  14 955.725 319.722   2
 -12   0  14 712.336 314.997   1
 -12   0  15 39206.6 1587.50   2
 -12   0  15 36432.4 1828.98   1
 -12   0  16 20428.3 1160.34   2
 -12   0  16 18475.0 1321.44   1
 -12   0  17 13133.8 1140.12   1
 -12   0  17 12406.1 925.903   2
 -12   0  18 498.363 296.261   1
 -12   0  18 312.804 240.178   2
 -12   0  19 21116.6 1167.73   2
 -12   0  20 7438.36 720.339   2
 -12   0  21 2125.90 405.400   2
 -12   0  22 6781.53 677.800   2
 -12   0  23 895.083 300.140   2
 -12   0  24 9429.09 791.404   2
 -12   1 -35 753.431 393.600   1
  12   1 -35 1549.30 548.765   1
 -12   1 -34-347.027 396.667   1
  12   1 -34 1674.45 584.665   1
  12   1 -33 467.948 419.137   1
 -12   1 -33-365.588 358.575   1
  12   1 -32 3411.41 875.748   1
 -12   1 -32 3171.13 863.814   1
  12  -1 -31 24.3115 440.177   1
 -12   1 -31 392.851 373.397   1
  12   1 -31 312.095 418.389   1
 -12   1 -30 4841.87 1007.40   1
  12   1 -30 5464.41 1043.18   1
  12  -1 -30 4369.66 837.936   1
  12  -1 -29 531.827 358.728   1
 -12  -1 -29 366.191 254.324   1
  12   1 -29 637.392 405.438   1
 -12   1 -29 889.659 533.849   1
  12  -1 -28 4383.26 818.053   1
 -12  -1 -28 4663.59 802.653   1
  12   1 -28 2819.41 767.480   1
  12  -1 -27 1902.02 551.605   1
  12  -1 -27 2369.01 573.414   3
  12   1 -27 1238.66 499.176   1
  12  -1 -26 206.592 246.006   3
  12  -1 -26 507.548 405.952   1
  12   1 -26 55.4726 326.764   1
  12  -1 -25 2852.90 604.647   3
  12  -1 -25 3651.55 720.411   1
  12   1 -25 3291.21 773.342   1
  12   1 -25 3338.71 438.686   3
  12   1 -24 555.610 220.523   3
  12  -1 -24 639.147 365.311   1
  12  -1 -24 690.865 354.149   3
  12   1 -24 400.987 376.101   1
  12  -1 -23 736.078 381.072   3
  12  -1 -23 301.884 353.514   1
  12   1 -23 402.197 213.427   3
  12   1 -23 1160.70 524.269   1
  12  -1 -22 3679.84 735.964   1
  12  -1 -22 2662.19 552.359   3
  12   1 -22 3517.81 817.444   1
  12   1 -22 2953.33 415.168   3
  12  -1 -21 433.849 335.169   1
  12   1 -21 87.7470 167.873   3
  12   1 -21 292.469 436.867   1
  12  -1 -21 404.769 318.632   3
  12  -1 -20 3212.39 668.418   1
  12   1 -20 2333.23 657.188   1
  12  -1 -20 2884.86 571.373   3
  12  -1 -19 313.133 291.843   1
  12   1 -19 300.328 394.805   1
  12  -1 -19 907.592 372.088   3
  12   1 -18 10053.1 1221.18   1
  12  -1 -18 9850.79 965.526   3
  12  -1 -18 10040.0 1036.20   1
  12  -1 -17 4911.68 746.159   1
  12   1 -17 5051.70 875.377   1
  12   1 -16 34968.9 2106.69   1
  12  -1 -16 37404.5 1877.05   1
 -12  -1 -15 1869.55 416.168   1
  12   1 -15 2512.08 720.508   1
  12  -1 -15 1896.98 550.108   1
  12   1 -14 10219.7 1119.64   1
 -12  -1 -14 8509.25 795.232   1
  12  -1 -14 8061.22 902.864   1
  12   1 -13 7093.80 956.688   1
 -12  -1 -13 6077.38 651.438   1
  12  -1 -13 5807.34 745.410   1
  12   1 -12 30617.1 1793.33   1
 -12  -1 -12 32086.9 1465.48   1
  12  -1 -12 31326.2 1601.40   1
  12   1 -11 5089.99 770.436   1
 -12  -1 -11 4907.59 588.451   1
  12  -1 -11 5247.06 724.141   1
  12   1 -10 2165.48 534.574   1
 -12  -1 -10 3252.87 502.731   1
  12  -1 -10 3986.76 638.204   1
  12   1  -9 6047.85 599.573   2
  12   1  -9 5464.03 784.542   1
 -12  -1  -9 5240.17 606.969   1
  12  -1  -9 4952.25 707.674   1
  12   1  -8 18428.1 963.886   2
  12  -1  -8 17924.5 1198.86   1
 -12  -1  -8 19111.0 1113.14   1
  12   1  -8 18813.4 1313.92   1
  12   1  -7 45368.1 1522.46   2
  12  -1  -7 45207.8 1870.71   1
  12   1  -7 43583.3 1932.12   1
 -12  -1  -7 45606.7 1677.09   1
  12   1  -6 17843.7 986.252   2
  12   1  -6 19460.8 1310.20   1
  12  -1  -6 20049.8 1266.95   1
 -12  -1  -6 20735.9 1137.11   1
  12   1  -5 1455.08 464.580   1
  12   1  -5 2194.90 432.099   2
  12  -1  -5 2034.78 534.432   1
 -12  -1  -5 1930.09 426.048   1
  12  -1  -4 8296.49 844.865   1
 -12  -1  -4 7014.06 664.325   1
  12   1  -4 8293.67 696.932   2
  12   1  -4 9121.88 882.059   1
  12   1  -3 4211.04 633.277   1
  12  -1  -3 5432.91 735.673   1
 -12  -1  -3 4682.22 574.373   1
 -12   1  -2 15506.1 917.100   2
  12   1  -2 15933.2 1104.82   1
 -12  -1  -2 15872.9 992.602   1
 -12   1  -1 7763.96 695.510   2
  12   1  -1 8788.86 841.137   1
 -12  -1  -1 8029.79 754.883   1
 -12   1   0 137798. 2722.88   2
  12   1   0 146130. 3195.16   1
 -12   1   1 8220.88 705.930   2
  12   1   1 8297.31 864.105   1
  12   1   2 15763.4 1057.29   1
 -12   1   2 16582.0 999.028   2
 -12   1   3 4499.42 542.971   2
  12   1   3 4928.21 673.599   1
 -12   1   4 8235.38 730.251   2
  12   1   4 8286.50 811.163   1
 -12   1   4 8231.93 779.521   1
 -12   1   5 1545.56 404.923   1
  12  -1   5 2338.53 489.148   2
 -12   1   5 1699.46 368.459   2
  12  -1   6 20583.4 1110.55   2
 -12   1   6 19942.6 1122.51   2
 -12   1   6 20259.0 1169.34   1
  12  -1   7 45950.6 1658.18   2
 -12   1   7 45202.9 1682.01   2
 -12   1   7 45682.6 1781.89   1
 -12   1   8 17902.6 1132.14   1
  12  -1   8 18682.0 1081.60   2
 -12   1   8 18256.2 1090.06   2
  12  -1   9 6568.59 707.015   2
 -12   1   9 4895.23 587.166   2
 -12   1   9 5650.18 654.847   1
 -12   1  10 2702.64 451.522   2
 -12   1  10 3397.01 520.223   1
  12  -1  11 7408.00 742.834   2
 -12   1  11 5091.29 647.231   1
  12  -1  12 29935.4 1362.13   2
 -12   1  12 31649.4 1541.60   1
  12  -1  13 7345.00 727.326   2
 -12   1  13 6347.44 737.079   1
 -12  -1  13 6192.86 802.535   1
 -12  -1  14 10098.1 1028.56   1
  12  -1  14 9332.66 802.003   2
 -12   1  14 9302.11 881.617   1
  12  -1  15 3141.58 549.490   2
 -12   1  15 1627.19 421.703   1
 -12  -1  15 1807.02 507.775   1
  12  -1  16 36945.1 1566.77   2
 -12   1  16 34585.7 1699.11   1
 -12   1  17 6086.88 728.796   1
  12  -1  17 6531.65 714.246   2
  12  -1  18 10674.3 900.365   2
 -12   1  18 11515.4 1012.55   1
  12  -1  19 1116.21 390.895   2
 -12   1  19 450.827 267.820   1
 -12   1  20 3057.03 567.068   1
  12  -1  20 2620.74 508.052   2
  12  -1  21 782.285 341.734   2
  12  -1  22 4067.53 625.444   2
  12  -1  23 727.096 389.122   2
  12  -1  24 1769.52 464.109   2
  12  -1  25 5744.58 720.548   2
  12  -1  26 1369.61 415.574   2
  12  -1  27 3505.52 572.961   2
 -12   2 -33 3691.01 916.841   1
  12   2 -32 1039.02 658.966   1
 -12   2 -32-412.574 434.056   1
 -12   2 -31 1935.03 694.653   1
  12   2 -31 2162.09 765.156   1
 -12   2 -30 914.091 538.789   1
  12   2 -30 2156.55 762.941   1
 -12   2 -29 8002.60 1325.25   1
  12   2 -29 6914.05 1195.18   1
  12   2 -28 726.321 463.634   1
  12  -2 -27 2792.50 684.721   3
  12   2 -27 3326.67 820.341   1
  12  -2 -27 2801.11 612.759   1
  12  -2 -26 1110.45 478.142   3
  12   2 -26 1105.42 593.192   1
  12  -2 -26 1798.43 496.347   1
  12  -2 -25 1614.09 563.304   3
  12   2 -25 1582.38 620.542   1
  12  -2 -25 1084.84 391.636   1
  12  -2 -24 373.444 348.169   3
  12   2 -24 439.021 482.966   1
  12  -2 -24 946.784 405.878   1
  12  -2 -23 2256.59 609.901   3
  12   2 -23 2950.51 809.767   1
  12  -2 -23 2870.79 587.440   1
  12  -2 -22 6299.13 942.723   3
 -12  -2 -22 5819.03 667.304   1
  12  -2 -22 6971.56 880.393   1
  12   2 -22 7369.10 1206.49   1
  12   2 -22 3757.08 322.908   3
  12   2 -21 24729.7 2053.17   1
 -12  -2 -21 29240.3 1408.59   1
  12  -2 -21 30453.1 1705.89   1
  12  -2 -21 23547.8 1721.84   3
  12  -2 -20 5461.61 863.573   3
 -12  -2 -20 6374.35 668.980   1
  12  -2 -20 6486.51 797.751   1
  12  -2 -19 975.380 446.243   3
 -12  -2 -19 790.131 280.156   1
  12   2 -19 1187.43 578.220   1
  12  -2 -19 1488.06 425.260   1
  12   2 -18 1453.93 653.234   1
 -12  -2 -18 955.465 298.505   1
  12  -2 -18 1125.27 376.359   1
  12  -2 -18 712.545 380.035   3
  12   2 -17 14350.9 1449.23   1
  12  -2 -17 16458.2 1188.32   1
 -12  -2 -17 16932.0 1058.02   1
  12  -2 -17 14721.0 1301.59   3
  12   2 -16 1224.23 622.576   1
  12  -2 -16 1032.68 384.045   1
 -12  -2 -16 820.080 284.291   1
  12  -2 -16-423.561 363.338   3
  12   2 -15 7370.38 1061.35   1
  12  -2 -15 7112.24 809.500   1
 -12  -2 -15 6942.26 675.184   1
  12  -2 -15 6036.95 835.317   3
  12   2 -14 1597.86 586.827   1
  12  -2 -14 2184.27 492.642   1
 -12  -2 -14 3104.16 459.562   1
  12   2 -13 9597.76 1145.92   1
  12   2 -13 9361.64 678.336   2
  12  -2 -13 8222.86 840.436   1
 -12  -2 -13 9913.49 776.046   1
  12   2 -12 13732.4 1330.10   1
  12  -2 -12 14643.3 1099.46   1
  12   2 -12 15258.6 859.819   2
 -12  -2 -12 13376.8 880.746   1
  12   2 -11 30879.9 1903.86   1
  12  -2 -11 33169.6 1615.24   1
  12   2 -11 32629.3 1251.61   2
 -12  -2 -11 32910.0 1369.76   1
  12   2 -10 9693.49 1094.79   1
  12  -2 -10 9140.14 872.077   1
  12   2 -10 9251.46 698.594   2
 -12  -2 -10 10480.9 787.031   1
 -12  -2  -9 816.170 261.023   1
  12   2  -9 986.727 292.993   2
  12  -2  -9 1011.52 366.775   1
  12   2  -9 1038.62 470.795   1
  12   2  -8 5734.83 803.776   1
 -12  -2  -8 5674.37 582.016   1
  12   2  -7 9042.32 989.563   1
 -12   2  -7 8547.95 701.264   2
 -12  -2  -7 9292.45 741.378   1
 -12  -2  -6 28419.4 1290.93   1
 -12   2  -6 28344.9 1280.14   2
  12   2  -6 27586.2 1615.01   1
 -12  -2  -5 56894.0 1823.08   1
 -12   2  -5 57864.1 1849.97   2
  12   2  -5 58412.7 2286.46   1
  12   2  -4 8772.32 908.580   1
 -12  -2  -4 8418.33 747.195   1
 -12   2  -4 8819.61 745.509   2
  12   2  -3 1706.51 476.324   1
 -12   2  -3 2007.82 407.883   2
 -12  -2  -3 1958.27 376.983   1
 -12   2  -2 22427.2 1195.97   2
 -12  -2  -2 20294.6 1161.54   1
  12   2  -2 19286.9 1268.22   1
 -12  -2  -1 42469.7 1668.15   1
 -12   2  -1 43212.0 1684.39   2
  12   2  -1 40973.5 1796.30   1
 -12   2   0 13846.8 996.266   2
 -12  -2   0 12680.6 937.140   1
 -12   2   0 12425.4 994.193   1
  12   2   0 12244.5 981.120   1
 -12   2   1 43878.5 1761.06   2
 -12   2   1 42227.6 1795.83   1
 -12  -2   1 43656.1 1727.47   1
  12   2   1 40212.0 1706.98   1
 -12   2   2 22255.4 1276.90   2
 -12   2   2 18599.0 1207.81   1
 -12  -2   2 21160.8 1253.13   1
  12   2   2 20154.7 1188.06   1
 -12  -2   3 1563.13 405.750   1
 -12   2   3 1579.76 348.642   1
  12   2   3 1486.29 384.996   1
  12   2   4 9927.36 900.246   1
 -12   2   4 8011.94 782.272   1
 -12  -2   4 8219.34 813.674   1
  12   2   5 57628.1 1963.22   1
 -12   2   5 58752.4 2031.75   1
  12   2   6 30187.2 1422.42   1
 -12   2   6 28725.9 1425.23   1
  12   2   7 9888.92 824.251   1
 -12   2   7 9398.39 822.364   1
 -12   2   8 5799.95 671.078   1
 -12   2   9 681.733 258.807   1
 -12   2  10 9828.57 852.565   1
 -12   2  11 34425.0 1585.22   1
 -12   2  12 14421.1 1036.10   1
 -12   2  13 9519.47 849.129   1
 -12   2  14 2626.71 458.050   1
 -12   2  15 7104.57 724.402   1
 -12   2  16 746.045 321.025   1
  12  -2  17 17250.2 1182.31   2
 -12   2  17 16302.4 1107.28   1
 -12   2  18 1283.73 327.394   1
  12  -2  18 1392.27 422.821   2
  12  -2  19 1235.58 352.497   2
 -12   2  19 1324.88 356.989   1
 -12   2  20 6801.62 724.134   1
  12  -2  20 6563.69 771.629   2
 -12   2  21 29827.4 1521.42   1
  12  -2  21 31307.3 1593.20   2
  12  -2  22 8565.93 847.914   2
 -12   2  22 8373.94 826.446   1
 -12   2  23 3032.05 521.789   1
 -12   3 -30 4001.67 1057.67   1
 -12   3 -29 1155.14 549.842   1
  12   3 -29 1378.36 652.501   1
 -12   3 -28 199.103 479.189   1
  12   3 -28 1315.18 664.928   1
 -12   3 -27 3234.38 894.442   1
  12   3 -27 3470.62 898.750   1
  12  -3 -26 5714.71 1025.18   3
  12   3 -26 5130.11 1069.59   1
  12  -3 -25 2324.48 717.185   3
  12   3 -25 1680.32 560.368   1
  12  -3 -24 4424.79 895.509   3
  12   3 -24 3354.75 910.238   1
  12  -3 -23 2804.16 743.298   3
  12  -3 -23 3184.08 541.542   1
  12   3 -23 1766.80 671.198   1
  12  -3 -22-959.542 517.341   3
  12  -3 -22-91.9858 168.082   1
  12   3 -22-32.9274 481.827   1
  12  -3 -21-133.848 440.642   3
  12   3 -21 470.721 389.753   1
  12   3 -20 10486.4 1409.62   1
  12  -3 -20 11969.8 1350.98   3
  12  -3 -19 3160.10 765.745   3
  12   3 -19 3343.97 879.602   1
 -12  -3 -18 21808.8 961.690   1
  12   3 -18 21188.4 1902.16   1
  12  -3 -18 21487.3 1757.92   3
  12  -3 -17 222.995 317.506   3
 -12  -3 -17 516.170 193.849   1
  12   3 -17 113.798 435.687   1
  12  -3 -16 1434.16 573.117   3
 -12  -3 -16 2076.53 316.706   1
  12   3 -16 1523.82 652.686   1
 -12  -3 -15 6012.10 540.790   1
  12   3 -15 5497.08 491.908   2
  12   3 -15 4855.02 972.995   1
  12  -3 -15 5368.75 881.489   3
 -12  -3 -14 30562.4 1197.84   1
  12   3 -14 32003.2 1189.54   2
  12   3 -14 28779.7 2069.66   1
  12  -3 -14 26776.7 1842.53   3
  12   3 -13 2048.13 341.346   2
  12  -3 -13 2445.76 600.662   3
 -12  -3 -13 2460.05 354.921   1
  12   3 -13 1728.00 679.369   1
  12   3 -12 341.519 232.371   2
 -12  -3 -12 341.113 185.656   1
  12   3 -12 8.12778 473.977   1
  12  -3 -12-188.324 382.363   3
 -12  -3 -11 11986.0 793.406   1
  12   3 -11 11455.0 1250.01   1
  12  -3 -11 10944.2 1157.71   3
 -12   3 -10 12839.2 921.487   2
  12   3 -10 11773.1 1244.58   1
 -12  -3 -10 12845.4 837.063   1
  12   3  -9 6596.04 961.125   1
 -12  -3  -9 6289.45 602.609   1
 -12   3  -9 8015.02 744.083   2
 -12  -3  -8 5127.91 563.865   1
  12   3  -8 5015.88 829.594   1
 -12   3  -8 4804.73 583.822   2
 -12   3  -7 10600.8 865.960   2
  12   3  -7 11490.8 1157.81   1
 -12  -3  -7 11610.6 842.255   1
  12   3  -6 9705.00 1060.39   1
 -12   3  -6 9517.24 852.327   2
 -12  -3  -6 9070.11 765.554   1
 -12  -3  -5 1953.66 371.499   1
 -12   3  -5 2019.89 459.874   2
  12   3  -5 2199.93 577.936   1
  12   3  -4 13626.1 1197.19   1
 -12  -3  -4 13941.9 971.609   1
 -12   3  -4 15146.0 1084.50   2
 -12   3  -3 6959.05 767.398   2
  12   3  -3 5946.68 800.244   1
 -12  -3  -3 5720.62 650.091   1
 -12   3  -2 64964.8 2314.96   2
  12   3  -2 61318.9 2359.70   1
 -12  -3  -2 60470.6 2078.55   1
  12   3  -1 5763.69 763.022   1
 -12  -3  -1 5271.19 636.154   1
  12   3   0 367.214 341.199   1
 -12  -3   0 37.4144 194.735   1
  12   3   1 5539.57 732.881   1
 -12  -3   1 5965.55 722.072   1
 -12   3   2 61266.7 2246.87   1
 -12  -3   2 60118.0 2244.17   1
  12   3   2 59786.0 2123.14   1
 -12  -3   3 5679.80 738.929   1
 -12   3   3 5542.37 684.850   1
  12   3   3 6374.28 709.612   1
 -12   3   4 11887.1 971.820   1
  12   3   4 13444.4 984.677   1
 -12  -3   5 2322.97 538.140   1
 -12   3   5 1803.75 399.994   1
  12   3   5 1974.13 405.413   1
 -12  -3   6 10096.2 1030.79   1
  12   3   6 9440.73 816.976   1
 -12   3   6 9751.37 867.040   1
 -12  -3   7 10711.3 1055.53   1
  12   3   7 10884.5 854.125   1
 -12   3   7 11467.9 914.487   1
 -12  -3   8 4579.73 743.006   1
  12   3   8 4459.86 570.180   1
 -12   3   8 4523.56 593.700   1
 -12   3   9 5895.88 685.822   1
 -12   3  10 12234.6 949.954   1
 -12   3  11 12146.4 949.315   1
 -12   3  12-59.6947 200.128   1
 -12   3  13 2335.43 449.700   1
 -12   3  14 31108.9 1477.37   1
 -12   3  15 5362.45 604.197   1
 -12   3  16 1317.00 316.952   1
 -12   3  17 404.711 207.852   1
 -12   3  18 24208.4 1230.35   1
 -12   3  19 3004.85 442.012   1
 -12   3  20 12038.1 859.962   1
 -12   4 -26-503.418 486.917   1
  12   4 -26 569.267 493.602   1
  12  -4 -25 133.753 410.918   3
 -12   4 -25-795.191 510.520   1
  12   4 -25 748.982 563.023   1
  12  -4 -24 555.420 453.738   3
  12   4 -24 496.550 392.464   1
  12  -4 -23 152.661 333.821   3
  12   4 -23-645.085 482.620   1
  12  -4 -22-538.610 478.665   3
  12   4 -22-792.193 562.237   1
  12  -4 -21 1948.88 635.949   3
  12   4 -21 1861.63 714.791   1
  12  -4 -20 45.8518 419.169   3
  12   4 -20 112.887 514.512   1
  12  -4 -19 3123.82 870.056   3
  12   4 -19 1448.03 671.036   1
  12  -4 -18 794.222 506.858   3
  12   4 -18 1594.53 718.953   1
  12  -4 -17 5749.68 1012.15   3
  12   4 -17 6797.81 502.145   2
  12   4 -17 5045.96 1027.62   1
  12  -4 -16 2305.78 707.259   3
  12   4 -16 2643.72 350.688   2
  12   4 -16 3460.35 855.065   1
  12  -4 -15 4723.60 848.930   3
  12   4 -15 2939.10 400.939   3
  12   4 -15 3940.29 438.307   2
  12   4 -15 2421.08 736.459   1
  12   4 -14 564.781 219.336   3
 -12  -4 -14 15.4991 88.9810   1
  12   4 -14-252.254 438.891   1
  12  -4 -14-645.020 392.389   3
 -12  -4 -13 14990.3 811.265   1
 -12   4 -13 15627.2 1010.62   2
  12   4 -13 15477.1 1583.89   1
  12  -4 -13 16244.4 1550.56   3
 -12   4 -12 1420.29 365.890   2
 -12  -4 -12 1247.00 270.379   1
  12   4 -12 1461.51 603.244   1
  12  -4 -12 1062.78 496.703   3
 -12   4 -11 6195.35 677.314   2
 -12  -4 -11 7570.70 644.549   1
  12  -4 -11 6327.28 962.115   3
  12   4 -11 7225.71 1090.92   1
 -12  -4 -10 3962.73 506.531   1
 -12   4 -10 3364.66 539.246   2
  12   4 -10 3154.34 738.384   1
  12  -4 -10 3380.88 724.676   3
 -12  -4  -9 2989.01 455.132   1
 -12   4  -9 3988.25 587.593   2
  12   4  -9 3674.99 785.354   1
  12  -4  -9 3779.37 766.379   3
 -12   4  -8 2314.79 442.695   2
  12   4  -8 2645.97 718.476   1
  12  -4  -8 1607.90 509.693   3
 -12  -4  -8 2091.60 401.427   1
 -12  -4  -7 392.689 262.578   1
 -12   4  -7 561.382 255.097   2
  12   4  -7-18.6258 408.001   1
  12  -4  -7-222.104 398.074   3
 -12  -4  -6 1084.12 345.626   1
 -12   4  -6 589.427 325.918   2
  12   4  -6 685.012 430.481   1
  12  -4  -6 1013.46 489.769   3
  12   4  -5 15640.7 1369.47   1
 -12  -4  -5 15639.5 1134.53   1
  12  -4  -5 15899.8 1402.52   3
 -12  -4  -4 2765.45 525.486   1
  12   4  -4 2475.54 626.757   1
  12   4  -3 8838.07 994.425   1
 -12  -4  -3 10790.5 979.021   1
  12   4  -2 2298.36 528.974   1
 -12  -4  -2 2712.08 538.215   1
  12   4  -1 21632.1 1482.41   1
 -12  -4  -1 19834.7 1378.70   1
  12   4   0-310.091 353.524   1
 -12  -4   0-17.7508 223.751   1
 -12  -4   1 20703.6 1442.21   1
  12   4   1 19767.8 1336.42   1
  12   4   2 2875.17 527.791   1
 -12  -4   2 2688.38 566.736   1
 -12   4   3 10842.2 995.550   1
 -12  -4   3 10060.3 1028.28   1
  12   4   3 9667.29 906.129   1
 -12  -4   4 2399.80 508.983   1
  12   4   4 2323.63 457.595   1
 -12   4   4 1808.44 417.512   1
 -12   4   5 13766.7 1055.27   1
  12   4   5 13609.3 992.791   1
 -12   4   6 621.162 278.000   1
  12   4   6 681.000 301.799   1
 -12   4   7 286.609 223.563   1
  12   4   7 351.031 207.986   1
  12   4   8 2424.75 422.270   1
 -12   4   8 2491.45 447.016   1
  12   4   9 3476.76 484.787   1
 -12   4   9 3700.48 533.010   1
 -12   4  10 4026.85 545.055   1
 -12   4  11 7246.96 725.668   1
 -12   4  12 1426.67 327.831   1
 -12   4  13 17126.6 1074.89   1
 -12   4  14-16.4799 149.080   1
 -12   4  15 4215.19 518.774   1
 -12   4  16 2959.56 417.750   1
  12  -5 -22 874.230 583.115   3
 -12   5 -22-2.46644 548.788   1
  12   5 -22-563.007 528.379   1
  12  -5 -21 1371.38 810.851   3
  12   5 -21 1121.00 678.407   1
  12  -5 -20 848.712 525.959   3
  12   5 -20 50.5811 449.047   1
  12   5 -19 2084.94 759.059   1
  12  -5 -19 1417.24 652.038   3
  12  -5 -18 5405.77 1112.12   3
  12   5 -18 3947.19 966.895   1
  12  -5 -17 1853.41 723.655   3
  12   5 -17 1697.10 738.542   1
  12  -5 -16 7913.09 1272.37   3
  12   5 -16 7373.28 1242.53   1
  12  -5 -15 1796.21 661.149   3
  12   5 -15 2362.02 766.504   1
  12  -5 -14 753.962 557.587   3
  12   5 -14 639.692 612.145   1
  12  -5 -13 3283.27 844.257   3
  12   5 -13 2744.75 775.875   1
  12  -5 -12 8455.50 1234.60   3
  12   5 -12 9917.71 1331.00   1
  12   5 -11 5597.77 1007.01   1
  12  -5 -11 4981.36 951.158   3
  12  -5 -10 905.342 506.825   3
  12   5 -10 555.385 210.824   3
  12   5 -10 1513.84 606.096   1
  12  -5  -9 3445.83 824.828   3
  12   5  -9 3197.92 533.583   3
  12   5  -9 3544.00 762.732   1
  12  -5  -8 1121.84 505.143   3
  12   5  -8 703.309 248.822   3
  12   5  -8 874.712 507.636   1
  12  -5  -7 7955.36 1134.90   3
  12   5  -7 9244.56 1147.73   1
 -12  -5  -6 1117.61 346.239   1
  12   5  -6 1514.71 549.585   1
  12  -5  -6 661.267 486.285   3
 -12  -5  -5 5686.82 722.774   1
  12   5  -5 4472.45 823.574   1
  12  -5  -5 5866.79 983.377   3
  12   5  -4 13480.1 1287.85   1
 -12  -5  -4 13870.0 1139.67   1
  12  -5  -4 15997.7 1498.23   3
 -12  -5  -3 1414.61 408.884   1
  12   5  -3 1502.81 517.040   1
  12  -5  -3 1293.60 569.162   3
  12   5  -2 1557.05 501.204   1
 -12  -5  -2 1423.18 409.357   1
  12  -5  -2 1734.25 596.140   3
 -12  -5  -1 2216.38 518.250   1
  12   5  -1 2181.76 566.342   1
  12  -5  -1 2276.18 631.599   3
  12   5   0 4065.49 711.977   1
 -12  -5   0 4720.54 738.602   1
  12  -5   0 4783.67 852.185   3
  12   5   1 2215.14 519.521   1
  12  -5   1 2799.48 659.605   3
  12   5   2 2035.27 495.067   1
  12  -5   2 1614.31 547.000   3
  12   5   3 1761.49 461.515   1
  12  -5   3 1467.99 567.022   3
  12  -5   4 14926.5 1391.69   3
 -12   5   4 14567.4 1120.79   1
  12   5   4 14524.0 1109.21   1
  12  -5   5 3376.73 675.897   3
 -12   5   5 4695.04 634.997   1
  12   5   5 4801.56 632.181   1
 -12   5   6 779.163 277.052   1
  12  -5   6 589.406 345.347   3
  12   5   6 734.302 298.562   1
 -12   5   7 8478.38 785.878   1
  12   5   7 8065.49 753.000   1
  12  -5   7 8491.00 1021.84   3
  12   5   8 1169.92 311.827   1
 -12   5   8 1203.63 313.774   1
  12  -5   8 1437.98 486.129   3
  12   5   9 3288.53 468.766   1
 -12   5   9 3732.31 521.578   1
  12  -5   9 3905.84 713.213   3
  12  -5  10 1397.52 417.278   3
  12  -5  11 5969.24 833.864   3
  12  -5  12 8899.12 970.501   3
  12  -5  13 3249.05 603.736   3
  12  -5  14 772.378 327.064   3
  12  -5  15 1615.09 421.460   3
  12  -5  16 13008.6 1082.76   3
  12   6 -18 1403.90 706.189   1
 -12   6 -17 85.7034 473.225   1
  12   6 -17 285.340 487.129   1
  12  -6 -16 703.346 615.431   3
  12   6 -16-320.983 450.376   1
  12  -6 -15 1339.19 649.424   3
  12   6 -15 1895.44 744.977   1
  12  -6 -14-1248.69 631.966   3
  12   6 -14 578.108 546.251   1
  12  -6 -13 3812.13 1000.38   3
  12   6 -13 3687.47 919.586   1
  12  -6 -12 732.406 525.802   3
  12   6 -12-9.81238 383.602   1
  12  -6 -11 609.138 508.672   3
  12   6 -11 1267.24 568.402   1
  12  -6 -10 470.961 526.012   3
  12   6 -10 1316.15 606.931   1
  12  -6  -9 3028.83 850.517   3
  12   6  -9 4108.81 899.211   1
  12  -6  -8 1331.87 698.113   3
  12   6  -8 461.019 376.905   1
  12  -6  -7 5190.65 994.201   3
  12   6  -7 5176.01 943.295   1
  12  -6  -6 513.952 507.026   3
  12   6  -6 734.500 390.639   1
  12   6  -5 1255.74 517.376   1
  12  -6  -5 933.256 531.239   3
  12  -6  -4 3757.00 868.409   3
  12   6  -4 4389.77 823.595   1
  12  -6  -3 3852.39 847.643   3
  12   6  -3 5429.64 892.174   1
  12  -6  -2 509.415 477.732   3
  12   6  -2 680.395 413.788   1
  12   6  -1 1249.84 433.489   1
  12  -6  -1 1385.87 574.426   3
  12  -6   0 1480.85 599.581   3
  12   6   0 608.635 413.543   1
  12  -6   1 1353.35 535.501   3
  12   6   1 1186.75 362.856   1
  12  -6   2 834.836 534.749   3
  12   6   2 112.238 239.510   1
  12  -6   3 4470.35 885.329   3
  12   6   3 4960.62 730.469   1
  12   6   4 3801.37 601.601   1
  12  -6   4 4194.77 845.808   3
  12  -6   5 2335.32 678.733   3
  12   6   5 835.260 289.717   1
  12  -6   6 582.868 419.478   3
  12  -6   7 6219.47 968.291   3
  12  -6   8 1307.22 533.760   3
  12  -6   9 4010.03 801.395   3
  12  -6  10 545.660 331.441   3
  12  -6  11 1963.54 537.933   3
  12  -6  12-71.7814 245.503   3
  12   7 -13 1266.14 623.732   1
 -12   7 -12 2.46261 433.548   1
  12   7 -12 333.829 380.400   1
  12   7 -11 1324.03 530.590   1
 -12   7 -11 902.130 538.666   1
 -12   7 -10-564.060 509.908   1
  12   7 -10 137.779 311.948   1
 -12   7  -9 445.639 504.647   1
  12   7  -9 169.129 489.243   1
 -12   7  -8 682.191 488.853   1
  12   7  -8 357.111 509.478   1
  12  -7  -7-215.582 431.755   3
 -12   7  -7 45.7208 334.007   1
  12   7  -7 543.196 489.025   1
  12  -7  -6 718.045 552.740   3
  12   7  -6 1993.80 696.302   1
  12  -7  -5-457.284 446.772   3
  12   7  -5 323.414 343.938   1
  12  -7  -4 402.941 540.900   3
  12   7  -4-95.7906 274.850   1
  12  -7  -3 396.237 400.546   3
  12   7  -3 989.403 429.298   1
  12  -7  -2 247.766 423.197   3
  12  -7  -1 502.412 416.472   3
  12  -7   0 2010.19 646.178   3
  12  -7   1 961.410 519.543   3
  12  -7   2 1626.60 587.577   3
  12  -7   3 1339.52 597.230   3
  12  -7   4-48.6852 488.916   3
  12  -7   5 279.933 353.239   3
  12  -7   6 1615.68 582.751   3
  12  -7   7 136.387 299.597   3
  12  -7   8 1391.35 497.468   3
  13   0 -34-724.280 413.817   1
  13   0 -33 394.018 354.278   1
  13   0 -32 33.8830 385.572   1
 -13   0 -32 359.567 312.378   1
  13   0 -31 502.779 363.390   1
 -13   0 -31 185.751 315.672   1
  13   0 -30 362.085 414.224   1
 -13   0 -30 62.9939 350.503   1
  13   0 -29 227.405 350.948   1
  13   0 -28 713.811 428.162   1
  13   0 -27-219.815 267.596   3
  13   0 -27 501.505 472.043   1
  13   0 -26 550.727 331.957   3
  13   0 -26 109.366 394.940   1
  13   0 -25 245.299 247.072   3
  13   0 -25 426.401 357.376   1
  13   0 -24-746.936 446.104   1
  13   0 -24 49.4072 228.433   3
  13   0 -23 1.49727 309.719   1
  13   0 -23 140.256 216.808   3
  13   0 -22 686.887 462.543   1
  13   0 -22 354.524 252.980   3
  13   0 -21-146.353 388.458   1
  13   0 -21 135.916 254.899   3
  13   0 -20-68.6682 381.122   1
  13   0 -19-278.221 356.894   1
  13   0 -18 14.8800 301.780   1
  13   0 -17-43.8905 323.906   1
  13   0 -16 106.477 346.122   1
  13   0 -15-690.909 411.210   1
  13   0 -14 112.488 331.666   1
  13   0 -13 591.929 408.336   1
  13   0 -12 61.8263 335.372   1
  13   0 -11 133.091 333.377   1
  13   0 -10 805.102 429.869   1
 -13   0  -9 240.728 235.077   1
  13   0  -9 567.805 433.783   1
 -13   0  -8-139.807 231.725   1
  13   0  -8 721.205 431.968   1
 -13   0  -7 287.073 280.773   1
  13   0  -7 230.034 394.236   1
 -13   0  -6 236.183 249.595   1
  13   0  -6 157.946 351.759   1
  13   0  -5 126.060 268.571   2
  13   0  -5 240.988 331.287   1
  13   0  -4 205.303 488.789   1
  13   0  -3 259.088 412.616   1
  13   0  -2 803.060 418.728   1
  13   0  -1 407.996 369.528   1
  13   0   0-172.620 406.497   1
  13   0   1 509.521 395.923   1
 -13   0   6-51.7416 235.014   2
 -13   0   7 482.060 301.881   2
 -13   0   8 482.539 280.484   2
 -13   0   9 383.885 249.527   2
 -13   0   9 286.286 224.799   1
 -13   0  10 430.457 245.346   2
 -13   0  10-73.9317 246.508   1
 -13   0  11 193.707 205.323   2
 -13   0  11-9.28369 255.084   1
 -13   0  12 342.804 278.137   2
 -13   0  12 141.627 264.106   1
 -13   0  13 264.653 291.583   1
 -13   0  13 411.965 239.355   2
 -13   0  14 901.416 433.769   1
 -13   0  14 570.904 289.061   2
 -13   0  15-153.930 205.930   2
 -13   0  15-272.773 288.566   1
 -13   0  16 294.209 213.862   2
 -13   0  16 477.440 295.662   1
 -13   0  17 157.614 164.835   2
 -13   0  18-23.0810 179.048   2
 -13   0  19-0.77674 153.777   2
 -13   0  20-192.277 194.705   2
 -13   0  21-99.9507 165.489   2
 -13   0  22-532.415 230.558   2
 -13   0  23-89.1582 178.783   2
 -13   1 -35 1184.61 475.888   1
  13   1 -34 1334.85 552.611   1
 -13   1 -34-635.226 472.357   1
  13   1 -33 946.389 503.982   1
 -13   1 -33 2015.59 685.930   1
 -13   1 -32 155.996 382.236   1
  13   1 -32 1033.33 565.330   1
  13  -1 -31 4047.66 815.160   1
 -13   1 -31 3270.82 837.843   1
  13   1 -31 3382.92 832.611   1
  13  -1 -30 181.466 310.054   1
  13   1 -30 627.942 400.995   1
 -13   1 -30 275.197 391.246   1
  13  -1 -29 1.69581 343.634   1
  13   1 -29-271.334 383.672   1
 -13  -1 -29 22.3997 232.585   1
  13  -1 -28 1256.58 496.300   1
  13   1 -28 2221.06 685.044   1
  13  -1 -27 1243.14 480.620   1
  13   1 -27 1137.88 563.696   1
  13  -1 -27 755.044 383.038   3
  13  -1 -26 306.725 439.820   1
  13  -1 -26 57.9511 280.567   3
  13   1 -26 960.606 550.748   1
  13  -1 -25 1601.73 580.565   1
  13   1 -25 980.216 271.022   3
  13   1 -25 1091.21 579.341   1
  13  -1 -25 1311.78 469.284   3
  13   1 -24 1068.67 277.205   3
  13   1 -24 1882.66 606.262   1
  13  -1 -24 1493.18 474.954   3
  13  -1 -24 1492.33 550.635   1
  13   1 -23 11021.1 1361.33   1
  13  -1 -23 10022.4 1068.19   3
  13   1 -23 11003.6 798.649   3
  13  -1 -22 3343.96 752.568   1
  13  -1 -22 2283.75 569.890   3
  13   1 -22 2791.48 756.169   1
  13   1 -22 2769.16 426.738   3
  13  -1 -21 4167.35 760.373   1
  13   1 -21 4486.67 918.865   1
  13  -1 -21 4283.27 706.846   3
  13  -1 -20 760.296 430.212   1
  13   1 -20 605.701 533.405   1
  13  -1 -20 635.860 374.272   3
  13  -1 -19 4605.63 704.187   3
  13   1 -19 4846.40 897.778   1
  13  -1 -19 5671.70 878.467   1
  13   1 -18 630.599 509.320   1
  13  -1 -18 824.469 426.184   1
  13   1 -17 9730.22 1179.65   1
 -13  -1 -17 9130.56 869.894   1
  13  -1 -17 10179.7 1039.04   1
  13   1 -16 6101.15 951.785   1
 -13  -1 -16 4443.05 618.033   1
  13  -1 -16 5825.69 822.795   1
  13  -1 -15 1298.31 452.239   1
  13   1 -15 1139.80 477.463   1
 -13  -1 -15 1225.39 352.672   1
  13   1 -14 192.555 372.202   1
 -13  -1 -14 789.832 321.700   1
  13  -1 -14 515.019 384.025   1
  13   1 -13 214.287 360.242   1
 -13  -1 -13 598.429 277.422   1
  13  -1 -13 953.076 395.933   1
  13   1 -12 4967.17 801.068   1
 -13  -1 -12 5241.39 646.786   1
  13  -1 -12 4889.24 723.190   1
  13   1 -11 28347.4 1741.89   1
 -13  -1 -11 29826.8 1451.83   1
  13  -1 -11 27417.2 1591.49   1
  13   1 -10 5898.08 869.605   1
  13   1 -10 6433.79 632.421   2
 -13  -1 -10 6700.82 704.583   1
  13  -1 -10 6680.75 808.768   1
  13   1  -9 97505.2 2310.01   2
 -13  -1  -9 101470. 2636.87   1
  13  -1  -9 96705.1 2858.62   1
  13   1  -9 96501.7 3043.49   1
  13   1  -8 1664.64 529.377   1
  13   1  -8 2025.07 400.485   2
  13  -1  -8 2036.71 551.706   1
 -13  -1  -8 1955.56 397.503   1
  13   1  -7 68314.0 1965.57   2
  13  -1  -7 70940.6 2418.88   1
 -13  -1  -7 70475.9 2184.71   1
  13   1  -7 69193.9 2515.34   1
  13   1  -6 3714.05 680.559   1
  13   1  -6 5335.91 604.497   2
  13  -1  -6 5038.06 733.270   1
 -13  -1  -6 4404.99 593.096   1
  13   1  -5 56072.6 1775.45   2
  13  -1  -5 59570.0 2197.77   1
 -13  -1  -5 56508.7 1936.71   1
  13   1  -5 54987.2 2189.71   1
  13   1  -4 17762.1 1020.24   2
  13  -1  -4 14959.6 1126.12   1
 -13  -1  -4 16969.4 1064.53   1
  13   1  -4 16233.6 1195.58   1
  13  -1  -3 29354.7 1555.89   1
  13   1  -3 29618.2 1572.86   1
 -13  -1  -3 27516.8 1346.88   1
 -13  -1  -2 457.834 268.078   1
 -13   1  -2 311.395 236.800   2
  13   1  -2 303.435 299.686   1
 -13  -1  -1 301.204 232.634   1
 -13   1  -1 222.875 271.205   2
  13   1  -1 396.573 363.987   1
 -13   1   0 164.422 265.221   2
  13   1   0 336.653 641.981   1
 -13   1   1 189.540 231.056   2
  13   1   1 195.846 295.141   1
 -13   1   2 349.993 250.603   2
  13   1   2 584.105 375.947   1
 -13   1   3 28551.0 1316.87   2
  13   1   3 30660.5 1529.89   1
 -13   1   4 16141.4 1019.93   2
  13   1   4 16639.6 1141.70   1
 -13   1   4 15331.0 1071.51   1
 -13   1   5 55830.5 1877.60   2
  13  -1   5 54132.9 1851.14   2
 -13   1   5 60477.6 2102.51   1
 -13   1   6 4429.70 575.285   2
  13  -1   6 4614.76 716.891   2
 -13   1   6 4549.92 651.410   1
  13  -1   7 71115.6 2137.55   2
 -13   1   7 70172.7 2147.40   2
 -13   1   7 73459.3 2340.10   1
 -13   1   8 1848.21 427.702   1
 -13   1   8 2258.26 481.470   2
  13  -1   9 97294.0 2471.46   2
 -13   1   9 99531.6 2615.93   2
 -13   1   9 97854.0 2763.62   1
 -13   1  10 6848.42 753.327   1
 -13   1  10 6316.41 699.871   2
  13  -1  11 31319.5 1426.31   2
 -13   1  11 31753.1 1592.42   1
 -13   1  11 31549.1 1514.12   2
 -13   1  12 5530.86 651.661   2
 -13   1  12 4978.01 671.393   1
 -13  -1  12 5212.52 719.372   1
  13  -1  12 6384.81 694.460   2
  13  -1  13 1050.19 445.060   2
 -13   1  13 573.872 275.312   2
 -13  -1  13 620.309 380.144   1
 -13   1  13 548.127 279.374   1
  13  -1  14 821.487 368.366   2
 -13   1  14 268.172 200.440   2
 -13   1  14 329.781 250.011   1
  13  -1  15 2193.39 489.111   2
 -13   1  15 1672.05 416.864   1
  13  -1  16 5296.33 653.282   2
 -13   1  16 5641.07 723.941   1
  13  -1  17 9501.64 857.215   2
 -13   1  17 10896.0 983.917   1
  13  -1  18 934.888 450.056   2
 -13   1  18-91.9518 219.897   1
 -13   1  19 6044.69 749.540   1
  13  -1  19 5182.06 674.971   2
  13  -1  20 974.128 375.404   2
  13  -1  21 4855.22 667.810   2
  13  -1  22 4144.12 662.058   2
  13  -1  23 17735.1 1263.59   2
  13  -1  24 3668.59 613.074   2
  13  -1  25 2771.93 564.127   2
  13  -1  26 860.276 328.317   2
  13  -1  27 2627.68 523.171   2
 -13   2 -33 894.779 592.398   1
 -13   2 -32 1552.15 596.475   1
  13   2 -32 1249.60 686.795   1
  13   2 -31 276.652 454.457   1
 -13   2 -31-218.504 366.044   1
 -13   2 -30 2509.45 859.396   1
  13   2 -30 3367.24 934.906   1
  13   2 -29 743.834 498.739   1
  13  -2 -28 907.718 468.420   3
  13   2 -28 1644.08 645.964   1
  13  -2 -27-157.684 311.410   3
  13   2 -27 125.046 343.676   1
  13  -2 -27 244.202 250.029   1
  13  -2 -26 4356.93 810.955   3
  13   2 -26 4589.83 962.499   1
  13  -2 -26 4075.07 721.705   1
  13  -2 -25 1571.92 535.357   3
  13   2 -25 1390.41 609.169   1
  13  -2 -25 860.209 405.378   1
  13  -2 -24 3313.50 735.382   3
  13   2 -24 2115.45 696.337   1
  13  -2 -24 3813.94 710.272   1
  13  -2 -23-309.101 364.150   3
  13   2 -23-67.3185 429.304   1
  13  -2 -23 181.284 249.789   1
  13  -2 -22 1577.94 498.397   3
  13   2 -22 2744.32 730.533   1
  13   2 -22 1695.66 258.251   3
  13  -2 -21 1825.23 570.333   3
  13   2 -21 2345.97 744.339   1
 -13  -2 -21 2811.43 489.361   1
  13  -2 -21 2299.81 569.756   1
  13   2 -20 2070.82 756.775   1
 -13  -2 -20 2117.91 423.713   1
  13  -2 -20 2178.13 538.201   1
  13  -2 -20 1192.83 483.908   3
  13   2 -19 8192.93 1183.85   1
 -13  -2 -19 7288.09 736.251   1
  13  -2 -19 6367.25 810.425   1
  13  -2 -19 6669.09 920.750   3
  13   2 -18 1508.60 643.869   1
  13  -2 -18 1375.10 429.070   1
 -13  -2 -18 1012.72 338.945   1
  13  -2 -18 645.096 426.871   3
  13  -2 -17 902.707 417.585   3
  13   2 -17 1666.95 695.462   1
  13  -2 -17 1421.67 443.117   1
 -13  -2 -17 1881.75 392.290   1
  13  -2 -16 7679.31 862.256   1
  13   2 -16 7223.08 1076.95   1
 -13  -2 -16 6956.86 702.732   1
  13  -2 -16 5889.44 849.713   3
  13   2 -15 297.792 418.097   1
  13  -2 -15 895.766 379.078   1
 -13  -2 -15 689.022 254.707   1
  13   2 -14 16532.0 1506.05   1
  13  -2 -14 16029.1 1196.55   1
 -13  -2 -14 17063.8 1061.14   1
  13   2 -13 12953.5 1352.61   1
  13   2 -13 13703.1 850.069   2
  13  -2 -13 12789.5 1086.39   1
 -13  -2 -13 14629.9 977.042   1
  13   2 -12 29124.1 1904.05   1
  13   2 -12 30730.1 1263.94   2
  13  -2 -12 28615.5 1558.43   1
 -13  -2 -12 31181.2 1405.50   1
  13   2 -11 2773.30 432.660   2
  13   2 -11 2699.32 698.578   1
  13  -2 -11 3294.58 588.377   1
 -13  -2 -11 2699.60 436.465   1
  13   2 -10 17088.9 1412.91   1
  13   2 -10 16381.6 948.269   2
  13  -2 -10 16828.0 1195.36   1
 -13  -2 -10 16936.4 1036.31   1
 -13  -2  -9 2370.38 412.650   1
  13   2  -9 2182.88 401.422   2
  13   2  -9 1857.39 588.332   1
 -13  -2  -8 2347.67 423.835   1
  13   2  -8 1937.19 554.298   1
  13   2  -8 1804.48 396.811   2
 -13  -2  -7 1290.84 342.799   1
  13   2  -7 499.953 442.008   1
 -13   2  -6 443.455 262.513   2
 -13  -2  -6 173.403 186.875   1
  13   2  -6 310.352 311.734   1
 -13  -2  -5 6897.87 687.370   1
 -13   2  -5 7612.93 706.943   2
  13   2  -5 7573.73 904.042   1
 -13  -2  -4 22881.4 1227.45   1
 -13   2  -4 24153.3 1244.69   2
  13   2  -4 23998.0 1510.60   1
 -13  -2  -3 13358.4 952.641   1
 -13   2  -3 13878.2 974.137   2
  13   2  -3 13480.0 1139.71   1
 -13   2  -2 28229.0 1405.49   2
 -13  -2  -2 29307.3 1424.96   1
  13   2  -2 27362.8 1553.40   1
  13   2  -1 518.734 340.039   1
 -13   2  -1 508.085 349.779   2
 -13   2  -1 384.841 244.007   1
 -13  -2  -1 343.472 260.894   1
 -13   2   0 14933.5 1053.05   2
 -13  -2   0 13429.4 999.773   1
 -13   2   0 14065.5 1081.38   1
  13   2   0 13305.5 1077.21   1
 -13   2   1 212.844 229.104   2
 -13   2   1 183.425 207.591   1
 -13  -2   1 320.861 234.597   1
  13   2   1 677.103 357.154   1
 -13   2   2 28551.1 1460.94   2
 -13   2   2 29663.6 1552.80   1
 -13  -2   2 28647.0 1491.95   1
  13   2   2 27877.6 1468.14   1
 -13   2   3 13793.3 1030.27   2
 -13   2   3 12365.0 1003.05   1
 -13  -2   3 13404.0 1054.05   1
  13   2   3 13895.5 1047.30   1
 -13   2   4 23767.4 1363.60   2
  13   2   4 22618.1 1315.94   1
 -13   2   4 23336.1 1357.21   1
 -13  -2   4 24826.2 1431.93   1
  13   2   5 7643.37 816.790   1
 -13   2   5 6476.80 722.104   1
 -13  -2   5 8098.42 858.488   1
 -13  -2   6 465.573 293.671   1
  13   2   6 862.841 390.354   1
 -13   2   6 397.541 268.612   1
  13   2   7 872.260 357.252   1
 -13   2   7 771.616 323.296   1
 -13   2   8 2532.79 482.846   1
 -13   2   9 1880.65 417.754   1
 -13  -2  10 19762.9 1421.74   1
 -13   2  10 17248.2 1170.31   1
 -13   2  11 2397.40 482.429   1
 -13   2  12 29702.9 1528.11   1
 -13   2  13 13133.6 1013.57   1
 -13   2  14 16577.6 1155.86   1
  13  -2  15 632.869 329.048   2
 -13   2  15 530.647 282.369   1
  13  -2  16 8712.49 875.959   2
 -13   2  16 7652.17 784.282   1
 -13   2  17 1544.74 387.592   1
  13  -2  17 2557.50 487.897   2
 -13   2  18 872.093 319.540   1
  13  -2  18 481.946 327.149   2
  13  -2  19 6561.11 793.658   2
 -13   2  19 6503.94 709.060   1
  13  -2  20 1785.07 407.425   2
 -13   2  20 2326.67 473.210   1
  13  -2  21 3169.63 589.395   2
 -13   2  21 3646.01 558.425   1
 -13   2  22 3561.23 552.066   1
  13  -2  22 4207.42 632.474   2
  13  -2  23 26.1425 312.073   2
 -13   3 -30 450.244 589.806   1
 -13   3 -29 315.740 481.815   1
  13   3 -29 1387.49 657.593   1
  13   3 -28 1666.29 673.977   1
 -13   3 -28 305.710 586.280   1
  13  -3 -27 2107.93 683.221   3
  13   3 -27 4673.04 1031.04   1
  13  -3 -26 63.0769 388.378   3
  13   3 -26 201.802 412.769   1
  13  -3 -25 360.002 502.605   3
  13   3 -25 1791.49 752.919   1
  13  -3 -24 398.767 434.825   3
  13   3 -24 406.577 476.436   1
  13  -3 -23 410.980 489.967   3
  13  -3 -23 703.212 308.917   1
  13   3 -23-188.045 425.216   1
  13  -3 -22 163.628 394.894   3
  13   3 -22 551.185 476.897   1
  13  -3 -21 263.128 392.238   3
  13   3 -21 1840.20 661.866   1
  13  -3 -20 816.839 507.674   3
  13   3 -20 708.609 525.169   1
  13  -3 -19 98.3922 362.276   3
  13   3 -19-400.979 519.762   1
  13   3 -18 3708.06 911.594   1
 -13  -3 -18 3974.84 443.333   1
  13  -3 -18 3595.44 779.938   3
 -13  -3 -17 2367.81 351.926   1
  13   3 -17 1959.26 670.662   1
  13  -3 -17 1511.30 529.586   3
 -13  -3 -16 4059.44 464.644   1
  13   3 -16 3039.29 816.380   1
  13  -3 -16 2454.25 672.097   3
 -13  -3 -15 7677.25 637.031   1
  13   3 -15 7991.25 627.000   2
  13   3 -15 7175.66 1133.99   1
  13  -3 -15 6308.50 941.494   3
  13   3 -14 2183.09 372.268   2
 -13  -3 -14 2616.06 389.494   1
  13   3 -14 1582.06 640.382   1
  13  -3 -14 919.732 470.005   3
  13   3 -13 766.722 268.113   2
  13  -3 -13 584.480 428.385   3
 -13  -3 -13 1163.14 277.796   1
  13   3 -13 1557.02 652.616   1
  13   3 -12 3900.77 487.476   2
 -13  -3 -12 4001.57 482.528   1
  13   3 -12 3476.31 765.966   1
 -13  -3 -11 6525.31 620.404   1
  13   3 -11 5624.44 925.148   1
 -13   3 -10 183.769 213.998   2
  13   3 -10 53.3711 364.463   1
 -13  -3 -10 218.348 221.389   1
 -13   3  -9 1543.79 385.049   2
  13   3  -9 954.140 516.037   1
 -13  -3  -9 1067.40 297.342   1
 -13   3  -8 337.006 238.417   2
  13   3  -8 145.207 384.063   1
 -13  -3  -8 326.818 214.367   1
 -13   3  -7 3341.28 519.954   2
  13   3  -7 3321.51 642.941   1
 -13  -3  -7 3671.92 508.560   1
 -13   3  -6 4137.19 588.757   2
  13   3  -6 3594.30 698.476   1
 -13  -3  -6 4006.88 538.925   1
 -13   3  -5 7242.79 784.959   2
  13   3  -5 6430.04 885.807   1
 -13  -3  -5 7919.48 744.952   1
 -13  -3  -4 3574.94 515.856   1
  13   3  -4 3490.32 670.267   1
 -13   3  -4 4348.74 639.270   2
 -13  -3  -3 300.901 219.988   1
  13   3  -3-69.3088 304.604   1
 -13   3  -3 465.424 271.440   2
 -13  -3  -2 2474.37 464.516   1
  13   3  -2 2402.81 585.070   1
 -13   3  -2 2856.45 558.152   2
  13   3  -1 3619.16 649.140   1
 -13  -3  -1 3646.81 566.920   1
 -13   3  -1 3543.33 588.674   2
  13   3   0 554.278 328.504   1
 -13  -3   0 381.578 304.204   1
 -13   3   0-19.4482 335.527   2
  13   3   1 3749.69 600.167   1
 -13  -3   1 3205.27 537.771   1
 -13   3   1 3884.90 606.738   1
  13   3   2 2202.56 481.278   1
 -13  -3   2 2221.43 489.029   1
 -13   3   2 2846.40 520.557   1
 -13   3   3 383.171 224.274   1
 -13  -3   3 461.571 308.298   1
  13   3   3 383.925 293.793   1
 -13   3   4 3264.56 550.194   1
 -13  -3   4 3848.51 624.977   1
  13   3   4 2900.60 506.595   1
 -13  -3   5 7462.15 893.014   1
 -13   3   5 6868.00 763.695   1
  13   3   5 6545.81 717.779   1
 -13  -3   6 3259.70 632.028   1
 -13   3   6 4002.32 624.056   1
  13   3   6 3993.88 583.972   1
  13   3   7 4098.64 576.240   1
 -13   3   7 3469.34 534.614   1
  13   3   8 610.867 278.620   1
 -13   3   8 598.632 264.747   1
 -13   3   9 1530.05 390.797   1
 -13   3  10 105.247 195.467   1
 -13   3  11 7706.29 788.153   1
 -13   3  12 4116.75 583.391   1
 -13   3  13 645.260 274.881   1
 -13   3  14 2680.90 463.347   1
 -13   3  15 7313.70 748.459   1
 -13   3  16 3286.74 500.931   1
 -13   3  17 1588.33 358.180   1
 -13   3  18 4819.59 572.297   1
 -13   3  19 492.776 218.448   1
 -13   3  20 1816.79 369.406   1
  13  -4 -26 752.984 568.065   3
 -13   4 -26 836.562 485.858   1
  13   4 -26 815.738 660.871   1
  13  -4 -25-164.553 510.125   3
  13   4 -25 446.422 458.163   1
  13  -4 -24 713.910 476.604   3
  13   4 -24 789.799 528.695   1
  13  -4 -23 868.397 560.131   3
  13   4 -23-582.042 474.175   1
  13  -4 -22-415.242 476.077   3
  13   4 -22 162.451 478.911   1
  13  -4 -21 344.760 452.036   3
  13   4 -21 839.891 630.415   1
  13  -4 -20-668.664 491.442   3
  13   4 -20-67.2267 546.933   1
  13  -4 -19 661.553 486.394   3
  13   4 -19 830.081 485.983   1
  13  -4 -18 5161.60 993.081   3
  13   4 -18 5498.48 1058.31   1
  13  -4 -17 7034.66 1140.62   3
  13   4 -17 7804.62 584.547   2
  13   4 -17 8284.12 1292.19   1
  13  -4 -16 4525.96 880.250   3
  13   4 -16 5277.88 508.615   2
  13   4 -16 3319.81 863.169   1
  13  -4 -15 3477.60 811.394   3
  13   4 -15 5872.95 557.508   2
  13   4 -15 3477.57 942.930   1
  13   4 -14 18585.1 973.291   2
  13   4 -14 18152.1 1755.62   1
  13  -4 -14 18768.2 1703.82   3
  13  -4 -13 2636.87 703.674   3
  13   4 -13 1842.70 649.120   1
 -13  -4 -13 2394.48 368.103   1
 -13   4 -12 8413.62 774.614   2
 -13  -4 -12 7490.26 648.980   1
  13   4 -12 7659.95 1137.46   1
  13  -4 -12 7720.68 1054.48   3
 -13   4 -11 2437.36 448.384   2
  13  -4 -11 2920.02 691.262   3
  13   4 -11 1819.13 648.022   1
 -13  -4 -11 2475.17 410.052   1
 -13  -4 -10 9910.80 803.472   1
 -13   4 -10 11334.4 938.262   2
  13   4 -10 10654.4 1286.53   1
  13  -4 -10 11266.8 1237.79   3
 -13   4  -9 135.226 233.107   2
  13  -4  -9 384.425 358.265   3
  13   4  -9 334.957 389.280   1
 -13  -4  -9 1023.32 324.710   1
 -13  -4  -8 4737.34 629.485   1
  13   4  -8 5113.80 869.474   1
  13  -4  -8 6603.74 968.921   3
  13   4  -7 628.161 444.839   1
 -13  -4  -7 733.729 314.384   1
  13  -4  -7 183.016 347.365   3
  13   4  -6 2504.89 642.243   1
 -13  -4  -6 3410.49 549.734   1
 -13  -4  -5 5806.27 713.794   1
  13   4  -5 4953.69 825.374   1
 -13  -4  -4 2795.07 537.458   1
  13   4  -4 2338.87 559.343   1
 -13  -4  -3 4572.81 665.067   1
  13   4  -3 4973.67 785.714   1
 -13  -4  -2 5062.95 708.533   1
  13   4  -2 5004.91 784.454   1
 -13  -4  -1 13922.0 1166.85   1
  13   4  -1 11597.2 1119.84   1
  13   4   0 2209.98 520.720   1
 -13  -4   0 2716.40 578.484   1
 -13  -4   1 11301.4 1091.26   1
  13   4   1 11599.9 1078.27   1
[truncated: 255,750 more chars]
