# Supplementary material for: 4,6-Diferrocenyl-5-(morpholin-4-yl)-1,2,3-triazine
Source: IUCrdata. 2023 Aug 1;8(Pt 8):x230616. doi: 10.1107/S2414314623006168 (PMC10483539; doi:10.1107/S2414314623006168)
Supplement: Supplementary file 2 [file x-08-x230616-Isup2.hkl]

data_I                                                                          
_shelx_title ' ke0222_a.res in Pna2(1)'                                         
_shelx_refln_list_code          4                                               
_shelx_F_calc_maximum      372.97                                               
_exptl_crystal_F_000      2208.00                                               
_reflns_d_resolution_high  0.7195                                               
                                                                                
loop_                                                                           
 _space_group_symop_operation_xyz                                               
 'x, y, z'                                                                      
 '-x, -y, z+1/2'                                                                
 '-x+1/2, y+1/2, z+1/2'                                                         
 'x+1/2, -y+1/2, z'                                                             
                                                                                
_cell_length_a    27.0967                                                       
_cell_length_b     5.9846                                                       
_cell_length_c    27.4482                                                       
_cell_angle_alpha  90.000                                                       
_cell_angle_beta   90.000                                                       
_cell_angle_gamma  90.000                                                       
                                                                                
_shelx_F_squared_multiplier     1.000                                           
                                                                                
loop_                                                                           
 _refln_index_h                                                                 
 _refln_index_k                                                                 
 _refln_index_l                                                                 
 _refln_F_squared_calc                                                          
 _refln_F_squared_meas                                                          
 _refln_F_squared_sigma                                                         
 _refln_observed_status                                                         
   0   1 -37        284.23        455.29       175.94 o                         
   1   1 -37        517.39        648.21       294.14 o                         
   2   1 -37          5.70        -37.22        64.06 o                         
   3   1 -37        267.42         72.59        61.58 o                         
   4   1 -37        288.67        190.26        93.28 o                         
   5   1 -37        108.92         82.20        90.83 o                         
   6   1 -37        362.46        634.93       200.53 o                         
   7   1 -37         45.15        552.02       192.52 o                         
   1   1 -36        283.41        314.63       114.23 o                         
   2   1 -36        108.72         62.25        73.90 o                         
   3   1 -36        103.75        -92.44        92.44 o                         
   4   1 -36         50.57         63.33        74.10 o                         
   5   1 -36        297.47        430.90       125.43 o                         
   6   1 -36        246.83         86.99       109.95 o                         
   7   1 -36        195.35        217.01        91.34 o                         
   8   1 -36        357.80        436.81       248.80 o                         
   9   1 -36         23.18         27.93       146.76 o                         
  10   1 -36         33.53        -76.58        76.58 o                         
   0   1 -35       1106.57        909.30       257.93 o                         
   1   1 -35        485.64        502.63       132.14 o                         
   2   1 -35        106.72       -101.90       101.90 o                         
   3   1 -35        100.69         21.25        71.78 o                         
   4   1 -35        396.24        344.70       156.76 o                         
   5   1 -35        730.33        598.65       218.23 o                         
   6   1 -35        207.81         25.92       100.87 o                         
   7   1 -35        117.78        120.80        86.20 o                         
   8   1 -35        272.33        159.49        95.34 o                         
   9   1 -35        565.97       1010.91       329.80 o                         
  10   1 -35        165.47        237.49       149.97 o                         
  11   1 -35         21.41         24.03        66.73 o                         
  12   1 -35         28.33        387.65       142.06 o                         
  13   1 -35        242.38        422.91       169.89 o                         
   1   2 -35        724.67        992.45       188.30 o                         
   2   2 -35        436.75        483.37       132.50 o                         
   3   2 -35         50.56        -98.56        98.56 o                         
   4   2 -35        153.09        195.35       118.47 o                         
   5   2 -35          8.77        -89.35       167.22 o                         
   6   2 -35        590.48        416.85       152.90 o                         
   7   2 -35        146.08        248.20       170.72 o                         
   8   2 -35        372.14        483.90       207.98 o                         
   0   0 -34        361.96         -1.16        97.15 o                         
   2   0 -34       1977.42       1914.23       227.68 o                         
   4   0 -34       1658.32       1938.21       519.88 o                         
   6   0 -34       1367.02       1355.91       202.78 o                         
   8   0 -34        124.69        214.06       134.96 o                         
  10   0 -34        230.75        412.40       169.90 o                         
  12   0 -34        604.27        933.64       253.31 o                         
  14   0 -34        127.21        196.26       148.88 o                         
  16   0 -34        317.67        422.43       167.70 o                         
   1   1 -34        116.54          4.53        79.58 o                         
   2   1 -34        178.32        187.79        93.83 o                         
   3   1 -34        363.21        211.54       271.84 o                         
   4   1 -34        103.41        135.47        98.39 o                         
   5   1 -34        521.04        142.60       118.07 o                         
   6   1 -34        145.86        134.14        86.81 o                         
   7   1 -34        284.32        315.59       117.31 o                         
   8   1 -34        452.27        638.17       153.14 o                         
   9   1 -34         29.43         72.19       134.59 o                         
  10   1 -34        447.07        877.13       177.55 o                         
  11   1 -34          5.45        -98.70        98.70 o                         
  12   1 -34        404.21        167.82       360.83 o                         
  13   1 -34         54.25         97.35       351.66 o                         
  14   1 -34        181.78         86.49        78.06 o                         
  15   1 -34         50.44         18.22        90.29 o                         
  16   1 -34         64.88          9.69       144.88 o                         
   0   2 -34       1347.73       1029.34       290.47 o                         
   1   2 -34        173.66        116.32       114.05 o                         
   2   2 -34        382.86        152.60       118.11 o                         
   3   2 -34        407.65        281.08       112.76 o                         
   4   2 -34        325.79        213.60       145.36 o                         
   5   2 -34        132.61        258.79       117.12 o                         
   6   2 -34        168.07         11.82        81.09 o                         
   7   2 -34        231.19         66.06        76.98 o                         
   8   2 -34        746.80        870.70       218.96 o                         
   9   2 -34         54.11         22.07        80.30 o                         
  10   2 -34        189.02       -203.21       203.21 o                         
  11   2 -34        280.15         68.68       126.22 o                         
   2   0 -33        145.06        157.40        85.64 o                         
   4   0 -33        202.47        353.67       240.49 o                         
   6   0 -33        263.48        377.91       106.90 o                         
   8   0 -33       1773.63       1981.39       241.38 o                         
  10   0 -33        140.67        -24.04       219.15 o                         
  12   0 -33        362.84        514.01       192.20 o                         
  14   0 -33        399.89        507.61       227.33 o                         
  16   0 -33       2768.07       3521.64       488.47 o                         
  18   0 -33         24.28         30.84        93.09 o                         
   0   1 -33       1573.49       1112.99       271.48 o                         
   1   1 -33        249.88        155.89       202.01 o                         
   2   1 -33        116.82        -54.64        87.45 o                         
   3   1 -33        355.10        281.51       119.83 o                         
   4   1 -33       2064.18       2198.57       261.00 o                         
   5   1 -33        435.90        378.53       116.08 o                         
   6   1 -33         26.88       -116.96       116.96 o                         
   7   1 -33       1165.07       1024.82       189.39 o                         
   8   1 -33        174.69        175.52       102.24 o                         
   9   1 -33        865.46        731.40       184.17 o                         
  10   1 -33        159.15        202.33       105.15 o                         
  11   1 -33         11.63        -75.88        92.19 o                         
  12   1 -33        109.52          6.68       148.79 o                         
  13   1 -33        335.63        499.53       190.85 o                         
  14   1 -33        215.30        246.15       113.94 o                         
  15   1 -33         70.63        161.84       292.13 o                         
  16   1 -33        111.99        405.63       137.16 o                         
  17   1 -33        217.57        317.98       154.69 o                         
   1   2 -33        236.19        554.54       202.37 o                         
   2   2 -33        171.54        144.45        82.88 o                         
   3   2 -33         87.14        -96.05        96.05 o                         
   4   2 -33        245.60         94.83        97.03 o                         
   5   2 -33        734.72        798.90       183.06 o                         
   6   2 -33        156.65        212.76       149.11 o                         
   7   2 -33         92.66        -68.95       140.54 o                         
   8   2 -33        570.02        731.16       181.18 o                         
   9   2 -33        414.50        402.56       202.41 o                         
  10   2 -33        325.33        252.38       169.15 o                         
  11   2 -33         85.27        -70.94       295.51 o                         
  12   2 -33       1355.72       1317.69       327.31 o                         
  13   2 -33         55.79        319.44       211.49 o                         
   0   0 -32       7593.12       8630.18       649.27 o                         
   2   0 -32       1084.61        965.52       165.26 o                         
   4   0 -32       1714.38       2002.89       292.51 o                         
   6   0 -32        183.33        188.86        94.54 o                         
   8   0 -32       2138.50       2539.84       271.32 o                         
  10   0 -32        211.54        204.57       186.56 o                         
  12   0 -32        381.51        145.14       233.43 o                         
  14   0 -32        609.40        843.12       174.64 o                         
  16   0 -32        174.26        811.02       237.10 o                         
  18   0 -32       1058.23        736.89       247.17 o                         
   1   1 -32        345.64        380.02       175.75 o                         
   2   1 -32        130.53          6.62        85.74 o                         
   3   1 -32        396.98        443.18       115.87 o                         
   4   1 -32        366.77        173.27       322.56 o                         
   5   1 -32        125.88         12.34        82.24 o                         
   6   1 -32        153.34        158.52       237.70 o                         
   7   1 -32         58.16        -29.60       211.71 o                         
   8   1 -32       1248.89       1458.48       223.04 o                         
   9   1 -32        441.85        497.42       242.36 o                         
  10   1 -32        227.21        -96.25       476.80 o                         
  11   1 -32        103.32         96.85       272.36 o                         
  12   1 -32       1019.88       1175.96       219.55 o                         
  13   1 -32        120.83        182.04       156.60 o                         
  14   1 -32        372.14        187.35       109.83 o                         
  15   1 -32         82.23        -29.45        81.28 o                         
  16   1 -32        771.45        890.34       187.06 o                         
  17   1 -32        191.91        415.02       180.12 o                         
   0   2 -32       1572.85       1298.08       302.17 o                         
   1   2 -32        134.90        -36.97       173.15 o                         
   2   2 -32        122.56        -28.77       105.35 o                         
   3   2 -32         29.62        250.45       248.07 o                         
   4   2 -32       2477.67       2917.29       311.61 o                         
   5   2 -32        113.22         70.70       101.78 o                         
   6   2 -32        396.29        274.57       180.56 o                         
   7   2 -32        887.97        945.57       184.98 o                         
   8   2 -32        150.76          1.27        92.63 o                         
   9   2 -32        202.78         -8.31        85.47 o                         
  10   2 -32         31.90       -101.86       101.86 o                         
  11   2 -32         70.76        145.54       300.68 o                         
  12   2 -32        166.60         58.50       259.11 o                         
  13   2 -32        312.72        503.91       160.77 o                         
  14   2 -32        263.03       -164.15       164.15 o                         
  15   2 -32         24.51        -46.63       122.66 o                         
   1   3 -32        103.30        104.35       113.78 o                         
   2   3 -32        347.33        114.45       134.31 o                         
   3   3 -32          5.30       -238.22       474.88 o                         
   4   3 -32        610.06        810.26       193.43 o                         
   5   3 -32        288.39        -12.53        93.07 o                         
   6   3 -32        406.31        423.68       149.27 o                         
   7   3 -32        312.23        207.66       188.86 o                         
   2   0 -31         55.98        -75.33        75.33 o                         
   4   0 -31        916.65       1075.11       219.89 o                         
   6   0 -31        272.27        150.68       117.64 o                         
   8   0 -31        683.30        869.23       170.68 o                         
  10   0 -31       1783.87       1500.55       214.50 o                         
  12   0 -31        608.51        438.72       135.96 o                         
  14   0 -31        540.26        597.58       153.29 o                         
  16   0 -31         15.73        -16.90       108.48 o                         
  18   0 -31       1140.49       1844.14       377.65 o                         
  20   0 -31        594.65        953.19       261.68 o                         
   0   1 -31       1759.69       1925.45       220.53 o                         
   1   1 -31         79.30        -66.76        84.43 o                         
   2   1 -31        632.24        248.76        72.86 o                         
   3   1 -31       1359.73       1266.59       240.74 o                         
   4   1 -31       2102.48       2129.13       182.49 o                         
   5   1 -31        740.04        819.72       181.21 o                         
   6   1 -31        584.56        458.55       106.96 o                         
   7   1 -31        812.05        905.29       140.08 o                         
   8   1 -31        749.89        835.78       191.43 o                         
   9   1 -31        158.16         86.51       107.34 o                         
  10   1 -31        335.33        -20.11       106.76 o                         
  11   1 -31       1841.98       2322.28       216.75 o                         
  12   1 -31         45.31         90.14        84.04 o                         
  13   1 -31       1020.66       1288.26       170.74 o                         
  14   1 -31        345.61        -14.04        91.39 o                         
  15   1 -31         94.96         74.25       141.09 o                         
  16   1 -31        295.87        551.77       150.00 o                         
  17   1 -31        387.70        565.08       229.43 o                         
  18   1 -31        202.41        137.64       160.26 o                         
   1   2 -31        361.43        224.74       110.50 o                         
   2   2 -31        147.19        -16.81       136.21 o                         
   3   2 -31        321.50         74.89        89.71 o                         
   4   2 -31        702.38        827.10       163.01 o                         
   5   2 -31        126.91          2.26       126.16 o                         
   6   2 -31        754.95        394.99       194.71 o                         
   7   2 -31         16.20         18.75       100.40 o                         
   8   2 -31       1779.37       1706.26       255.59 o                         
   9   2 -31         72.76        111.14       217.58 o                         
  10   2 -31        345.89        176.81       105.85 o                         
  11   2 -31        269.32        163.22       188.49 o                         
  12   2 -31        671.70        729.38       183.61 o                         
  13   2 -31        117.50          0.86       101.77 o                         
  14   2 -31        761.18        740.37       179.07 o                         
  15   2 -31         65.65         99.85        97.51 o                         
   0   3 -31       1142.95       1274.48       308.32 o                         
   1   3 -31        326.35        255.24       177.94 o                         
   2   3 -31        759.36        770.48       181.91 o                         
   3   3 -31        121.54         -9.90       151.62 o                         
   4   3 -31       1730.37       1337.07       236.15 o                         
   5   3 -31        231.99        138.02       109.36 o                         
   6   3 -31       1160.13       1253.63       221.39 o                         
   7   3 -31        820.66        780.69       198.23 o                         
   8   3 -31        394.13        448.63       163.27 o                         
   9   3 -31        503.72        299.58       124.41 o                         
  10   3 -31        165.23       -278.65       278.65 o                         
   0   0 -30       3099.40       3312.48       386.82 o                         
   2   0 -30        189.05         63.29       127.29 o                         
   4   0 -30       4450.43       5256.97       348.55 o                         
   6   0 -30       1098.96       1255.17       185.66 o                         
   8   0 -30       2187.10       2526.27       260.98 o                         
  10   0 -30        380.19        483.82       139.69 o                         
  12   0 -30         36.77        -98.62        98.62 o                         
  14   0 -30        954.64       1069.97       275.84 o                         
  16   0 -30       1050.76       1317.44       315.72 o                         
  18   0 -30        202.59        474.47       200.34 o                         
  20   0 -30        456.35        283.09       166.87 o                         
   1   1 -30        356.67        177.87        63.17 o                         
   2   1 -30        934.98        749.65        98.32 o                         
   3   1 -30        163.01        247.18        77.58 o                         
   4   1 -30       1112.12       1067.31       129.06 o                         
   5   1 -30        556.17        502.62        78.99 o                         
   6   1 -30        175.51        136.93        72.03 o                         
   7   1 -30        274.85        369.78        82.64 o                         
   8   1 -30       1275.14        841.29       175.81 o                         
   9   1 -30        507.66        346.72        82.62 o                         
  10   1 -30        226.84        253.74        77.52 o                         
  11   1 -30        482.12        250.50        99.88 o                         
  12   1 -30       1937.16       1732.73       195.68 o                         
  13   1 -30         70.00        123.15        74.19 o                         
  14   1 -30        291.85        222.42       101.37 o                         
  15   1 -30        119.86        133.95       307.92 o                         
  16   1 -30        799.32       1228.60       215.95 o                         
  17   1 -30        288.45        248.53       119.24 o                         
  18   1 -30        460.23        420.16       130.73 o                         
  19   1 -30        110.84        208.09       126.65 o                         
  20   1 -30         36.07        177.79       115.33 o                         
  21   1 -30        862.95        731.70       227.88 o                         
  22   1 -30        191.71         93.40        87.91 o                         
   0   2 -30       4241.91       4161.31       491.02 o                         
   1   2 -30        184.39         -0.82       336.05 o                         
   2   2 -30        658.96        255.31       184.31 o                         
   3   2 -30        644.92        458.88       145.89 o                         
   4   2 -30       1992.97       1742.22       494.75 o                         
   5   2 -30        553.53        284.60       188.21 o                         
   6   2 -30        704.25        523.22       150.34 o                         
   7   2 -30         68.90         31.74       114.97 o                         
   8   2 -30       4845.40       5304.74       418.96 o                         
   9   2 -30        286.36          3.02       100.86 o                         
  10   2 -30       1400.90       1316.27       239.78 o                         
  11   2 -30        557.76        491.15       160.30 o                         
  12   2 -30        552.56        509.92       221.78 o                         
  13   2 -30        782.04       1056.53       225.87 o                         
  14   2 -30        141.27        350.40       147.13 o                         
  15   2 -30         23.15         37.67       117.81 o                         
  16   2 -30         73.11        243.42       114.38 o                         
  17   2 -30         92.24       -138.51       138.51 o                         
  18   2 -30        317.86        311.53       143.63 o                         
   1   3 -30        101.92         96.52       439.39 o                         
   2   3 -30        877.71        805.21       165.48 o                         
   3   3 -30        104.29         43.56       138.18 o                         
   4   3 -30        155.64         42.65       122.89 o                         
   5   3 -30          7.94       -113.90       136.63 o                         
   6   3 -30        575.78        610.55       159.18 o                         
   7   3 -30        185.18         46.89       391.60 o                         
   8   3 -30        495.28        361.23       132.81 o                         
   9   3 -30         60.18       -142.67       541.23 o                         
  10   3 -30        406.61        123.04       102.70 o                         
  11   3 -30        392.82        231.39       123.50 o                         
  12   3 -30       1685.73       1428.60       377.59 o                         
  13   3 -30        364.96        160.74       210.56 o                         
  17   3 -30        142.30        130.14       156.34 o                         
  18   3 -30        396.47        512.99       183.39 o                         
   2   0 -29        734.13        662.79       205.22 o                         
   4   0 -29       1616.04       1296.08       439.25 o                         
   6   0 -29       5115.77       5177.41       375.21 o                         
   8   0 -29       3213.56       3661.55       306.26 o                         
  10   0 -29         68.87        177.05       302.12 o                         
  12   0 -29         70.58         75.67        85.33 o                         
  14   0 -29        668.33        986.01       264.23 o                         
  16   0 -29        988.94        734.07       232.87 o                         
  18   0 -29        398.18        387.00       184.24 o                         
  20   0 -29        224.94        490.69       221.00 o                         
  22   0 -29         37.72       -160.45       160.45 o                         
   0   1 -29       3469.70       3669.79       280.74 o                         
   1   1 -29        632.88        303.40       146.79 o                         
   2   1 -29        216.24        -52.89        88.53 o                         
   3   1 -29        672.70        479.77       111.47 o                         
   4   1 -29       2106.54       2214.93       159.96 o                         
   5   1 -29         51.14        -87.68        90.22 o                         
   6   1 -29        722.78        551.70       110.92 o                         
   7   1 -29       3268.86       3405.38       286.75 o                         
   8   1 -29       1200.83       1230.51       173.81 o                         
   9   1 -29         52.09        -12.68        58.89 o                         
  10   1 -29       1316.99       1275.30       135.47 o                         
  11   1 -29        896.38       1115.60       131.67 o                         
  12   1 -29        200.22        198.88        62.31 o                         
  13   1 -29         25.98        -22.04        61.45 o                         
  14   1 -29        315.82        273.92        83.03 o                         
  15   1 -29       1897.40       1714.50       180.55 o                         
  16   1 -29       1262.27       1124.28       177.58 o                         
  17   1 -29         61.96       -144.70       144.70 o                         
  18   1 -29         64.30        342.39       109.94 o                         
  19   1 -29       1066.88       1467.26       227.11 o                         
  20   1 -29        659.44        483.52       169.99 o                         
  21   1 -29         20.71        195.30       133.34 o                         
  22   1 -29         50.81         69.80        93.30 o                         
  23   1 -29        376.20        346.34       155.39 o                         
   1   2 -29        213.35        -10.83       259.34 o                         
   2   2 -29       1174.60       1103.64       308.04 o                         
   3   2 -29        510.22        180.00       171.43 o                         
   4   2 -29        217.52        141.81       182.41 o                         
   5   2 -29        569.45        393.45       188.77 o                         
   6   2 -29         56.51       -210.57       210.57 o                         
   7   2 -29        881.51        829.24       261.55 o                         
   8   2 -29        271.72       -108.75       108.75 o                         
   9   2 -29        926.36        645.36       172.56 o                         
  10   2 -29        529.67        343.37       275.91 o                         
  11   2 -29        487.98         27.93        97.71 o                         
  12   2 -29       2281.57       2656.76       316.86 o                         
  13   2 -29        228.11        265.55       178.05 o                         
  14   2 -29        523.11        278.13       225.74 o                         
  15   2 -29         38.17         71.96       208.42 o                         
  16   2 -29        357.03        184.48       102.02 o                         
  17   2 -29        154.73        -90.33        90.33 o                         
  18   2 -29        434.36        388.52       137.93 o                         
  19   2 -29        131.74        223.37       131.80 o                         
  20   2 -29         45.51         62.21       100.85 o                         
  21   2 -29         47.45          2.00        81.48 o                         
   0   3 -29       2861.47       3147.82       460.70 o                         
   1   3 -29        277.19         68.99        99.70 o                         
   2   3 -29       1499.46       1458.77       381.03 o                         
   3   3 -29        635.87        280.99       188.60 o                         
   4   3 -29        837.78        885.83       182.05 o                         
   5   3 -29        360.79        298.41       123.40 o                         
   6   3 -29       1438.96       1325.90       214.78 o                         
   7   3 -29          1.22       -233.62       233.62 o                         
   8   3 -29         40.47       -127.90       127.90 o                         
   9   3 -29        455.61        530.13       159.05 o                         
  10   3 -29       1415.09       1162.51       218.70 o                         
  11   3 -29        429.14          4.19       282.99 o                         
  12   3 -29        401.50        448.83       150.11 o                         
  13   3 -29         98.92        274.51       191.31 o                         
  14   3 -29        429.55         66.85       155.16 o                         
  15   3 -29        269.52        124.75       169.01 o                         
  16   3 -29        815.89        208.17       155.53 o                         
  17   3 -29        470.17        298.70       184.29 o                         
  18   3 -29        200.80        592.28       223.16 o                         
  19   3 -29        345.96        273.62       204.98 o                         
   1   4 -29        398.53        137.03       113.38 o                         
   2   4 -29        462.86        244.08       215.40 o                         
   3   4 -29        517.96        435.43       140.06 o                         
   4   4 -29         48.98         45.31       160.03 o                         
   5   4 -29        136.58        -22.41        94.46 o                         
   6   4 -29         63.18        -82.51       143.46 o                         
   0   0 -28       2741.90       3618.71       389.82 o                         
   2   0 -28        480.32        533.48       123.93 o                         
   4   0 -28       1835.68       1937.53       212.72 o                         
   6   0 -28        115.97        104.63        83.76 o                         
   8   0 -28       1145.24        933.01       241.85 o                         
  10   0 -28       6404.25       7032.67       429.51 o                         
  12   0 -28       1400.05       1449.09       299.40 o                         
  14   0 -28       2802.04       2937.70       424.01 o                         
  16   0 -28        263.93        585.27       199.04 o                         
  18   0 -28       1608.39       1282.87       301.28 o                         
  20   0 -28        378.91        203.48       177.33 o                         
  22   0 -28       1560.11       1821.15       386.59 o                         
   1   1 -28         21.88        -68.05        68.05 o                         
   2   1 -28       3345.89       3363.35       193.69 o                         
   3   1 -28        684.78        542.70        84.14 o                         
   4   1 -28        380.91        158.40        63.24 o                         
   5   1 -28        183.69        -25.74        60.30 o                         
   6   1 -28       1968.41       2089.73       157.07 o                         
   7   1 -28       1056.24        878.83       105.12 o                         
   8   1 -28        363.98        216.33        67.41 o                         
   9   1 -28        628.03        542.02       111.25 o                         
  10   1 -28        123.37         92.22        65.28 o                         
  11   1 -28        126.52        225.63        73.41 o                         
  12   1 -28       1257.28       1459.96       179.90 o                         
  13   1 -28        355.05        599.80       172.16 o                         
  14   1 -28        110.77        -70.15        70.15 o                         
  15   1 -28        174.78        198.79        77.20 o                         
  16   1 -28        809.12        629.46       209.67 o                         
  17   1 -28        399.81        340.68        99.31 o                         
  18   1 -28       1573.39       1257.38       158.26 o                         
  19   1 -28        177.26        201.78       101.07 o                         
  20   1 -28         26.19         12.73        82.13 o                         
  21   1 -28       1024.60        801.19       176.85 o                         
  22   1 -28       1019.03        905.50       252.83 o                         
  23   1 -28        191.97       -141.67       141.67 o                         
  24   1 -28        111.13         73.20        87.16 o                         
   0   2 -28       1235.72       1048.41       245.52 o                         
   1   2 -28        223.77       -137.72       206.54 o                         
   2   2 -28        138.56        -71.71        98.77 o                         
   3   2 -28        424.15        333.28       115.23 o                         
   4   2 -28       3723.22       3500.28       320.71 o                         
   5   2 -28        338.16        234.39       209.68 o                         
   6   2 -28       4487.91       4321.36       431.58 o                         
   7   2 -28        317.12         -2.82       273.84 o                         
   8   2 -28       1208.85       1183.84       337.96 o                         
   9   2 -28       2956.95       3046.27       315.19 o                         
  10   2 -28        270.52        378.22       152.31 o                         
  11   2 -28        483.35        159.91       105.34 o                         
  12   2 -28        294.79        259.30       165.52 o                         
  13   2 -28        304.02        434.56       135.38 o                         
  14   2 -28       2431.83       2441.57       317.10 o                         
  15   2 -28         99.74        226.04       117.66 o                         
  16   2 -28        862.25        621.23       232.79 o                         
  17   2 -28       1001.20        724.02       166.28 o                         
  18   2 -28        320.32        464.95       302.15 o                         
  19   2 -28         15.74         -5.93        79.80 o                         
  20   2 -28        448.82        331.89       162.48 o                         
  21   2 -28         49.56        -30.61        80.83 o                         
  22   2 -28        300.21        156.01       133.02 o                         
  23   2 -28         51.80         86.17        88.92 o                         
   1   3 -28        208.86         31.15       106.16 o                         
   2   3 -28       1728.33       1827.55       242.15 o                         
   3   3 -28        139.43        104.66       100.28 o                         
   4   3 -28        155.63        -86.89       103.06 o                         
   5   3 -28        199.22         13.00       140.27 o                         
   6   3 -28        927.59        836.32       175.73 o                         
   7   3 -28        509.83        284.66       348.16 o                         
   8   3 -28       1153.41        929.80       574.29 o                         
   9   3 -28         98.54       -140.22       140.22 o                         
  10   3 -28        191.75        127.59       107.81 o                         
  11   3 -28        505.64        494.96       151.63 o                         
  12   3 -28        221.74        237.96       199.22 o                         
  13   3 -28        316.09        335.10       242.86 o                         
  14   3 -28        333.20        413.17       129.56 o                         
  15   3 -28         38.52         70.29        87.63 o                         
  16   3 -28        690.86        555.84       227.03 o                         
  17   3 -28        393.80        402.27       193.11 o                         
  18   3 -28         95.98         59.90       116.36 o                         
  19   3 -28        142.08        139.86       160.60 o                         
  20   3 -28        269.11        566.93       203.07 o                         
   0   4 -28       1322.17       1081.25       268.31 o                         
   1   4 -28        667.16        645.74       167.49 o                         
   2   4 -28        711.27        971.38       293.96 o                         
   3   4 -28        166.24         -2.53       274.54 o                         
   4   4 -28        429.25        227.06       120.48 o                         
   5   4 -28       1579.96       2231.54       285.67 o                         
   6   4 -28        312.59        112.75       218.42 o                         
   7   4 -28        501.92        343.97       130.22 o                         
   8   4 -28        279.57        368.72       390.46 o                         
   9   4 -28        241.51       -154.25       162.87 o                         
   2   0 -27       7540.95       7729.01       400.28 o                         
   4   0 -27        887.82       1068.31       166.73 o                         
   6   0 -27        860.47       1094.37       169.68 o                         
   8   0 -27        848.46        908.03       310.94 o                         
  10   0 -27       8002.39       9511.70       487.95 o                         
  12   0 -27       3459.68       3801.85       464.50 o                         
  14   0 -27       1380.82       1592.23       190.81 o                         
  16   0 -27        109.40         95.51        71.00 o                         
  18   0 -27       1682.18       1605.88       359.45 o                         
  20   0 -27        194.05        319.01       182.58 o                         
  22   0 -27       2002.02       2582.27       445.12 o                         
  24   0 -27       1356.28       2165.34       416.33 o                         
   0   1 -27       3618.29       3607.50       270.26 o                         
   1   1 -27        168.64       -108.98       108.98 o                         
   2   1 -27       1075.78        882.33        96.65 o                         
   3   1 -27        662.48        514.48        77.98 o                         
   4   1 -27       1004.19       1077.37       159.79 o                         
   5   1 -27        524.81        226.39        66.67 o                         
   6   1 -27       1006.62        875.29       165.60 o                         
   7   1 -27       2714.46       2843.02       180.93 o                         
   8   1 -27         94.39         23.50        53.69 o                         
   9   1 -27       1480.66       1287.35       130.59 o                         
  10   1 -27       4760.44       5069.69       252.38 o                         
  11   1 -27       2896.39       3051.53       226.44 o                         
  12   1 -27        747.71        667.61       111.02 o                         
  13   1 -27        413.11        363.13        94.43 o                         
  14   1 -27        905.37        754.05       126.06 o                         
  15   1 -27        620.83        758.06       126.11 o                         
  16   1 -27        351.22        290.12       139.35 o                         
  17   1 -27        761.16        678.16       121.87 o                         
  18   1 -27       1029.54        921.48       138.33 o                         
  19   1 -27        493.20        471.46       135.95 o                         
  20   1 -27        814.99        615.98       133.40 o                         
  21   1 -27         82.98        142.50        76.36 o                         
  22   1 -27        234.16        176.94        89.07 o                         
  23   1 -27        451.84         89.29       109.69 o                         
  24   1 -27        328.04        252.49       157.05 o                         
  25   1 -27        210.13         54.64        94.84 o                         
   1   2 -27        466.93        320.92        68.63 o                         
   2   2 -27       2189.35       2146.44       171.24 o                         
   3   2 -27        452.65        310.97        65.58 o                         
   4   2 -27        301.98        171.31        76.31 o                         
   5   2 -27        328.08         94.55        53.88 o                         
   6   2 -27       1746.78       1617.38       158.03 o                         
   7   2 -27       1071.61        892.73       127.24 o                         
   8   2 -27        808.31        514.44       102.42 o                         
   9   2 -27        361.55        347.21       102.70 o                         
  10   2 -27        444.65        690.35       129.45 o                         
  11   2 -27         69.53         -9.58        73.29 o                         
  12   2 -27        838.67       1049.52       142.43 o                         
  13   2 -27        153.97         29.43        60.54 o                         
  14   2 -27        208.11        154.81        75.21 o                         
  15   2 -27        324.26        169.59        81.43 o                         
  16   2 -27        719.12        189.07       198.59 o                         
  17   2 -27        382.51        387.90       109.53 o                         
  18   2 -27       1213.62       1103.92       164.00 o                         
  19   2 -27        493.14        598.28       169.88 o                         
  20   2 -27        269.52        181.47       102.90 o                         
  21   2 -27        271.42        118.00       139.03 o                         
  22   2 -27        716.46        648.05       196.15 o                         
  23   2 -27        406.20        293.01       189.44 o                         
  24   2 -27        460.44         91.46       159.16 o                         
   0   3 -27        328.84       -162.85       185.79 o                         
   1   3 -27        883.96        529.21       148.41 o                         
   2   3 -27       1489.07       1592.08       301.96 o                         
   3   3 -27        359.29        380.31       133.07 o                         
   4   3 -27        746.99        547.31       159.95 o                         
   5   3 -27        441.97        153.29       249.50 o                         
   6   3 -27       4435.87       4254.27       372.36 o                         
   7   3 -27        770.37        822.00       194.93 o                         
   8   3 -27        569.11        452.77       151.71 o                         
   9   3 -27        551.38        410.59       140.74 o                         
  10   3 -27       1532.35       1616.75       371.66 o                         
  11   3 -27        257.91        140.53       249.16 o                         
  12   3 -27       1169.31       1198.13       226.33 o                         
  13   3 -27       1042.50       1204.25       457.87 o                         
  14   3 -27        805.04        613.81       169.91 o                         
  15   3 -27        121.23         32.13        88.36 o                         
  16   3 -27         58.55        143.62       108.85 o                         
  17   3 -27        138.31        -61.45       117.68 o                         
  18   3 -27        972.91        547.31       203.69 o                         
  19   3 -27         86.10        114.00       150.28 o                         
  20   3 -27       1513.57       1022.04       261.64 o                         
  21   3 -27        233.71         44.53       132.96 o                         
   1   4 -27         16.05       -108.37       110.36 o                         
   2   4 -27        610.16        383.62       155.74 o                         
   3   4 -27        717.68        793.21       216.91 o                         
   4   4 -27        342.27         54.25       111.67 o                         
   5   4 -27        909.47        661.21       173.29 o                         
   6   4 -27        445.91        392.89       390.92 o                         
   7   4 -27         90.80       -154.71       154.71 o                         
   8   4 -27        347.46        -58.12       521.88 o                         
   9   4 -27         12.52         53.33       118.42 o                         
  10   4 -27        128.42         28.17       100.68 o                         
  11   4 -27        126.72        -69.36       117.92 o                         
  15   4 -27         88.04        241.06       198.15 o                         
   0   0 -26       2114.40       2068.85       290.96 o                         
   2   0 -26         44.25         28.18       229.69 o                         
   4   0 -26       5580.96       6339.99       360.46 o                         
   6   0 -26       4087.65       3937.55       300.20 o                         
   8   0 -26       3570.09       3227.80       282.50 o                         
  10   0 -26       1116.46       1280.25       271.60 o                         
  12   0 -26       1200.92       1004.71       332.68 o                         
  14   0 -26       7306.05       7162.03      1176.35 o                         
  16   0 -26        962.08        786.80       144.14 o                         
  18   0 -26        267.38        166.62        82.82 o                         
  20   0 -26        533.78        836.06       270.20 o                         
  22   0 -26       2792.41       2830.34       466.10 o                         
  24   0 -26        625.51        679.38       242.34 o                         
   1   1 -26        927.84        705.34        89.58 o                         
   2   1 -26       2083.85       2117.04       146.28 o                         
   3   1 -26         31.30          0.39        81.25 o                         
   4   1 -26         68.96        -24.15        54.80 o                         
   5   1 -26        127.84        152.64        64.58 o                         
   6   1 -26       2863.62       2578.32       179.36 o                         
   7   1 -26       2046.60       1864.31       148.00 o                         
   8   1 -26       2254.42       1784.46       198.39 o                         
   9   1 -26        587.43        691.40       103.70 o                         
  10   1 -26         54.62        151.01        76.35 o                         
  11   1 -26         92.65        450.80       108.56 o                         
  12   1 -26        246.78         84.14        63.15 o                         
  13   1 -26        127.68        123.52        79.26 o                         
  14   1 -26       2177.05       1996.61       238.80 o                         
  15   1 -26         89.46        189.97        79.77 o                         
  16   1 -26        260.50        221.63        81.89 o                         
  17   1 -26         84.58         -6.50        65.76 o                         
  18   1 -26        254.19        123.59        70.23 o                         
  19   1 -26        340.70        438.41       101.43 o                         
  20   1 -26        544.79        556.07       140.33 o                         
  21   1 -26        860.17        472.82       155.50 o                         
  22   1 -26        495.64        374.97       108.71 o                         
  23   1 -26        123.97        -70.10        70.10 o                         
  24   1 -26         90.54        108.00       101.03 o                         
  25   1 -26        294.50        103.96       229.51 o                         
  26   1 -26       1301.64       1670.33       357.91 o                         
   0   2 -26        314.40        414.29        95.88 o                         
   1   2 -26         90.06        -50.97        50.97 o                         
   2   2 -26        630.47        648.61        78.66 o                         
   3   2 -26         59.37         68.56        40.35 o                         
   4   2 -26        236.69        172.70        55.56 o                         
   5   2 -26        470.26        478.02        78.63 o                         
   6   2 -26        497.40        432.68        70.94 o                         
   7   2 -26       1175.00       1064.77       104.09 o                         
   8   2 -26        164.66        199.02        80.21 o                         
   9   2 -26        515.82        495.50        82.24 o                         
  10   2 -26       6011.27       6603.08       387.73 o                         
  11   2 -26        871.26       1095.36       141.56 o                         
  12   2 -26        556.01        492.18       106.32 o                         
  13   2 -26       1669.17       1536.09       167.92 o                         
  14   2 -26        646.03        690.05       125.27 o                         
  15   2 -26        887.92        980.77       142.73 o                         
  16   2 -26        791.68        638.30       120.37 o                         
  17   2 -26       1102.51        741.21       233.86 o                         
  18   2 -26       1007.28       1128.53       155.72 o                         
  19   2 -26         21.91        139.66        79.65 o                         
  20   2 -26        483.00        492.94       122.59 o                         
  21   2 -26        257.75        416.51       106.68 o                         
  22   2 -26        508.02        246.64       146.55 o                         
  23   2 -26         42.38         33.18        54.91 o                         
  24   2 -26        487.88        475.02       198.97 o                         
  25   2 -26         24.16          2.87       141.03 o                         
   1   3 -26        631.96        117.96       156.78 o                         
   2   3 -26       2343.82       2242.23       466.25 o                         
   3   3 -26       1478.36       1322.90       202.39 o                         
   4   3 -26         80.09         32.10       144.87 o                         
   5   3 -26        224.25        -68.11       108.04 o                         
   6   3 -26       2025.19       1749.41       248.10 o                         
   7   3 -26        407.72        -42.67       294.44 o                         
   8   3 -26         74.48       -163.01       163.01 o                         
   9   3 -26        156.93       -113.26       504.58 o                         
  10   3 -26        677.57        633.40       299.46 o                         
  11   3 -26        591.66        481.38       156.61 o                         
  12   3 -26       1769.09       1945.83       264.22 o                         
  13   3 -26         26.37         46.53       100.98 o                         
  14   3 -26        259.34        255.82       117.60 o                         
  15   3 -26         96.87        230.10       305.86 o                         
  16   3 -26        393.04        283.87       213.39 o                         
  17   3 -26         38.24         90.48       107.77 o                         
  18   3 -26         67.77         83.86        89.34 o                         
  19   3 -26          5.48       -174.66       174.66 o                         
  20   3 -26        173.53        255.07       177.56 o                         
  21   3 -26        315.44       -129.13       137.93 o                         
  22   3 -26        490.61        210.45       149.87 o                         
   0   4 -26        156.12       -209.22       209.22 o                         
   1   4 -26       1409.17       1457.59       228.89 o                         
   2   4 -26         72.29         57.07        91.59 o                         
   3   4 -26        738.98        524.60       275.20 o                         
   4   4 -26         56.33         12.09       111.29 o                         
   5   4 -26         82.47         55.19       107.61 o                         
   6   4 -26        930.52        928.55       192.88 o                         
   7   4 -26        457.59         83.30       334.68 o                         
   8   4 -26        176.42         56.37       189.45 o                         
   9   4 -26       1386.02       1644.99       259.38 o                         
  10   4 -26       1228.35       1120.78       248.20 o                         
  11   4 -26        764.08        686.26       169.89 o                         
  12   4 -26         39.66         10.45       191.47 o                         
  13   4 -26        160.43        286.69       115.07 o                         
  14   4 -26        664.40        724.59       273.74 o                         
  15   4 -26        953.66        692.11       261.00 o                         
  16   4 -26        551.91        538.52       214.12 o                         
  17   4 -26        633.81        606.57       238.53 o                         
   2   0 -25       4725.83       5194.65       316.76 o                         
   4   0 -25       1135.96        968.17       154.08 o                         
   6   0 -25       4202.91       4504.00       523.63 o                         
   8   0 -25       5499.59       6068.30       412.68 o                         
  10   0 -25        117.18        666.15       210.42 o                         
  12   0 -25       5497.18       4967.90       308.04 o                         
  14   0 -25        275.19        328.05        98.48 o                         
  16   0 -25        402.71        367.73       110.46 o                         
  18   0 -25       6494.75       5817.94       744.10 o                         
  20   0 -25        400.23        203.05       214.95 o                         
  22   0 -25        767.13       1058.34       305.34 o                         
  24   0 -25       2828.39       2853.87       485.69 o                         
   0   1 -25       1585.43       1228.78       154.63 o                         
   1   1 -25        507.66        183.84        52.64 o                         
   2   1 -25        532.21        363.40        77.19 o                         
   3   1 -25        639.30        470.70        76.75 o                         
   4   1 -25        943.01        821.94       106.63 o                         
   5   1 -25       3150.91       3330.95       183.34 o                         
   6   1 -25       3748.78       4107.33       205.39 o                         
   7   1 -25       1927.42       1664.13       133.69 o                         
   8   1 -25        236.79        150.09        55.20 o                         
   9   1 -25       3792.41       3993.06       242.32 o                         
  10   1 -25       4461.53       4320.80       256.92 o                         
  11   1 -25       2391.48       2310.65       193.83 o                         
  12   1 -25       1416.58       1174.39       105.13 o                         
  13   1 -25        543.88        420.02        72.72 o                         
  14   1 -25       7217.29       6555.74       393.86 o                         
  15   1 -25       1866.68       1866.10       277.84 o                         
  16   1 -25         88.42        131.57        98.32 o                         
  17   1 -25        577.14        317.58       126.76 o                         
  18   1 -25       1349.20       1436.88       171.56 o                         
  19   1 -25        309.84        439.21       108.37 o                         
  20   1 -25        380.59         67.06        89.04 o                         
  21   1 -25        956.98        712.17       193.27 o                         
  22   1 -25          0.79        -84.29        84.29 o                         
  23   1 -25        274.60        234.25       116.51 o                         
  24   1 -25        258.93        124.17       132.06 o                         
  25   1 -25         95.98        687.25       242.32 o                         
  26   1 -25         76.39        260.65       182.12 o                         
   1   2 -25        106.19        -79.28        90.66 o                         
   2   2 -25       4199.62       4189.52       180.95 o                         
   3   2 -25       3076.56       3315.20       161.34 o                         
   4   2 -25        772.85        616.81        74.41 o                         
   5   2 -25         87.65         41.95        75.26 o                         
   6   2 -25        448.60        519.10        81.88 o                         
   7   2 -25         11.22          0.17        64.31 o                         
   8   2 -25        185.33        282.10        66.24 o                         
   9   2 -25       1174.32       1136.07       111.35 o                         
  10   2 -25        966.65       1010.70       104.90 o                         
  11   2 -25         60.13         64.25        72.66 o                         
  12   2 -25        368.34        491.94       101.92 o                         
  13   2 -25        295.13        438.50       101.92 o                         
  14   2 -25        539.48        524.61       109.64 o                         
  15   2 -25        210.69        272.57        90.25 o                         
  16   2 -25        312.96        398.12        95.35 o                         
  17   2 -25          0.58        -52.07        53.45 o                         
  18   2 -25       1432.97       1315.54       171.38 o                         
  19   2 -25        249.14        437.14       147.88 o                         
  20   2 -25        684.68        574.23       124.74 o                         
  21   2 -25        164.79        309.60        98.41 o                         
  22   2 -25       1094.32        733.06       166.55 o                         
  23   2 -25         68.31         85.27        78.57 o                         
  24   2 -25         68.95         44.42       185.58 o                         
  25   2 -25         34.74        -90.19        90.19 o                         
  26   2 -25        632.48         44.66       143.35 o                         
   0   3 -25        134.41         31.65       184.41 o                         
   1   3 -25        315.41         97.94       113.38 o                         
   2   3 -25       2326.73       2166.79       258.23 o                         
   3   3 -25        671.69        689.69       176.15 o                         
   4   3 -25       1375.53       1376.20       207.87 o                         
   5   3 -25       1505.20       1265.08       206.33 o                         
   6   3 -25        648.84        199.09       115.02 o                         
   7   3 -25       1351.58        992.40       215.41 o                         
   8   3 -25       1268.84       1207.14       360.66 o                         
   9   3 -25        193.68        262.06       145.98 o                         
  10   3 -25       2846.74       2652.59       304.63 o                         
  11   3 -25        334.45        382.76       140.57 o                         
  12   3 -25        913.85        705.14       157.64 o                         
  13   3 -25        368.68        333.10       255.52 o                         
  14   3 -25       2840.21       2721.63       309.56 o                         
  15   3 -25        317.52        442.39       181.15 o                         
  16   3 -25       1038.30        964.43       209.06 o                         
  17   3 -25        144.58        161.65       164.39 o                         
  18   3 -25        290.27        262.49       138.61 o                         
  19   3 -25        457.58        413.39       150.82 o                         
  20   3 -25        913.33        720.42       226.48 o                         
  21   3 -25         13.97       -138.34       138.34 o                         
  22   3 -25        236.82         92.64       170.72 o                         
   1   4 -25       2805.68       2622.29       291.77 o                         
   2   4 -25       2061.40       1862.60       276.89 o                         
   3   4 -25        144.15         44.12       463.28 o                         
   4   4 -25        287.56        155.17       216.20 o                         
   5   4 -25         55.51       -119.24       119.24 o                         
   6   4 -25        385.53        186.36       103.79 o                         
   7   4 -25        275.90        157.79       323.09 o                         
   8   4 -25        176.98         37.11       113.10 o                         
   9   4 -25        325.48        366.28       152.98 o                         
  10   4 -25        390.17        504.60       168.33 o                         
  11   4 -25         32.14          4.70       131.35 o                         
  12   4 -25        155.30          5.68       139.85 o                         
  13   4 -25         80.83         56.17       121.69 o                         
  14   4 -25         43.58         76.03       271.40 o                         
  15   4 -25        209.51        302.81       207.82 o                         
  16   4 -25          8.25       -169.02       169.02 o                         
  17   4 -25        161.47         54.31       170.46 o                         
  18   4 -25        123.06        141.81       147.25 o                         
   0   5 -25        536.95        209.70       183.00 o                         
   1   5 -25        216.98       -195.61       229.17 o                         
   2   5 -25         58.69       -176.65       216.37 o                         
   3   5 -25        521.54        388.81       161.72 o                         
   4   5 -25        138.99          8.16       126.28 o                         
   5   5 -25        363.06        339.69       147.28 o                         
   6   5 -25       1118.16       1252.72       233.86 o                         
   0   0 -24       4066.10       4361.59       397.74 o                         
   2   0 -24       4666.05       5244.73       311.50 o                         
   4   0 -24       3157.66       3349.40       602.97 o                         
   6   0 -24       3151.66       3421.14       273.70 o                         
   8   0 -24       1569.78       1667.50       204.79 o                         
  10   0 -24      11644.12      11075.46       700.67 o                         
  12   0 -24       2514.22       2366.76       213.86 o                         
  14   0 -24       2540.13       2397.15       220.79 o                         
  16   0 -24       1476.11       1112.65       162.51 o                         
  18   0 -24       6253.29       6322.96       858.07 o                         
  20   0 -24       2017.83       2099.93       393.38 o                         
  22   0 -24        432.46        419.52       202.90 o                         
  24   0 -24       1109.48       1443.95       336.88 o                         
  26   0 -24        487.84        586.13       284.02 o                         
   1   1 -24        288.85        135.65        65.63 o                         
   2   1 -24       2897.33       2742.02       157.38 o                         
   3   1 -24       1404.93       1217.87       120.56 o                         
   4   1 -24        567.51        488.41       109.40 o                         
   5   1 -24       1430.58       1214.85       113.24 o                         
   6   1 -24        688.26        747.16        93.72 o                         
   7   1 -24        207.92         80.58        60.64 o                         
   8   1 -24        220.95         66.78        59.96 o                         
   9   1 -24        427.19        481.16        83.81 o                         
  10   1 -24       2443.78       2528.83       199.65 o                         
  11   1 -24        288.57        345.53        83.20 o                         
  12   1 -24        262.01        203.94        54.38 o                         
  13   1 -24        722.42        488.14        73.70 o                         
  14   1 -24        630.15        655.48       113.35 o                         
  15   1 -24        332.08        315.56        69.30 o                         
  16   1 -24        110.16         43.03        44.40 o                         
  17   1 -24        478.66        400.78        75.08 o                         
  18   1 -24       2367.99       2268.53       263.86 o                         
  19   1 -24        354.60        396.59       113.84 o                         
  20   1 -24        998.48        680.69       124.28 o                         
  21   1 -24        300.15        266.37        95.94 o                         
  22   1 -24        837.75        666.03       170.05 o                         
  23   1 -24       1328.12       1282.90       228.98 o                         
  24   1 -24       1105.57       1044.32       469.92 o                         
  25   1 -24       1110.62       1491.34       257.02 o                         
  26   1 -24        238.20        599.65       226.89 o                         
  27   1 -24        218.73         23.43       114.30 o                         
   0   2 -24        217.22         12.91       143.53 o                         
   1   2 -24        583.38        387.56        59.79 o                         
   2   2 -24         31.70        -74.08        74.08 o                         
   3   2 -24       1535.87       1210.21        99.71 o                         
   4   2 -24        538.50        482.47        61.60 o                         
   5   2 -24        234.12        209.41        54.16 o                         
   6   2 -24       5718.20       6121.60       254.99 o                         
   7   2 -24       1861.60       1689.98       125.30 o                         
   8   2 -24       4611.59       4716.55       206.21 o                         
   9   2 -24        919.20        910.03       109.70 o                         
  10   2 -24        763.40        792.84        92.61 o                         
  11   2 -24       1740.92       1721.49       200.40 o                         
  12   2 -24        142.95        207.95        82.76 o                         
  13   2 -24       1167.73       1154.37       149.65 o                         
  14   2 -24       4813.96       4706.92       435.19 o                         
  15   2 -24        420.75        293.45       137.02 o                         
  16   2 -24       1561.10       1288.66       161.92 o                         
  17   2 -24        379.98        296.66       136.76 o                         
  18   2 -24        475.63        542.68       250.80 o                         
  19   2 -24        338.87        190.50       180.89 o                         
  20   2 -24        989.07       1163.50       166.85 o                         
  21   2 -24         23.66         37.23        66.75 o                         
  22   2 -24        113.23        148.50       142.32 o                         
  23   2 -24        108.83         44.79        92.58 o                         
  24   2 -24        266.86        -24.19        78.21 o                         
  25   2 -24        135.99        -12.88       226.68 o                         
  26   2 -24        390.81        210.78        90.63 o                         
  27   2 -24         27.90        107.45       104.85 o                         
   1   3 -24         74.07          4.05       110.09 o                         
   2   3 -24       3267.26       3361.33       308.33 o                         
   3   3 -24       1230.44        868.92       213.53 o                         
   4   3 -24        225.92        300.31       253.09 o                         
   5   3 -24        314.30         57.53       104.93 o                         
   6   3 -24        798.94        857.87       222.33 o                         
   7   3 -24        459.38        306.08       130.16 o                         
   8   3 -24        560.83        266.33       296.89 o                         
   9   3 -24        233.90        170.46       112.36 o                         
  10   3 -24        908.27       1122.60       202.40 o                         
  11   3 -24         26.34        -58.60        96.38 o                         
  12   3 -24       1410.38       1417.97       227.90 o                         
  13   3 -24         14.59        143.69       114.66 o                         
  14   3 -24        377.28        405.19       143.99 o                         
  15   3 -24         68.60        172.93       129.78 o                         
  16   3 -24        746.07        730.33       206.01 o                         
  17   3 -24        107.54        102.57       106.72 o                         
  18   3 -24       1492.54       1429.75       236.80 o                         
  19   3 -24        157.29        155.22       130.03 o                         
  20   3 -24        493.72        324.12       132.83 o                         
  21   3 -24         62.94         16.53       114.12 o                         
  22   3 -24        519.61        252.43       169.16 o                         
  23   3 -24        285.52        237.74       152.54 o                         
   0   4 -24        358.93        326.83       165.19 o                         
   1   4 -24        500.78        244.32       112.38 o                         
   2   4 -24        674.25        535.62       151.16 o                         
   3   4 -24        176.72        297.68       128.58 o                         
   4   4 -24        332.45        129.06       127.25 o                         
   5   4 -24        725.74        616.00       161.19 o                         
   6   4 -24        676.11        507.88       174.84 o                         
   7   4 -24       2511.10       2250.01       376.58 o                         
   8   4 -24         91.95       -140.51       282.77 o                         
   9   4 -24         74.77         -0.42       105.75 o                         
  10   4 -24       2906.68       3514.86       362.84 o                         
  11   4 -24        809.26        744.25       156.17 o                         
  12   4 -24        195.22        187.02       105.97 o                         
  13   4 -24        432.92        267.71       126.38 o                         
  14   4 -24        630.24        511.39       305.69 o                         
  15   4 -24       1870.02       1616.03       442.14 o                         
  16   4 -24         38.28         10.75       100.09 o                         
  17   4 -24        255.16        492.64       237.08 o                         
  18   4 -24        678.92        516.78       246.02 o                         
  19   4 -24         82.04        434.01       218.73 o                         
   1   5 -24        526.39        226.86       152.51 o                         
   2   5 -24        710.60        444.53       567.65 o                         
   3   5 -24        214.48         19.11       112.16 o                         
   4   5 -24         47.64        -25.22       186.31 o                         
   5   5 -24        274.98        -61.22       146.22 o                         
   6   5 -24        106.66        -49.67       127.12 o                         
   7   5 -24        188.60        208.90       151.37 o                         
   8   5 -24        159.28         35.86       116.88 o                         
   9   5 -24          9.37        -82.87       136.99 o                         
   2   0 -23       2688.20       2834.44       299.88 o                         
   4   0 -23       2459.79       2305.79       213.00 o                         
   6   0 -23       3157.97       3375.02       264.01 o                         
   8   0 -23       1976.41       2123.48       316.01 o                         
  10   0 -23       1088.44       1035.67       143.97 o                         
  12   0 -23        199.99         86.14        65.99 o                         
  14   0 -23        915.01        775.24       134.78 o                         
  16   0 -23        160.62         54.94        74.19 o                         
  18   0 -23        369.58        203.98       171.03 o                         
  20   0 -23       2138.41       2494.31       426.07 o                         
  22   0 -23       2229.08       2520.47       431.07 o                         
  24   0 -23        542.50        229.56       181.58 o                         
  26   0 -23       1032.65        869.83       289.86 o                         
   0   1 -23       4333.17       4017.38       474.58 o                         
   1   1 -23       1560.78       1327.52       110.26 o                         
   2   1 -23        342.80        288.97        60.94 o                         
   3   1 -23        135.72        109.06        67.33 o                         
   4   1 -23        411.16        261.00        66.08 o                         
   5   1 -23       2669.30       2551.40       156.61 o                         
   6   1 -23       3242.37       3212.09       176.32 o                         
   7   1 -23        706.96        625.93        86.72 o                         
   8   1 -23        576.82        315.87        68.17 o                         
   9   1 -23       5559.77       5217.01       268.93 o                         
  10   1 -23       1580.76       1442.03       174.10 o                         
  11   1 -23       3299.40       3244.83       163.63 o                         
  12   1 -23        277.07        204.02        61.46 o                         
  13   1 -23       4331.16       3833.25       206.67 o                         
  14   1 -23       6209.54       5659.02       329.23 o                         
  15   1 -23        163.85        133.63        58.13 o                         
  16   1 -23        877.30        779.41       126.58 o                         
  17   1 -23       1263.70        907.25       169.63 o                         
  18   1 -23       2313.91       2122.13       259.35 o                         
  19   1 -23         27.52          5.59        80.45 o                         
  20   1 -23        558.79        507.33       157.59 o                         
  21   1 -23       1960.38       2403.71       293.97 o                         
  22   1 -23        462.85         31.84       240.34 o                         
  23   1 -23        346.16        321.32       192.21 o                         
  24   1 -23        266.31        437.39       154.24 o                         
  25   1 -23        261.65        106.38       338.37 o                         
  26   1 -23        313.63        481.08       228.70 o                         
  27   1 -23         62.29       -172.90       172.90 o                         
  28   1 -23        165.71        308.11       172.60 o                         
   1   2 -23       1245.05       1124.97       120.58 o                         
   2   2 -23       1100.83        842.91        81.17 o                         
   3   2 -23        264.63         36.99        42.74 o                         
   4   2 -23         45.66        -54.27        54.27 o                         
   5   2 -23       1392.64       1588.06       112.13 o                         
   6   2 -23       1664.16       1546.10       116.60 o                         
   7   2 -23       2542.76       2463.99       145.31 o                         
   8   2 -23        892.84        878.42        94.80 o                         
   9   2 -23         61.74         49.24        39.50 o                         
  10   2 -23        420.32        540.07        83.82 o                         
  11   2 -23       1554.70       1535.41       161.10 o                         
  12   2 -23        864.77        961.22       133.87 o                         
  13   2 -23         30.54        -11.01        66.30 o                         
  14   2 -23         85.78        -10.54        65.80 o                         
  15   2 -23        745.95        528.90       108.71 o                         
  16   2 -23       2173.54       1944.04       192.45 o                         
  17   2 -23        516.76        344.79       124.15 o                         
  18   2 -23       2350.85       2013.79       295.27 o                         
  19   2 -23         78.84          4.07        68.93 o                         
  20   2 -23        385.28        166.91       106.01 o                         
  21   2 -23        887.65        824.33       136.96 o                         
  22   2 -23       1698.81       1579.75       190.67 o                         
  23   2 -23        341.18        150.36        91.47 o                         
  24   2 -23       1075.97       1101.75       172.85 o                         
  25   2 -23        557.68        457.17       218.02 o                         
  26   2 -23        338.10        122.34       167.34 o                         
  27   2 -23         20.11       -109.51       109.51 o                         
  28   2 -23        627.62       1012.64       301.46 o                         
   0   3 -23       1771.16       2176.43       351.85 o                         
   1   3 -23        268.87        287.49       133.29 o                         
   2   3 -23        141.80        -25.58        99.05 o                         
   3   3 -23        946.21        840.99       167.88 o                         
   4   3 -23       1217.65        987.31       165.59 o                         
   5   3 -23         74.25       -133.33       133.33 o                         
   6   3 -23       3499.83       3161.63       180.89 o                         
   7   3 -23       1159.55       1111.64       121.27 o                         
   8   3 -23        287.18        363.54        80.98 o                         
   9   3 -23        387.43        324.58       105.33 o                         
  10   3 -23       3378.65       3465.03       221.37 o                         
  11   3 -23        710.85        849.03       119.95 o                         
  12   3 -23       1027.47        992.13       130.89 o                         
  13   3 -23        127.59        125.07        80.10 o                         
  14   3 -23       1669.83       1753.93       179.81 o                         
  15   3 -23        488.34        519.65       157.47 o                         
  16   3 -23       1382.89       1181.85       287.01 o                         
  17   3 -23        857.90        906.12       311.22 o                         
  18   3 -23       1514.09       1341.88       229.93 o                         
  19   3 -23        242.84        364.80       136.14 o                         
  20   3 -23        105.37        -75.04       172.16 o                         
  21   3 -23        306.53         65.41        92.00 o                         
  22   3 -23        266.55        289.60       206.24 o                         
  23   3 -23        217.30        480.66       205.66 o                         
  24   3 -23         82.33        122.16       152.76 o                         
   1   4 -23          7.03       -183.80       183.80 o                         
   2   4 -23       2926.15       2914.97       306.83 o                         
   3   4 -23       3876.73       4129.27       359.84 o                         
   4   4 -23        243.32        209.32       106.46 o                         
   5   4 -23       1349.55       1036.71       225.64 o                         
   6   4 -23       1333.52       1340.70       218.28 o                         
   7   4 -23        112.76        -80.63       126.45 o                         
   8   4 -23         15.14       -198.13       274.44 o                         
   9   4 -23        163.57       -341.13       341.13 o                         
  10   4 -23        208.56        224.15       122.51 o                         
  11   4 -23        236.68        243.75       139.54 o                         
  12   4 -23          8.05        -61.95       142.40 o                         
  13   4 -23         21.65         29.60       258.90 o                         
  14   4 -23         60.14        255.85       130.76 o                         
  15   4 -23        355.03        568.18       175.59 o                         
  16   4 -23        686.92        892.02       261.54 o                         
  17   4 -23         84.66        -81.84       104.43 o                         
  18   4 -23        220.49        480.75       206.26 o                         
  19   4 -23        898.74        499.17       234.28 o                         
   0   5 -23       3022.09       3339.37       488.25 o                         
   1   5 -23         81.02         65.07       128.69 o                         
   2   5 -23        318.52         91.83       126.07 o                         
   3   5 -23         10.35       -134.57       134.57 o                         
   4   5 -23        528.88        226.94       153.77 o                         
   5   5 -23        160.70         99.48       115.14 o                         
   6   5 -23        624.23        447.91       162.32 o                         
   7   5 -23        714.28        426.45       233.97 o                         
   8   5 -23        648.01        532.26       177.89 o                         
   9   5 -23       1130.53        810.75       214.05 o                         
  10   5 -23       1210.54       1069.19       245.99 o                         
  11   5 -23         87.83         83.46       132.68 o                         
  13   5 -23         40.47          0.87       140.03 o                         
   0   0 -22       9417.80      10249.50       584.03 o                         
   2   0 -22       1658.85       2110.47       239.85 o                         
   4   0 -22        242.82         73.96        62.02 o                         
   6   0 -22      12427.90      13415.89       495.40 o                         
   8   0 -22        739.61        449.23       102.79 o                         
  10   0 -22       2328.12       2418.21       205.30 o                         
  12   0 -22       2277.07       2033.44       217.07 o                         
  14   0 -22       7658.59       7260.64       367.54 o                         
  16   0 -22       1749.80       1851.41       339.63 o                         
  18   0 -22       2331.83       2316.76       382.35 o                         
  20   0 -22       2096.41       1570.28       341.62 o                         
  22   0 -22       1156.83       1000.24       275.78 o                         
  24   0 -22       4693.01       4655.83       586.23 o                         
  26   0 -22         99.70         50.19       172.01 o                         
   1   1 -22        109.11         84.58        49.73 o                         
   2   1 -22       4826.42       4859.64       199.91 o                         
   3   1 -22       3928.19       4192.08       187.77 o                         
   4   1 -22         31.97        -57.20        57.20 o                         
   5   1 -22       1776.82       1786.81       129.80 o                         
   6   1 -22       1522.66       1283.15       118.89 o                         
   7   1 -22        539.67        457.15        87.30 o                         
   8   1 -22        126.84         15.22        66.29 o                         
   9   1 -22        799.00       1028.91       131.53 o                         
  10   1 -22        228.83        160.64        58.21 o                         
  11   1 -22        288.10        211.17        52.42 o                         
  12   1 -22       1294.50       1104.87       101.29 o                         
  13   1 -22       1026.54        989.56       102.69 o                         
  14   1 -22         63.47         58.82        59.92 o                         
  15   1 -22        581.85        351.14        90.61 o                         
  16   1 -22        149.08        198.16       112.49 o                         
  17   1 -22        244.56        102.73       160.42 o                         
  18   1 -22       3389.61       3726.07       339.48 o                         
  19   1 -22       3833.33       3765.30       399.39 o                         
  20   1 -22        277.63        358.27       131.27 o                         
  21   1 -22         75.82        199.63       147.25 o                         
  22   1 -22       1542.35       1318.00       228.16 o                         
  23   1 -22       2279.81       2470.39       306.25 o                         
  24   1 -22       1106.69       1269.89       231.27 o                         
  25   1 -22         16.57        -46.00        88.45 o                         
  26   1 -22        320.94        241.54       132.25 o                         
  27   1 -22       1153.84       1167.17       344.40 o                         
  28   1 -22        526.97        707.10       273.30 o                         
   0   2 -22        156.20         90.07       144.04 o                         
   1   2 -22         34.24        -39.76        39.76 o                         
   2   2 -22       2794.19       2709.08       136.74 o                         
   3   2 -22        517.60        445.03        61.75 o                         
   4   2 -22         75.83          5.70        39.41 o                         
   5   2 -22        471.72        430.39        72.19 o                         
   6   2 -22       1528.89       1654.24       115.87 o                         
   7   2 -22       1365.57       1545.03       130.92 o                         
   8   2 -22       2082.88       1925.78       127.49 o                         
   9   2 -22        279.59        364.37        65.94 o                         
  10   2 -22      11665.78      12676.55       500.09 o                         
  11   2 -22       4973.71       5167.36       217.46 o                         
  12   2 -22       2134.62       1809.67       267.55 o                         
  13   2 -22       1114.69        650.27       108.73 o                         
  14   2 -22       1011.23       1089.94       147.09 o                         
  15   2 -22       2545.86       2783.82       221.27 o                         
  16   2 -22        193.32        172.67        79.46 o                         
  17   2 -22        112.44        284.54       114.08 o                         
  18   2 -22       2920.69       2868.61       347.86 o                         
  19   2 -22       1170.75       1345.90       169.48 o                         
  20   2 -22       2212.59       2178.63       214.08 o                         
  21   2 -22        310.24        281.36       119.90 o                         
  22   2 -22         74.43       -108.95       127.37 o                         
  23   2 -22        125.18       -169.42       172.72 o                         
  24   2 -22        306.42        287.38       126.08 o                         
  25   2 -22         69.17         85.78       130.35 o                         
  26   2 -22        159.71         42.98        87.49 o                         
  27   2 -22        148.13       -137.59       137.59 o                         
  28   2 -22        448.26        336.37       168.07 o                         
   1   3 -22        775.10        217.45       169.42 o                         
   2   3 -22       1108.63        972.68       167.66 o                         
   3   3 -22        726.89        364.87       126.44 o                         
   4   3 -22        285.84        148.49       124.27 o                         
   5   3 -22         54.11          5.16       105.45 o                         
   6   3 -22        717.52        742.67       161.29 o                         
   7   3 -22        131.67        -10.98       102.53 o                         
   8   3 -22       1444.84       1755.34       149.17 o                         
   9   3 -22          1.69        -65.81        65.81 o                         
  10   3 -22        502.85        579.87        97.67 o                         
  11   3 -22         89.33         80.72        82.31 o                         
  12   3 -22          3.68        -88.57        91.11 o                         
  13   3 -22        248.50        121.09       108.58 o                         
  14   3 -22       3787.67       3988.10       351.26 o                         
  15   3 -22        227.94        143.34       128.09 o                         
  16   3 -22       2141.29       1653.92       244.03 o                         
  17   3 -22         48.19        184.11       123.95 o                         
  18   3 -22        569.90        416.06       179.02 o                         
  19   3 -22        166.59        205.57       210.36 o                         
  20   3 -22        538.69        433.03       147.77 o                         
  21   3 -22         37.33        127.81       106.38 o                         
  22   3 -22       1752.04       1611.26       628.54 o                         
  23   3 -22        138.70        177.85       179.08 o                         
  24   3 -22        715.24        544.51       216.97 o                         
   0   4 -22        754.85         47.88       156.79 o                         
   1   4 -22        258.69        -48.18       105.83 o                         
   2   4 -22         33.71       -190.59       190.59 o                         
   3   4 -22       5148.45       5439.75       411.59 o                         
   4   4 -22       1026.60        990.19       319.28 o                         
   5   4 -22         23.37       -199.60       324.48 o                         
   6   4 -22       1730.93       1810.19       319.42 o                         
   7   4 -22        701.34        301.16       387.24 o                         
   8   4 -22        245.16         52.64       294.58 o                         
   9   4 -22         72.25        179.39       104.45 o                         
  10   4 -22       1389.94       1654.19       245.84 o                         
  11   4 -22       4270.73       4380.05       391.00 o                         
  12   4 -22         60.59       -130.12       130.12 o                         
  13   4 -22         12.43        -45.43       120.54 o                         
  14   4 -22       1241.84       1369.03       241.86 o                         
  15   4 -22        670.99        882.01       208.45 o                         
  16   4 -22        293.60        148.30       142.21 o                         
  17   4 -22         91.57        121.35       130.69 o                         
  18   4 -22        723.80        713.98       185.34 o                         
  19   4 -22       1735.84        840.62       261.56 o                         
  20   4 -22        187.03       -164.11       164.11 o                         
   1   5 -22       1472.86       1409.28       244.53 o                         
   2   5 -22        856.58        860.18       190.46 o                         
   3   5 -22         92.89       -153.95       153.95 o                         
   4   5 -22        190.39        136.79       116.96 o                         
   5   5 -22        571.03        676.64       170.58 o                         
   6   5 -22        246.42        366.96       160.91 o                         
   7   5 -22         52.71        -65.88       145.34 o                         
   8   5 -22        366.85        239.74       150.79 o                         
   9   5 -22        387.49        187.01       128.81 o                         
  10   5 -22        168.14         -0.66       299.09 o                         
  11   5 -22         11.38       -151.73       151.73 o                         
  12   5 -22        140.95         28.22       127.80 o                         
  13   5 -22         55.39         -7.58       120.65 o                         
  14   5 -22        514.12        623.30       271.94 o                         
   2   0 -21       6091.05       6340.18       325.69 o                         
   4   0 -21        248.09        131.79       126.52 o                         
   6   0 -21       3374.33       3243.27       412.46 o                         
   8   0 -21       3796.96       3604.57       239.04 o                         
  10   0 -21        411.02        481.63       105.17 o                         
  12   0 -21        589.79        640.82       115.91 o                         
  14   0 -21        278.65        160.27        81.87 o                         
  16   0 -21       4301.54       4822.48       523.65 o                         
  18   0 -21        499.67        446.59       201.50 o                         
  20   0 -21       1252.01       1144.36       289.75 o                         
  22   0 -21       1415.44       2176.52       394.50 o                         
  24   0 -21       1696.84       2110.77       417.49 o                         
  26   0 -21        618.65        261.49       195.34 o                         
  28   0 -21        187.21        358.05       244.63 o                         
   0   1 -21        327.32        208.37        74.15 o                         
   1   1 -21       2146.99       2089.83       128.53 o                         
   2   1 -21         85.05         68.98        58.54 o                         
   3   1 -21       1853.84       1607.68       119.81 o                         
   4   1 -21       2001.52       1737.78       125.73 o                         
   5   1 -21       4052.42       3693.81       180.35 o                         
   6   1 -21        277.30        172.37        59.03 o                         
   7   1 -21        258.32        208.73        72.97 o                         
   8   1 -21        642.50        405.02        85.34 o                         
   9   1 -21       5227.65       4983.79       215.80 o                         
  10   1 -21       2890.25       2526.66       140.16 o                         
  11   1 -21        324.20        197.04        52.39 o                         
  12   1 -21        166.34         93.35        46.29 o                         
  13   1 -21       1282.53       1533.28       161.02 o                         
  14   1 -21       2032.80       2100.18       183.99 o                         
  15   1 -21        194.72        150.58        62.46 o                         
  16   1 -21       2095.69       1763.06       174.78 o                         
  17   1 -21       1033.48       1564.99       304.42 o                         
  18   1 -21       2778.66       2917.05       296.81 o                         
  19   1 -21        727.85        758.68       171.48 o                         
  20   1 -21       1257.57       1498.31       226.37 o                         
  21   1 -21       1117.48        907.56       180.36 o                         
  22   1 -21         97.75         24.32       103.41 o                         
  23   1 -21        318.72        354.92       159.81 o                         
  24   1 -21        591.64        828.61       193.97 o                         
  25   1 -21        585.40        674.89       191.15 o                         
  26   1 -21        317.34        235.31       155.95 o                         
  27   1 -21        578.70        621.84       180.10 o                         
  28   1 -21        776.24       1164.74       325.61 o                         
  29   1 -21         32.97        110.74       128.69 o                         
   1   2 -21        478.46        469.12        75.36 o                         
   2   2 -21         65.66        -43.26        43.26 o                         
   3   2 -21        941.62        833.24       109.86 o                         
   4   2 -21        408.52        325.43        53.87 o                         
   5   2 -21       1988.12       1783.10       118.70 o                         
   6   2 -21        201.89        280.01        77.10 o                         
   7   2 -21         65.54         35.58        48.11 o                         
   8   2 -21       1106.53       1071.26        97.94 o                         
   9   2 -21        121.91         72.35        47.42 o                         
  10   2 -21        113.37        134.33        58.44 o                         
  11   2 -21        642.07        373.01       102.38 o                         
  12   2 -21       9211.50       9899.05       588.25 o                         
  13   2 -21        928.97        865.10       102.48 o                         
  14   2 -21       1612.79       1846.01       159.65 o                         
  15   2 -21        304.99        266.16       100.22 o                         
  16   2 -21         21.65         23.92        71.72 o                         
  17   2 -21        907.61        874.75       135.76 o                         
  18   2 -21        482.15        429.26       105.64 o                         
  19   2 -21        528.98        449.57       110.71 o                         
  20   2 -21       2976.01       3169.91       249.55 o                         
  21   2 -21        184.50        148.39       107.56 o                         
  22   2 -21        395.02        350.25       139.75 o                         
  23   2 -21       1076.93        852.41       191.23 o                         
  24   2 -21        158.27        281.99       130.66 o                         
  25   2 -21       1006.49        949.09       208.07 o                         
  26   2 -21       1752.62       1397.17       319.14 o                         
  27   2 -21        364.59         73.75       101.63 o                         
  28   2 -21        959.84        724.85       259.82 o                         
   0   3 -21       8788.23       9424.86       696.77 o                         
   1   3 -21       1687.54       1384.92       228.03 o                         
   2   3 -21        607.12        348.89       109.67 o                         
   3   3 -21        168.24       -134.96       134.96 o                         
   4   3 -21       2393.87       2137.55       309.07 o                         
   5   3 -21       2162.96       1854.19       285.26 o                         
   6   3 -21       2663.90       2890.21       473.75 o                         
   7   3 -21       1964.83       1667.47       240.87 o                         
   8   3 -21       5396.39       5636.96       396.59 o                         
   9   3 -21        618.94        350.21       102.17 o                         
  10   3 -21       1504.85       1314.70       105.06 o                         
  11   3 -21         57.42        -73.78       102.40 o                         
  12   3 -21         42.89         66.75       107.92 o                         
  13   3 -21        324.79        303.44       281.51 o                         
  14   3 -21       5114.07       5051.72       454.98 o                         
  15   3 -21        893.56        869.92       185.68 o                         
  16   3 -21        563.87        524.15       142.60 o                         
  17   3 -21        129.79        146.68        98.63 o                         
  18   3 -21        116.44        305.69       122.67 o                         
  19   3 -21        183.24          9.32        94.29 o                         
  20   3 -21        462.97        366.00       189.75 o                         
  21   3 -21       1207.23       1333.16       471.37 o                         
  22   3 -21       2574.58       2330.24       309.59 o                         
  23   3 -21        145.57        261.19       132.21 o                         
  24   3 -21        537.77        274.09       186.79 o                         
  25   3 -21         44.42        -60.75       117.42 o                         
   1   4 -21       1683.58       1521.46       233.00 o                         
   2   4 -21        784.67        471.55       124.78 o                         
   3   4 -21       1424.40       1204.84       197.97 o                         
   4   4 -21        519.97        301.74       113.92 o                         
   5   4 -21        259.18         99.84       106.91 o                         
   6   4 -21       1298.24       1531.65       288.26 o                         
   7   4 -21        764.01        329.08       165.45 o                         
   8   4 -21        283.90        129.24       114.73 o                         
   9   4 -21         19.91        115.59       113.61 o                         
  10   4 -21        920.19        835.59       196.35 o                         
  11   4 -21        500.94        516.07       170.22 o                         
  12   4 -21        581.87        681.25       169.62 o                         
  13   4 -21        239.70        196.90       131.15 o                         
  14   4 -21        476.33        627.72       172.73 o                         
  15   4 -21         20.12        -47.61       108.15 o                         
  16   4 -21        299.42        428.04       168.13 o                         
  17   4 -21        572.72        397.17       156.67 o                         
  18   4 -21        929.46        866.63       215.49 o                         
  19   4 -21         11.52         75.18       213.39 o                         
  20   4 -21        227.11        184.13       137.13 o                         
  21   4 -21        407.36        302.35       199.99 o                         
   0   5 -21       1090.18        742.66       222.36 o                         
   1   5 -21        653.86        435.85       136.36 o                         
   2   5 -21        677.72        250.72       125.00 o                         
   3   5 -21        464.72        262.76       287.27 o                         
   4   5 -21       2945.60       3011.19       331.51 o                         
   5   5 -21        345.43        363.83       159.69 o                         
   6   5 -21        390.24         92.50       390.27 o                         
   7   5 -21        307.73        -38.91       275.06 o                         
   8   5 -21        396.59        -28.60       398.13 o                         
   9   5 -21         92.69        -65.59       206.33 o                         
  10   5 -21        532.86        270.85       162.09 o                         
  11   5 -21       1014.75       1216.16       200.98 o                         
  12   5 -21        473.77        440.92       185.75 o                         
  13   5 -21        445.18        641.33       186.20 o                         
  14   5 -21        422.77        637.43       234.54 o                         
  15   5 -21        292.48        471.41       170.14 o                         
   1   6 -21        417.38        362.91       139.88 o                         
   2   6 -21        657.95        608.66       183.76 o                         
   3   6 -21        674.55       1049.23       237.74 o                         
   4   6 -21         35.11        107.70       124.10 o                         
   0   0 -20       4793.70       3908.27       347.14 o                         
   2   0 -20      17075.21      18323.76       521.73 o                         
   4   0 -20       1945.58       1877.78       179.91 o                         
   6   0 -20       3300.35       3405.99       361.98 o                         
   8   0 -20       2021.67       1968.51       175.08 o                         
  10   0 -20       3353.20       3160.97       338.14 o                         
  12   0 -20       2208.18       2035.74       192.63 o                         
  14   0 -20       2448.95       2627.83       377.87 o                         
  16   0 -20        213.99        395.63       190.65 o                         
  18   0 -20       2181.15       2311.14       372.19 o                         
  20   0 -20      10539.79      10412.68       788.82 o                         
  22   0 -20       4298.19       4239.28       524.13 o                         
  24   0 -20       1829.45       1641.67       372.23 o                         
  26   0 -20       1548.67       1021.62       298.27 o                         
  28   0 -20       3503.25       3508.35       540.23 o                         
   1   1 -20       2574.82       2314.14       133.99 o                         
   2   1 -20       2919.41       2555.69       141.69 o                         
   3   1 -20       2213.87       2208.76       133.34 o                         
   4   1 -20       2377.84       2231.71       135.80 o                         
   5   1 -20        636.51        527.32       122.07 o                         
   6   1 -20        327.47        228.02        80.20 o                         
   7   1 -20       4098.13       4318.55       229.76 o                         
   8   1 -20       2660.47       2375.94       125.91 o                         
   9   1 -20       1208.12       1031.85        90.72 o                         
  10   1 -20        438.28        378.98        61.01 o                         
  11   1 -20        268.74        227.11        68.79 o                         
  12   1 -20        988.97       1019.48       129.36 o                         
  13   1 -20        322.71        239.09        89.09 o                         
  14   1 -20       1798.07       1425.35       158.87 o                         
  15   1 -20        728.05        798.28       116.61 o                         
  16   1 -20       3921.48       3909.65       330.50 o                         
  17   1 -20        415.38        504.22       138.13 o                         
  18   1 -20        117.96        252.01       181.69 o                         
  19   1 -20       1361.04       1293.00       210.34 o                         
  20   1 -20        979.55        745.52       168.63 o                         
  21   1 -20        293.85        164.66       105.99 o                         
  22   1 -20       3037.25       3125.70       330.63 o                         
  23   1 -20       2771.22       2758.26       335.56 o                         
  24   1 -20        207.87        237.64       120.99 o                         
  25   1 -20        500.50        584.79       163.32 o                         
  26   1 -20        581.77        541.25       166.26 o                         
  27   1 -20        296.15        305.80       141.69 o                         
  28   1 -20         99.93        505.12       239.08 o                         
  29   1 -20         37.55        177.68       160.34 o                         
   0   2 -20       1581.99       1399.76       131.26 o                         
   1   2 -20       1693.86       1560.89       141.25 o                         
   2   2 -20        493.07        399.47        54.10 o                         
   3   2 -20        434.25        321.05        50.54 o                         
   4   2 -20       3360.09       3609.42       149.45 o                         
   5   2 -20        427.32        392.58        58.84 o                         
   6   2 -20       6831.61       7268.35       219.87 o                         
   7   2 -20        107.44        103.53        47.45 o                         
   8   2 -20        255.26        176.06        51.35 o                         
   9   2 -20        613.94        571.17        99.00 o                         
  10   2 -20       1421.59       1428.69       114.89 o                         
  11   2 -20       3395.63       3101.21       268.17 o                         
  12   2 -20       2183.36       2213.36       157.36 o                         
  13   2 -20        637.15        689.87        92.06 o                         
  14   2 -20       3581.87       3773.95       196.60 o                         
  15   2 -20       4376.26       4499.68       317.71 o                         
  16   2 -20       4076.28       4253.74       213.11 o                         
  17   2 -20         86.48        131.65        90.75 o                         
  18   2 -20       1740.74       1495.03       187.25 o                         
  19   2 -20       1594.31       1343.71       206.35 o                         
  20   2 -20        537.13        684.11       167.39 o                         
  21   2 -20        723.91        603.56       151.77 o                         
  22   2 -20         13.52          7.54        86.70 o                         
  23   2 -20         69.15         33.68        86.96 o                         
  24   2 -20       3317.05       3020.83       326.25 o                         
  25   2 -20         43.28         75.84       108.50 o                         
  26   2 -20        631.59        386.16       154.22 o                         
  27   2 -20        169.20       -127.13       127.13 o                         
   1   3 -20        191.14        147.29       108.74 o                         
   2   3 -20       2207.75       1900.01       232.00 o                         
   3   3 -20        168.84       -149.36       149.36 o                         
   4   3 -20       1418.54       1235.95       200.62 o                         
   5   3 -20        836.30        782.01       276.76 o                         
   6   3 -20        872.40        862.23       175.71 o                         
   7   3 -20        350.05        144.78       117.00 o                         
   8   3 -20       2208.16       2194.96       255.56 o                         
   9   3 -20        196.27        113.85        35.96 o                         
  10   3 -20       1179.44       1028.49       140.54 o                         
  11   3 -20         20.75       -117.33       140.69 o                         
  12   3 -20       3879.18       4037.10       348.20 o                         
  13   3 -20        296.84        272.62       130.31 o                         
  14   3 -20       3116.89       3057.71       309.51 o                         
  15   3 -20         37.06          2.89        95.40 o                         
  16   3 -20       2001.37       1832.67       465.89 o                         
  17   3 -20        418.03        412.42       219.32 o                         
  18   3 -20       4340.13       4492.21       634.78 o                         
  19   3 -20        615.64        593.45       160.30 o                         
  20   3 -20         65.08        167.93       116.69 o                         
  21   3 -20          2.51         89.09       141.36 o                         
  22   3 -20         26.15        102.80       325.33 o                         
  23   3 -20         81.91         56.35       203.99 o                         
  24   3 -20        293.32        208.17       190.05 o                         
   0   4 -20       6172.37       6458.08       600.46 o                         
   1   4 -20       1415.58       1282.39       201.88 o                         
   2   4 -20        120.27       -160.63       160.63 o                         
   3   4 -20       3145.74       2976.22       303.56 o                         
   4   4 -20        470.87        287.35       118.71 o                         
   5   4 -20        340.93        287.82       225.81 o                         
   6   4 -20       1340.77       1037.62       177.16 o                         
   7   4 -20       2072.48       1970.59       293.56 o                         
   8   4 -20        137.98        177.32       122.68 o                         
   9   4 -20       1280.46       1118.13       209.97 o                         
  10   4 -20        284.95        267.58       122.47 o                         
  11   4 -20        755.95        794.64       186.73 o                         
  12   4 -20        164.37         27.11       116.02 o                         
  13   4 -20          0.53       -130.50       130.50 o                         
  14   4 -20       1632.73       1490.16       248.14 o                         
  15   4 -20       4201.12       4021.12       527.71 o                         
  16   4 -20         85.62        262.50       144.38 o                         
  17   4 -20       2031.30       2035.87       279.75 o                         
  18   4 -20        939.43        895.67       209.81 o                         
  19   4 -20        895.77        629.14       172.74 o                         
  20   4 -20        967.42       1000.99       237.43 o                         
  21   4 -20        192.09        303.97       182.85 o                         
  22   4 -20        250.48        197.25       162.54 o                         
   1   5 -20        142.58       -126.85       133.25 o                         
   2   5 -20        795.11        423.70       142.61 o                         
   3   5 -20       1231.37       1142.01       214.91 o                         
   4   5 -20        363.80        258.99       240.36 o                         
   5   5 -20       1334.48       1414.57       324.06 o                         
   6   5 -20         40.32       -245.26       245.26 o                         
   7   5 -20        166.87        -73.59       138.03 o                         
   8   5 -20       1225.78        935.58       208.13 o                         
   9   5 -20       1503.12       1405.32       242.58 o                         
  10   5 -20         78.10       -120.26       120.26 o                         
  11   5 -20         16.77         78.21       110.36 o                         
  12   5 -20        221.80        149.29       142.47 o                         
  13   5 -20        334.49        148.34       128.88 o                         
  14   5 -20        393.29        435.97       171.85 o                         
  15   5 -20        318.81        223.35       478.72 o                         
  16   5 -20        490.42        379.31       156.23 o                         
   0   6 -20        929.27        780.98       305.53 o                         
   1   6 -20        766.64        301.06       504.38 o                         
   2   6 -20        576.31        367.88       146.92 o                         
   3   6 -20        379.09        212.92       146.83 o                         
   4   6 -20        148.06         50.74       127.86 o                         
   5   6 -20         54.59       -165.56       316.17 o                         
   6   6 -20         44.14          0.02       163.23 o                         
   7   6 -20        478.99        267.84       208.53 o                         
   8   6 -20        134.89         44.11       207.32 o                         
   2   0 -19       8943.28       9735.90       381.59 o                         
   4   0 -19       4546.15       5250.83       392.17 o                         
   6   0 -19       2029.08       1865.20       164.85 o                         
   8   0 -19        980.71        939.70       123.84 o                         
  10   0 -19       2137.24       2094.41       282.48 o                         
  12   0 -19       7265.57       7866.59       598.62 o                         
  14   0 -19        724.81        997.46       259.83 o                         
  16   0 -19         91.45         84.52       152.27 o                         
  18   0 -19       5237.27       5173.62       547.65 o                         
  20   0 -19       4305.68       4854.14       546.89 o                         
  22   0 -19        722.09        433.21       231.35 o                         
  24   0 -19         53.88        -27.53       127.52 o                         
  26   0 -19       1636.42       1123.12       271.03 o                         
  28   0 -19        449.91        691.34       252.76 o                         
   0   1 -19      18162.50      18543.15       500.19 o                         
   1   1 -19       3641.09       3654.80       161.36 o                         
   2   1 -19        118.59        -52.74        53.49 o                         
   3   1 -19        960.34        706.69        93.97 o                         
   4   1 -19        661.31        496.71        84.03 o                         
   5   1 -19       2016.44       1925.16       147.24 o                         
   6   1 -19       2695.75       2868.36       185.18 o                         
   7   1 -19       2193.75       1944.71       156.92 o                         
   8   1 -19        418.37        338.39        57.87 o                         
   9   1 -19       2313.03       1893.50       125.26 o                         
  10   1 -19        531.39        423.64        65.79 o                         
  11   1 -19        646.44        551.54        98.29 o                         
  12   1 -19        214.27        176.41        70.86 o                         
  13   1 -19       1680.09       1790.53       167.31 o                         
  14   1 -19       1843.62       1896.56       209.17 o                         
  15   1 -19        385.26        419.43       120.15 o                         
  16   1 -19        793.15        982.12       128.07 o                         
  17   1 -19       1894.68       1701.93       226.43 o                         
  18   1 -19       1020.89        898.67       179.71 o                         
  19   1 -19        985.42        812.10       170.22 o                         
  20   1 -19        796.55        702.48       167.33 o                         
  21   1 -19       1671.75       1617.97       233.26 o                         
  22   1 -19       4287.74       4258.18       367.64 o                         
  23   1 -19        682.27        800.91       233.82 o                         
  24   1 -19       2620.78       3099.32       323.77 o                         
  25   1 -19        356.23        310.24       136.28 o                         
  26   1 -19        132.49        365.36       134.27 o                         
  27   1 -19        593.13        384.71       494.18 o                         
  28   1 -19       1353.30       1233.41       233.74 o                         
  29   1 -19        257.85        117.47       154.98 o                         
   1   2 -19        668.42        579.55        61.26 o                         
   2   2 -19       1433.93       1244.27        99.66 o                         
   3   2 -19        673.40        639.62        90.61 o                         
   4   2 -19         75.03        -25.22        38.36 o                         
   5   2 -19        276.76        284.01        55.55 o                         
   6   2 -19       1289.84       1225.58        93.53 o                         
   7   2 -19        298.08        189.48        51.29 o                         
   8   2 -19       3809.79       4055.05       171.64 o                         
   9   2 -19         76.99         50.43        55.60 o                         
  10   2 -19        576.12        463.86        71.64 o                         
  11   2 -19        226.42        180.53        63.42 o                         
  12   2 -19        453.44        386.81        69.64 o                         
  13   2 -19       2410.79       2519.45       155.65 o                         
  14   2 -19       2314.93       2405.88       161.74 o                         
  15   2 -19        342.52        351.14        76.37 o                         
  16   2 -19       3515.08       3556.53       196.44 o                         
  17   2 -19        707.96        587.45       103.12 o                         
  18   2 -19         15.60         -2.29       242.55 o                         
  19   2 -19        231.81        184.83       140.55 o                         
  20   2 -19         25.22        -45.13        85.22 o                         
  21   2 -19        342.40        592.75       261.16 o                         
  22   2 -19       1768.85       2214.28       368.41 o                         
  23   2 -19        358.39        435.90       136.82 o                         
  24   2 -19        526.62        360.57       131.53 o                         
  25   2 -19         88.68        114.73       164.22 o                         
  26   2 -19         49.80         -5.34       135.86 o                         
  27   2 -19         48.06       -144.61       144.61 o                         
   0   3 -19       2646.92       2280.73       339.97 o                         
   1   3 -19        459.38        106.93       124.26 o                         
   2   3 -19       1386.97       1220.49       190.57 o                         
   3   3 -19        426.11        175.28       114.30 o                         
   4   3 -19       8770.96       8000.29       459.09 o                         
   5   3 -19       2612.31       2575.83       276.04 o                         
   6   3 -19       1151.39       1299.07       201.13 o                         
   7   3 -19       1081.14        474.86       132.22 o                         
   8   3 -19        731.37        477.16       136.78 o                         
   9   3 -19       3119.58       2284.59       206.48 o                         
  10   3 -19       4901.71       4166.73       220.61 o                         
  11   3 -19        637.68        583.17        77.93 o                         
  12   3 -19        922.27       1157.37       206.19 o                         
  13   3 -19         46.93        -38.10       106.10 o                         
  14   3 -19        186.11        152.74       122.89 o                         
  15   3 -19        432.51        413.70       147.48 o                         
  16   3 -19        132.05        323.29       139.20 o                         
  17   3 -19       1867.90       1806.21       357.91 o                         
  18   3 -19       4650.47       4806.76       910.10 o                         
  19   3 -19         52.72        104.93        99.84 o                         
  20   3 -19       5863.18       5440.84      1268.60 o                         
  21   3 -19        427.54        445.48       149.65 o                         
  22   3 -19        531.51        442.01       429.89 o                         
  23   3 -19        350.45        288.80       210.70 o                         
  24   3 -19        473.53        383.67       203.44 o                         
   1   4 -19       2441.58       2600.42       284.94 o                         
   2   4 -19        446.47        318.17       127.56 o                         
   3   4 -19        192.81        -18.46       151.76 o                         
   4   4 -19        348.93        221.84       111.25 o                         
   5   4 -19       1141.77       1056.85       187.63 o                         
   6   4 -19        390.00        321.40       131.49 o                         
   7   4 -19        528.43        408.19       345.09 o                         
   8   4 -19       3201.32       3389.10       326.38 o                         
   9   4 -19        489.49        525.14       147.86 o                         
  10   4 -19         48.63         85.49       192.24 o                         
  11   4 -19        294.34        259.77       144.43 o                         
  12   4 -19        923.54        804.10       299.13 o                         
  13   4 -19        168.81        266.27       122.73 o                         
  14   4 -19       1291.86       1303.96       434.26 o                         
  15   4 -19        126.60          8.54       282.42 o                         
  16   4 -19       1267.24       1398.11       431.08 o                         
  17   4 -19       1354.89       1167.14       222.66 o                         
  18   4 -19         72.21        -77.17       132.50 o                         
  19   4 -19         89.85       -103.59       171.21 o                         
  20   4 -19        225.94        278.51       143.79 o                         
  21   4 -19        792.47        950.11       222.96 o                         
  22   4 -19        582.51        660.19       247.79 o                         
   0   5 -19       4264.96       5122.86       572.93 o                         
   1   5 -19        162.04        -57.59       120.67 o                         
   2   5 -19        541.50        245.36       117.99 o                         
   3   5 -19        199.22        -37.82       133.38 o                         
   4   5 -19        605.16        777.71       186.63 o                         
   5   5 -19        810.57        596.92       355.13 o                         
   6   5 -19        695.77        361.87       163.10 o                         
   7   5 -19        702.89        545.81       173.96 o                         
   8   5 -19        989.73       1000.44       419.39 o                         
   9   5 -19        131.96       -122.49       238.51 o                         
  10   5 -19         86.63         48.22       100.58 o                         
  11   5 -19        366.10        395.65       153.94 o                         
  12   5 -19        695.54        616.10       176.58 o                         
  13   5 -19         93.59        322.11       150.38 o                         
  14   5 -19        784.95        666.00       186.50 o                         
  15   5 -19        248.00        259.77       263.34 o                         
  16   5 -19        414.15        230.29       124.18 o                         
  17   5 -19        812.66        797.30       202.45 o                         
   1   6 -19        346.60         50.24       120.54 o                         
   2   6 -19        276.71        -27.90       121.94 o                         
   3   6 -19        292.35        156.97       130.57 o                         
   4   6 -19        563.28        494.66       367.60 o                         
   5   6 -19        291.90        331.59       147.65 o                         
   6   6 -19        242.17        350.18       169.74 o                         
   7   6 -19        222.04         35.25       123.25 o                         
   8   6 -19        202.91        132.67       206.73 o                         
   9   6 -19        999.52        815.71       218.73 o                         
  10   6 -19        442.14        218.45       144.72 o                         
   0   0 -18       3379.24       3239.87       305.79 o                         
   2   0 -18      19791.66      20212.47       804.59 o                         
   4   0 -18      35206.17      36120.66      1436.45 o                         
   6   0 -18       8835.41       8532.45       326.08 o                         
   8   0 -18        351.96        309.79        88.60 o                         
  10   0 -18        337.35        343.01        92.06 o                         
  12   0 -18         47.05        142.83       145.08 o                         
  14   0 -18       4184.11       3974.53       435.20 o                         
  16   0 -18       3557.91       4132.79       457.02 o                         
  18   0 -18       6559.19       6404.46       584.52 o                         
  20   0 -18       5103.04       4547.48       515.14 o                         
  22   0 -18        645.20        486.41       225.19 o                         
  24   0 -18       6817.66       6973.77       671.32 o                         
  26   0 -18       2407.64       1682.92       349.89 o                         
  28   0 -18       2516.03       2531.90       450.12 o                         
   1   1 -18        597.23        296.67        55.11 o                         
   2   1 -18        555.81        291.40        76.00 o                         
   3   1 -18       3200.61       2890.01       145.40 o                         
   4   1 -18       4713.77       4589.24       203.45 o                         
   5   1 -18       3029.73       2797.94       143.64 o                         
   6   1 -18       3154.23       2897.49       180.20 o                         
   7   1 -18       1863.36       1544.56        97.32 o                         
   8   1 -18       8530.26       8315.79       339.77 o                         
   9   1 -18        373.38        279.12        64.92 o                         
  10   1 -18       3344.74       3144.37       200.89 o                         
  11   1 -18         82.14        160.82        73.54 o                         
  12   1 -18       3799.50       3558.70       218.29 o                         
  13   1 -18         26.01        262.81       116.69 o                         
  14   1 -18        200.03        205.89        71.17 o                         
  15   1 -18       2554.45       2429.25       184.31 o                         
  16   1 -18       4984.35       4630.60       255.98 o                         
  17   1 -18        494.55        662.23       165.30 o                         
  18   1 -18        679.45        623.95       151.45 o                         
  19   1 -18        656.22        922.21       226.99 o                         
  20   1 -18        487.65        571.40       159.87 o                         
  21   1 -18        128.89        253.48       138.46 o                         
  22   1 -18         45.84        222.80       124.67 o                         
  23   1 -18       2581.50       2429.37       283.08 o                         
  24   1 -18        108.83         49.02       100.92 o                         
  25   1 -18       1240.22       1104.27       321.86 o                         
  26   1 -18        622.82        741.70       173.75 o                         
  27   1 -18       1326.46       1367.47       241.21 o                         
  28   1 -18        351.06        104.74       131.63 o                         
  29   1 -18        450.44        497.61       163.37 o                         
  30   1 -18        148.91        331.48       196.09 o                         
   0   2 -18      24396.93      24325.54       481.13 o                         
   1   2 -18       2176.88       2214.55       107.59 o                         
   2   2 -18        601.08        413.79        58.34 o                         
   3   2 -18       2906.00       2810.22       120.61 o                         
   4   2 -18        907.47       1027.33       161.47 o                         
   5   2 -18       1087.12       1058.72        82.20 o                         
   6   2 -18       1743.93       1843.82       108.12 o                         
   7   2 -18       1084.08        926.32       110.14 o                         
   8   2 -18       4465.90       4458.32       175.73 o                         
   9   2 -18        750.99        527.66        75.70 o                         
  10   2 -18       2493.46       2666.57       146.58 o                         
  11   2 -18       1900.64       1910.56       128.94 o                         
  12   2 -18        438.73        360.85        68.02 o                         
  13   2 -18        337.27        392.56        76.05 o                         
  14   2 -18        791.00        840.31        99.91 o                         
  15   2 -18       4901.37       5141.73       226.35 o                         
  16   2 -18        106.86         63.10        61.25 o                         
  17   2 -18       2605.23       2516.60       271.50 o                         
  18   2 -18        422.98        577.87       127.66 o                         
  19   2 -18        243.64        143.90       123.66 o                         
  20   2 -18       8222.61       7936.42       473.04 o                         
  21   2 -18        912.31        912.83       191.20 o                         
  22   2 -18       3017.73       3029.99       305.79 o                         
  23   2 -18        319.41         93.35       277.62 o                         
  24   2 -18       1574.28       1299.48       223.23 o                         
  25   2 -18       1441.22       1322.86       228.33 o                         
  26   2 -18        262.93        129.03       281.47 o                         
  27   2 -18        232.42        -41.92       182.33 o                         
   1   3 -18        279.73         30.70       101.89 o                         
   2   3 -18        413.07        142.86       103.15 o                         
   3   3 -18        547.61        367.75       126.61 o                         
   4   3 -18       3763.14       3609.00       311.82 o                         
   5   3 -18       1254.31       1004.36       169.34 o                         
   6   3 -18       2990.37       2929.56       281.78 o                         
   7   3 -18        781.08        489.66       172.52 o                         
   8   3 -18       1465.87       1540.93       225.80 o                         
   9   3 -18        453.35        361.55        64.85 o                         
  10   3 -18       2508.23       2186.35       143.12 o                         
  11   3 -18        628.19        480.35        85.28 o                         
  12   3 -18       7326.26       7728.19       275.33 o                         
  13   3 -18       1477.65       1378.97       126.73 o                         
  14   3 -18        991.66        964.49       197.29 o                         
  15   3 -18        228.47        146.59       143.73 o                         
  16   3 -18       1379.07       1354.34       209.86 o                         
  17   3 -18         12.42         74.85       113.99 o                         
  18   3 -18       3242.56       3138.43       511.23 o                         
  19   3 -18        120.41          0.05        89.28 o                         
  20   3 -18       2816.32       2946.58       454.64 o                         
  21   3 -18        713.35        510.09       241.40 o                         
  22   3 -18        329.23        183.77       172.72 o                         
  23   3 -18        732.13        710.91       273.54 o                         
  24   3 -18        744.90        736.55       276.59 o                         
  25   3 -18        355.96        535.97       264.21 o                         
   0   4 -18       5275.25       5248.77       555.06 o                         
   1   4 -18       6114.21       6003.72       412.85 o                         
   2   4 -18        532.59        170.81       130.99 o                         
   3   4 -18        610.42        481.33       145.54 o                         
   4   4 -18       2378.34       2129.35       248.37 o                         
   5   4 -18        906.43        613.00       241.13 o                         
   6   4 -18       1310.36       1092.95       263.51 o                         
   7   4 -18       1821.32       1869.40       359.77 o                         
   8   4 -18        658.10        528.04       155.17 o                         
   9   4 -18        307.93        398.79       147.87 o                         
  10   4 -18        178.32         22.19       179.75 o                         
  11   4 -18        318.25        226.15       137.49 o                         
  12   4 -18        507.60        401.68       147.89 o                         
  13   4 -18       1730.20       1900.91       258.53 o                         
  14   4 -18        401.80        468.09       155.35 o                         
  15   4 -18        518.74        709.88       167.65 o                         
  16   4 -18       1056.09       1249.85       223.40 o                         
  17   4 -18        335.40        150.48       123.97 o                         
  18   4 -18        293.18        118.11       276.07 o                         
  19   4 -18       1125.67        704.42       183.32 o                         
  20   4 -18        123.22        171.06       104.43 o                         
  21   4 -18       2341.54       2196.68       298.12 o                         
  22   4 -18        387.57        523.99       185.19 o                         
  23   4 -18        171.78        186.57       148.18 o                         
   1   5 -18       1083.28        995.77       371.00 o                         
   2   5 -18        264.96        -57.79       133.84 o                         
   3   5 -18        829.53        722.84       172.40 o                         
   4   5 -18        361.64        490.12       159.78 o                         
   5   5 -18        168.43        127.95       121.99 o                         
   6   5 -18        677.96        312.64       127.35 o                         
   7   5 -18        497.20        450.26       317.02 o                         
   8   5 -18        547.59        273.89       211.99 o                         
   9   5 -18        703.18        872.14       154.78 o                         
  10   5 -18        984.44        919.14       197.26 o                         
  11   5 -18        353.77        217.31       138.91 o                         
  12   5 -18       1646.64       1674.01       260.50 o                         
  13   5 -18        417.12        452.12       177.01 o                         
  14   5 -18        627.47        583.48       298.27 o                         
  15   5 -18        363.12        297.52       283.39 o                         
  16   5 -18        927.45        885.84       372.62 o                         
  17   5 -18        572.68        600.46       187.38 o                         
  18   5 -18       1225.19       1090.71       224.52 o                         
   0   6 -18         36.12       -208.26       208.26 o                         
   1   6 -18        243.29        123.58       143.30 o                         
   2   6 -18        421.50          1.61       311.10 o                         
   3   6 -18       1138.38       1587.48       248.72 o                         
   4   6 -18       1473.46       1256.55       232.04 o                         
   5   6 -18       1069.02        836.96       383.11 o                         
   6   6 -18        570.20        494.56       159.22 o                         
   7   6 -18        371.89         82.08       122.24 o                         
   8   6 -18        106.88        143.99       126.18 o                         
   9   6 -18        491.80        121.28       129.32 o                         
  10   6 -18         40.40       -160.34       160.34 o                         
  11   6 -18        434.18        270.64       216.10 o                         
  12   6 -18        263.71        501.19       252.11 o                         
   2   0 -17        356.72        347.13       137.34 o                         
   4   0 -17        276.77        647.56       189.04 o                         
   6   0 -17       4202.13       3958.09       220.34 o                         
   8   0 -17      17405.76      17393.86      1081.86 o                         
  10   0 -17        729.90        554.26       180.97 o                         
  12   0 -17       4039.39       4530.20       439.98 o                         
  14   0 -17       3459.80       3786.50       420.89 o                         
  16   0 -17       2971.33       2606.72       367.87 o                         
  18   0 -17        289.83        436.88       207.27 o                         
  20   0 -17        988.28       1043.08       286.80 o                         
  22   0 -17       4046.07       3452.26       459.25 o                         
  24   0 -17       1305.72       1137.33       303.01 o                         
  26   0 -17        753.48        308.24       213.01 o                         
  28   0 -17        412.18        675.27       258.09 o                         
  30   0 -17         59.13       -212.77       212.77 o                         
   0   1 -17      18733.49      18785.73       476.22 o                         
   1   1 -17         76.49        -30.71        51.71 o                         
   2   1 -17       2048.56       1894.82       113.75 o                         
   3   1 -17      10748.42      10646.71       296.89 o                         
   4   1 -17      18247.05      18194.05       337.35 o                         
   5   1 -17       2684.02       2781.65       168.00 o                         
   6   1 -17         31.06        -33.87        33.87 o                         
   7   1 -17       7201.60       7209.64       196.73 o                         
   8   1 -17       5711.43       5527.31       237.35 o                         
   9   1 -17       3672.70       3544.86       233.20 o                         
  10   1 -17        767.69        686.73       104.25 o                         
  11   1 -17       2323.78       2390.54       177.35 o                         
  12   1 -17       1825.12       1774.85       202.73 o                         
  13   1 -17       3332.16       3436.14       207.28 o                         
  14   1 -17        864.26       1013.63       122.46 o                         
  15   1 -17       2804.36       3030.00       203.83 o                         
  16   1 -17       4141.89       4038.67       240.24 o                         
  17   1 -17       2583.50       2506.40       195.92 o                         
  18   1 -17       1917.30       2006.38       241.40 o                         
  19   1 -17       5146.27       4775.13       362.79 o                         
  20   1 -17       3670.81       3964.64       338.10 o                         
  21   1 -17       1023.47        793.62       174.38 o                         
  22   1 -17       1139.63        960.65       197.76 o                         
  23   1 -17       1099.48       1384.67       228.07 o                         
  24   1 -17       1304.81       1507.56       235.87 o                         
  25   1 -17        255.79        227.82       124.11 o                         
  26   1 -17       1282.92       1529.78       243.31 o                         
  27   1 -17        116.80        -19.44       157.80 o                         
  28   1 -17       1904.08       1630.10       262.88 o                         
  29   1 -17        487.47         65.52       231.86 o                         
  30   1 -17         79.97         21.98       111.90 o                         
   1   2 -17       5233.10       5340.34       153.84 o                         
   2   2 -17        973.00        780.50        62.40 o                         
   3   2 -17        258.72         75.78        40.08 o                         
   4   2 -17       5108.51       5220.96       161.24 o                         
   5   2 -17       1122.12       1092.90        80.99 o                         
   6   2 -17        143.36        147.48        35.72 o                         
   7   2 -17       1752.69       1816.99       109.03 o                         
   8   2 -17       2845.70       2939.98       141.48 o                         
   9   2 -17        223.81        206.52        56.19 o                         
  10   2 -17       1492.90       1471.53       111.03 o                         
  11   2 -17        369.11        362.94        66.14 o                         
  12   2 -17       5244.82       5687.17       222.52 o                         
  13   2 -17        684.32        541.61        81.07 o                         
  14   2 -17       1059.41       1088.34       113.63 o                         
  15   2 -17       1142.13       1096.39       129.07 o                         
  16   2 -17       2447.79       2954.56       198.74 o                         
  17   2 -17       1223.90       1234.85       154.51 o                         
  18   2 -17         63.61        142.00        60.84 o                         
  19   2 -17       1867.95       1674.71       223.51 o                         
  20   2 -17       2633.39       2615.30       279.93 o                         
  21   2 -17        110.11         71.76       107.77 o                         
  22   2 -17         16.34         20.79       230.75 o                         
  23   2 -17        643.35        569.93       165.30 o                         
  24   2 -17        195.39        282.09       378.03 o                         
  25   2 -17        388.80        550.34       157.19 o                         
  26   2 -17        587.59        535.17       256.96 o                         
  27   2 -17        250.40        651.79       266.95 o                         
  28   2 -17        988.47       1203.09       348.02 o                         
   0   3 -17      11571.63      11192.84       725.24 o                         
   1   3 -17       1251.76        787.76       152.70 o                         
   2   3 -17       2532.46       2310.72       238.77 o                         
   3   3 -17        913.50        567.08       139.56 o                         
   4   3 -17        752.90        426.67       208.41 o                         
   5   3 -17        397.64        387.62       128.79 o                         
   6   3 -17       1400.62       1301.80       196.71 o                         
   7   3 -17         59.08        189.21       109.66 o                         
   8   3 -17        590.51        342.31       204.50 o                         
   9   3 -17         23.19         57.63        31.50 o                         
  10   3 -17        514.64        335.16        64.81 o                         
  11   3 -17       1487.61       1389.37       114.29 o                         
  12   3 -17        127.50        122.09        55.22 o                         
  13   3 -17        571.01        763.80        95.88 o                         
  14   3 -17       1725.55       2003.03       154.00 o                         
  15   3 -17        828.74        702.70       167.79 o                         
  16   3 -17       4056.63       4142.09       347.07 o                         
  17   3 -17        614.96        579.36       164.53 o                         
  18   3 -17        372.13        472.44       151.71 o                         
  19   3 -17        853.44       1034.89       302.50 o                         
  20   3 -17        823.04        315.46       225.72 o                         
  21   3 -17       2514.21       2524.06       465.07 o                         
  22   3 -17        622.08        603.63       276.77 o                         
  23   3 -17        263.75        627.48       263.35 o                         
  24   3 -17       6465.70       5593.21       664.69 o                         
  25   3 -17        858.76        886.06       307.90 o                         
  26   3 -17        246.81        359.58       233.17 o                         
   1   4 -17       2059.41       1529.92       220.16 o                         
   2   4 -17        463.88        103.85       121.95 o                         
   3   4 -17       1904.66       1726.50       223.03 o                         
   4   4 -17        750.83        625.19       143.92 o                         
   5   4 -17        762.41       1028.65       196.30 o                         
   6   4 -17        138.56        118.69       101.33 o                         
   7   4 -17        389.10        424.14       139.02 o                         
   8   4 -17       2534.12       2821.13       300.07 o                         
   9   4 -17       2230.35       2373.51       273.30 o                         
  10   4 -17         90.62        -22.62       115.39 o                         
  11   4 -17        385.04        345.63       124.29 o                         
  12   4 -17       2046.85       2290.59       203.50 o                         
  13   4 -17       2525.86       2767.08       172.28 o                         
  14   4 -17         90.02         90.99       120.67 o                         
  15   4 -17        355.75        334.28       138.41 o                         
  16   4 -17       1306.72       1431.00       238.58 o                         
  17   4 -17        202.87         80.57       137.12 o                         
  18   4 -17        372.35        248.31       139.09 o                         
  19   4 -17       1397.14       1210.92       223.86 o                         
  20   4 -17        506.44        389.86       148.02 o                         
  21   4 -17        805.89        968.93       321.03 o                         
  22   4 -17         22.98         67.20       234.52 o                         
  23   4 -17        983.12        549.52       458.52 o                         
  24   4 -17         75.80        301.77       183.36 o                         
   0   5 -17       1941.51       1903.67       368.28 o                         
   1   5 -17       1427.56       1019.27       206.42 o                         
   2   5 -17       1970.37       1480.59       221.28 o                         
   3   5 -17       1482.08       1141.82       202.95 o                         
   4   5 -17       2823.96       2815.47       299.41 o                         
   5   5 -17        217.53         44.29       128.32 o                         
   6   5 -17       1259.31       1134.96       266.49 o                         
   7   5 -17         88.94         -5.71       125.79 o                         
   8   5 -17        750.76        485.41       122.86 o                         
   9   5 -17        740.11        878.65       291.87 o                         
  10   5 -17        539.58        694.71       175.68 o                         
  11   5 -17        472.25        435.10       255.60 o                         
  12   5 -17        715.34        634.05       184.53 o                         
  13   5 -17        392.62        635.38       178.43 o                         
  14   5 -17        427.60        462.10       432.14 o                         
  15   5 -17        509.05        290.13       142.65 o                         
  16   5 -17        871.31       1290.76       313.06 o                         
  17   5 -17         66.62        -27.30       113.96 o                         
  18   5 -17        756.42        693.22       264.33 o                         
  19   5 -17        386.48        383.06       168.59 o                         
   1   6 -17        415.18        328.92       143.93 o                         
   2   6 -17        103.84         49.56       105.44 o                         
   3   6 -17         24.68       -133.59       136.35 o                         
   4   6 -17         45.11         83.42       131.18 o                         
   5   6 -17        542.92        560.97       184.63 o                         
   6   6 -17        300.54        301.22       162.50 o                         
   7   6 -17        463.51        185.98       146.48 o                         
   8   6 -17        991.72        699.62       190.69 o                         
   9   6 -17        368.01        199.66       126.63 o                         
  10   6 -17        407.39        382.00       158.68 o                         
  11   6 -17         44.25        -40.01       121.04 o                         
  12   6 -17         45.31         65.72       121.18 o                         
  13   6 -17       1066.67       1605.35       386.25 o                         
  14   6 -17        488.98        521.78       253.08 o                         
   0   0 -16      80774.22      81550.81      1414.94 o                         
   2   0 -16        220.67        140.56        72.49 o                         
   4   0 -16       4036.76       4200.22       359.95 o                         
   6   0 -16       1255.22       1151.31       123.45 o                         
   8   0 -16      17949.68      17575.01       826.01 o                         
  10   0 -16       3268.57       3514.21       366.22 o                         
  12   0 -16       6380.04       6317.99       506.63 o                         
  14   0 -16       1030.50        886.98       226.92 o                         
  16   0 -16        304.59        479.88       195.93 o                         
  18   0 -16       1284.43       1405.05       287.12 o                         
  20   0 -16       4345.94       4442.52       495.01 o                         
  22   0 -16      11682.79      11092.49       801.21 o                         
  24   0 -16       3552.90       3567.57       470.12 o                         
  26   0 -16       1208.79       1288.87       316.74 o                         
  28   0 -16       4504.65       4530.34       588.48 o                         
  30   0 -16       1306.38       1721.74       390.70 o                         
   1   1 -16       5684.62       5645.61       184.96 o                         
   2   1 -16       1068.06        856.64        80.37 o                         
   3   1 -16       3411.08       3497.23       151.95 o                         
   4   1 -16       4482.93       4259.69       184.74 o                         
   5   1 -16       1430.52       1407.56       123.91 o                         
   6   1 -16        853.57        770.62        66.85 o                         
   7   1 -16        142.44         59.16        38.83 o                         
   8   1 -16       2996.44       2883.24       177.76 o                         
   9   1 -16        948.09        811.83       107.09 o                         
  10   1 -16       2104.87       1893.22       155.42 o                         
  11   1 -16       3005.00       3144.43       248.45 o                         
  12   1 -16      12485.68      12983.03       500.32 o                         
  13   1 -16       1751.39       1891.46       183.91 o                         
  14   1 -16        249.58        262.22       108.95 o                         
  15   1 -16        331.98        339.24        82.66 o                         
  16   1 -16        813.62        670.59       109.65 o                         
  17   1 -16        214.08        130.84        86.95 o                         
  18   1 -16       3071.04       2971.77       284.19 o                         
  19   1 -16          4.55         74.88       110.81 o                         
  20   1 -16       1208.30       1013.94       191.53 o                         
  21   1 -16       4565.88       4634.14       366.20 o                         
  22   1 -16        786.76        677.80       160.31 o                         
  23   1 -16       1614.11       1427.56       224.99 o                         
  24   1 -16        158.73        356.03       133.24 o                         
  25   1 -16       1623.06       1444.34       236.61 o                         
  26   1 -16        476.78        393.06       148.61 o                         
  27   1 -16        457.31         85.83       190.08 o                         
  28   1 -16        594.82        498.19       171.18 o                         
  29   1 -16       2161.15       2251.31       299.35 o                         
  30   1 -16        189.95       -164.45       164.45 o                         
  31   1 -16         93.95        383.01       213.89 o                         
   0   2 -16       2728.85       2412.75       174.33 o                         
   1   2 -16       5468.70       5208.11       141.72 o                         
   2   2 -16          7.88        -41.49        41.49 o                         
   3   2 -16        177.37        151.66        36.94 o                         
   4   2 -16      26269.47      25564.44       538.02 o                         
   5   2 -16       3276.46       3410.00       145.57 o                         
   6   2 -16       2458.56       2593.57       119.88 o                         
   7   2 -16       1675.15       1652.88       128.86 o                         
   8   2 -16        161.21         89.00        41.42 o                         
   9   2 -16       2114.16       2084.96       122.12 o                         
  10   2 -16        232.70        197.79        51.68 o                         
  11   2 -16        211.66        248.35        53.55 o                         
  12   2 -16        222.59        217.14       117.70 o                         
  13   2 -16       2363.95       2487.41       150.63 o                         
  14   2 -16        588.60        588.02       117.95 o                         
  15   2 -16       4606.57       5062.29       250.53 o                         
  16   2 -16        812.06        860.34       135.86 o                         
  17   2 -16       1759.51       2199.45       176.84 o                         
  18   2 -16       2497.59       2506.96       191.78 o                         
  19   2 -16         18.23         10.90        67.88 o                         
  20   2 -16        559.24        527.51       149.32 o                         
  21   2 -16       6845.48       7499.09       459.49 o                         
  22   2 -16        275.39         -1.16       186.87 o                         
  23   2 -16        211.06        233.84       138.86 o                         
  24   2 -16       5674.43       6147.17       440.60 o                         
  25   2 -16         57.07        166.87       140.93 o                         
  26   2 -16       2734.74       2535.07       469.82 o                         
  27   2 -16         45.35        167.21       172.74 o                         
  28   2 -16        491.30        372.88       241.59 o                         
   1   3 -16        281.33         59.77       114.20 o                         
   2   3 -16       1522.34       1714.45       216.13 o                         
   3   3 -16        389.80        114.95       198.07 o                         
   4   3 -16        967.62       1150.72       188.92 o                         
   5   3 -16        112.74         40.35        87.77 o                         
   6   3 -16        295.25        323.67       126.42 o                         
   7   3 -16         31.21        -26.42       151.47 o                         
   8   3 -16       6236.27       5816.63       386.74 o                         
   9   3 -16       1341.41        998.80       113.97 o                         
  10   3 -16         37.63         37.37        37.44 o                         
  11   3 -16        567.41        541.40        76.07 o                         
  12   3 -16        595.23        672.31        91.09 o                         
  13   3 -16       1235.32       1283.43       181.83 o                         
  14   3 -16       1581.19       1847.94       183.13 o                         
  15   3 -16        177.56        135.73        72.14 o                         
  16   3 -16       5085.50       5339.06       302.00 o                         
  17   3 -16       1951.13       1785.16       233.73 o                         
  18   3 -16          3.63        108.18       178.33 o                         
  19   3 -16         78.74        -45.49       160.34 o                         
  20   3 -16        267.55        332.42       217.60 o                         
  21   3 -16        985.42       1443.15       363.95 o                         
  22   3 -16         61.17        283.03       233.53 o                         
  23   3 -16         40.49        -34.67       156.60 o                         
  24   3 -16        328.65        369.54       230.41 o                         
  25   3 -16        347.96        270.95       189.23 o                         
  26   3 -16         25.19       -112.80       179.12 o                         
   0   4 -16       1723.25       1247.48       297.24 o                         
   1   4 -16        680.98        393.28       122.10 o                         
   2   4 -16        718.53        229.70       124.08 o                         
   3   4 -16       2730.93       2162.69       256.46 o                         
   4   4 -16       2866.25       2429.29       266.91 o                         
   5   4 -16       7730.29       7681.11       634.12 o                         
   6   4 -16       1356.92       1453.28       222.29 o                         
   7   4 -16        427.67        198.74        88.30 o                         
   8   4 -16       5556.51       4620.81       596.67 o                         
   9   4 -16        770.33        646.85        71.20 o                         
  10   4 -16        476.85        315.73        54.14 o                         
  11   4 -16         20.19        -42.39        42.39 o                         
  12   4 -16        948.98        970.52       105.28 o                         
  13   4 -16       1393.93       1731.67       192.08 o                         
  14   4 -16         20.63         58.20        54.52 o                         
  15   4 -16        880.33        846.92       110.99 o                         
  16   4 -16        559.19        442.07        97.63 o                         
  17   4 -16       3657.09       4094.25       377.99 o                         
  18   4 -16         38.13        191.61        73.90 o                         
  19   4 -16        189.43        298.00       137.19 o                         
  20   4 -16       2957.39       2815.55       312.50 o                         
  21   4 -16        320.68        283.04       133.84 o                         
  22   4 -16        236.42         22.65       100.65 o                         
  23   4 -16        353.02         62.18       115.11 o                         
  24   4 -16        173.06         54.18       104.66 o                         
   1   5 -16       1086.91       1056.23       217.24 o                         
   2   5 -16         67.33       -142.81       142.81 o                         
   3   5 -16         15.42       -246.57       247.26 o                         
   4   5 -16       1341.04       1513.14       224.54 o                         
   5   5 -16        447.51        377.76       248.91 o                         
   6   5 -16       1001.07        587.00       191.30 o                         
   7   5 -16       3306.95       3004.15       431.73 o                         
   8   5 -16        254.47         -5.96        99.80 o                         
   9   5 -16        149.67        243.62       143.02 o                         
  10   5 -16        862.77        854.64       212.31 o                         
  11   5 -16        864.69        909.16       203.30 o                         
  12   5 -16       3308.51       2729.74       317.36 o                         
  13   5 -16       1842.54       1937.88       282.69 o                         
  14   5 -16        352.13        432.59       164.71 o                         
  15   5 -16         18.37        -82.32       110.53 o                         
  16   5 -16        406.14        545.96       171.59 o                         
  17   5 -16        971.60        925.78       205.64 o                         
  18   5 -16         51.99        -12.22       131.91 o                         
  19   5 -16        212.95        209.67       116.81 o                         
  20   5 -16       1000.77        917.39       218.13 o                         
   0   6 -16       4720.48       4865.39       591.33 o                         
   1   6 -16       2767.39       2837.75       329.95 o                         
   2   6 -16        223.29         -5.81       135.74 o                         
   3   6 -16         77.96       -269.91       351.03 o                         
   4   6 -16         13.41       -200.00       368.80 o                         
   5   6 -16        165.77         50.92       170.96 o                         
   6   6 -16        264.08        154.78       117.27 o                         
   7   6 -16        557.41        629.73       184.55 o                         
   8   6 -16        523.54        385.63       161.12 o                         
   9   6 -16        945.12        664.54       181.30 o                         
  10   6 -16        179.74       -105.52       120.32 o                         
  11   6 -16        579.45        406.96       125.17 o                         
  12   6 -16         67.18         39.94       182.84 o                         
  13   6 -16        693.15        474.80       232.13 o                         
  14   6 -16         69.81        339.10       201.42 o                         
  15   6 -16        432.56        446.22       218.39 o                         
   1   7 -16        819.11        909.27       207.09 o                         
   2   7 -16        221.57        172.17       131.54 o                         
   3   7 -16        481.63        379.15       167.75 o                         
   4   7 -16         43.88         10.11       165.75 o                         
   2   0 -15       2630.07       2528.25       182.66 o                         
   4   0 -15      16631.04      17437.68       517.22 o                         
   6   0 -15        365.90        344.80        91.65 o                         
   8   0 -15       9017.79       9015.70       537.24 o                         
  10   0 -15       7959.79       8164.58       525.13 o                         
  12   0 -15      12887.48      12389.94       678.75 o                         
  14   0 -15       1760.55       1482.53       270.17 o                         
  16   0 -15       1057.23        990.06       237.13 o                         
  18   0 -15       2377.20       2525.60       372.15 o                         
  20   0 -15        246.02        254.65       172.02 o                         
  22   0 -15       3739.81       3532.38       466.96 o                         
  24   0 -15       1784.11       1486.68       318.92 o                         
  26   0 -15        927.61        771.05       260.79 o                         
  28   0 -15       1129.75       1492.21       357.97 o                         
  30   0 -15        765.25        843.76       275.11 o                         
   0   1 -15      51410.59      49837.98      1192.38 o                         
   1   1 -15      11017.68      11126.14       245.68 o                         
   2   1 -15       3649.84       3249.05       136.27 o                         
   3   1 -15      16203.55      16158.40       295.38 o                         
   4   1 -15      26462.33      27506.17       648.08 o                         
   5   1 -15        139.22         62.47        33.46 o                         
   6   1 -15       2320.99       2209.43       103.11 o                         
   7   1 -15       9349.06       9025.02       290.24 o                         
   8   1 -15       1814.05       1659.39       140.24 o                         
   9   1 -15       3009.78       3083.66       187.01 o                         
  10   1 -15       1921.08       1924.29       194.48 o                         
  11   1 -15       7665.23       7768.88       374.92 o                         
  12   1 -15        667.66        720.91       107.62 o                         
  13   1 -15        531.84        436.62        85.79 o                         
  14   1 -15        124.59        154.38        72.43 o                         
  15   1 -15       4142.04       4393.68       238.04 o                         
  16   1 -15       1957.07       1976.60       174.88 o                         
  17   1 -15        601.42        456.38        94.87 o                         
  18   1 -15       2197.91       2185.34       245.40 o                         
  19   1 -15       1831.97       1862.69       229.32 o                         
  20   1 -15       3133.34       2939.18       611.13 o                         
  21   1 -15         55.10        160.65       112.66 o                         
  22   1 -15         41.83         80.44       110.05 o                         
  23   1 -15       3151.77       2899.67       307.49 o                         
  24   1 -15       5907.35       6056.73       431.69 o                         
  25   1 -15        959.96        896.12       191.56 o                         
  26   1 -15       1282.51        920.72       192.41 o                         
  27   1 -15         52.93       -142.37       142.37 o                         
  28   1 -15        392.21        145.97       114.21 o                         
  29   1 -15        646.20        461.48       163.04 o                         
  30   1 -15        283.83        361.61       209.46 o                         
  31   1 -15         76.18       -176.20       176.20 o                         
   1   2 -15       5131.21       4710.14       149.47 o                         
   2   2 -15       1359.40       1204.69        78.95 o                         
   3   2 -15       1569.04       1434.24       137.84 o                         
   4   2 -15       4757.43       4871.38       141.33 o                         
   5   2 -15       3571.22       3404.64       103.52 o                         
   6   2 -15       1961.14       1758.67       151.42 o                         
   7   2 -15       3612.99       3717.17       145.87 o                         
   8   2 -15      13847.62      14982.97       297.60 o                         
   9   2 -15       1425.00       1271.60        97.71 o                         
  10   2 -15       1335.30       1199.10        99.53 o                         
  11   2 -15        271.71        221.99        60.10 o                         
  12   2 -15       2394.49       2450.83       145.26 o                         
  13   2 -15        205.49        230.42        67.35 o                         
  14   2 -15       1889.42       1910.44       233.07 o                         
  15   2 -15       1820.87       2146.73       169.28 o                         
  16   2 -15       6355.90       6534.06       290.12 o                         
  17   2 -15        804.32        866.74       172.82 o                         
  18   2 -15       2976.00       3001.50       208.39 o                         
  19   2 -15        925.03        950.94       124.41 o                         
  20   2 -15        450.91        446.07       189.58 o                         
  21   2 -15        585.17        735.05       173.74 o                         
  22   2 -15        803.84        880.20       179.93 o                         
  23   2 -15       1445.50       1123.88       192.18 o                         
  24   2 -15          9.34         10.38        92.90 o                         
  25   2 -15        705.28        499.58       218.87 o                         
  26   2 -15        818.89        392.85       200.60 o                         
  27   2 -15       1131.46       1321.71       345.98 o                         
  28   2 -15       1141.38       1179.28       338.20 o                         
  29   2 -15         51.72        170.07       183.33 o                         
   0   3 -15       4419.58       3893.56       415.30 o                         
   1   3 -15       2132.76       2100.56       225.90 o                         
   2   3 -15       8162.54       7690.16       571.81 o                         
   3   3 -15       1323.26       1044.28       222.38 o                         
   4   3 -15       8422.01       8648.73       440.69 o                         
   5   3 -15       2552.53       2370.28       244.20 o                         
   6   3 -15       3224.54       3435.34       295.76 o                         
   7   3 -15       2012.62       1836.63       219.51 o                         
   8   3 -15        276.16        146.84        26.98 o                         
   9   3 -15       1105.35       1039.13        68.32 o                         
  10   3 -15        832.86        940.91        69.18 o                         
  11   3 -15        661.21        753.78       129.16 o                         
  12   3 -15       1847.73       2003.82       113.49 o                         
  13   3 -15       2409.14       2698.47       135.77 o                         
  14   3 -15       1391.16       1413.13       118.55 o                         
  15   3 -15       1363.10       1436.64       112.11 o                         
  16   3 -15       2355.96       2358.62       143.28 o                         
  17   3 -15       1145.05       1107.63       113.95 o                         
  18   3 -15         29.86         89.13        53.34 o                         
  19   3 -15       1366.63       1512.72       186.21 o                         
  20   3 -15       7857.74       8758.79       459.07 o                         
  21   3 -15        971.51       1230.63       180.84 o                         
  22   3 -15        367.30        231.17       100.07 o                         
  23   3 -15         32.50       -104.13       104.13 o                         
  24   3 -15       1684.30       1149.04       323.72 o                         
  25   3 -15        253.62        269.17       226.71 o                         
  26   3 -15        805.08        533.20       268.72 o                         
  27   3 -15         67.87        382.18       256.73 o                         
   1   4 -15       1438.73       1081.03        99.23 o                         
   2   4 -15       1453.66        931.66       173.18 o                         
   3   4 -15        740.97        575.89       124.27 o                         
   4   4 -15         71.00        -44.92        97.06 o                         
   5   4 -15        905.30       1021.39        96.93 o                         
   6   4 -15        292.46        104.96       105.45 o                         
   7   4 -15        798.00       1064.47       218.08 o                         
   8   4 -15       1136.54       1300.03       200.21 o                         
   9   4 -15       2123.06       1960.26       151.32 o                         
  10   4 -15        163.94        284.95        64.33 o                         
  11   4 -15        555.21        619.48       114.18 o                         
  12   4 -15       1165.42       1263.69       170.24 o                         
  13   4 -15       1517.23       1816.76       337.15 o                         
  14   4 -15        856.95        834.30       111.60 o                         
  15   4 -15        674.37        775.26       135.85 o                         
  16   4 -15       4902.34       5621.80       470.16 o                         
  17   4 -15        951.31       1040.03       132.95 o                         
  18   4 -15        173.20        132.46        77.24 o                         
  19   4 -15       3897.77       4033.94       317.74 o                         
  20   4 -15        552.38        508.31       113.68 o                         
  21   4 -15         75.04        178.57        80.22 o                         
  22   4 -15        757.83        664.03       240.08 o                         
  23   4 -15       1383.20       1431.93       365.73 o                         
  24   4 -15         23.40         11.90       167.29 o                         
  25   4 -15         48.57         13.12       178.66 o                         
   0   5 -15       1234.87       1326.90       288.14 o                         
   1   5 -15        362.23       -209.81       325.02 o                         
   2   5 -15       3233.34       3095.11       311.30 o                         
   3   5 -15        249.64        121.88       269.76 o                         
   4   5 -15       1940.15       2223.00       270.26 o                         
   5   5 -15       1893.64       2034.81       255.97 o                         
   6   5 -15       2448.46       2723.37       480.66 o                         
   7   5 -15       1417.69       1281.02       176.98 o                         
   8   5 -15        221.02        111.54        96.07 o                         
   9   5 -15        884.93       1130.85       201.96 o                         
  10   5 -15       1862.10       2144.69       583.50 o                         
  11   5 -15         43.39        -84.69       116.17 o                         
  12   5 -15        786.99        736.14       178.73 o                         
  13   5 -15        986.42        979.91       206.98 o                         
  14   5 -15        562.23        672.02       159.66 o                         
  15   5 -15        792.99        913.61       197.43 o                         
  16   5 -15       1321.60       1417.28       248.69 o                         
  17   5 -15       1586.15       1388.03       237.68 o                         
  18   5 -15        662.84        535.52       172.32 o                         
  19   5 -15         51.17        211.28       124.65 o                         
  20   5 -15        350.85         17.10       102.21 o                         
  21   5 -15        450.36        150.08       226.69 o                         
   1   6 -15         35.53       -245.54       245.54 o                         
   2   6 -15         29.67       -136.40       136.40 o                         
   3   6 -15        114.13         88.59       110.03 o                         
   4   6 -15        978.87       1172.16       213.53 o                         
   5   6 -15        600.66        557.69       162.35 o                         
   6   6 -15        163.35         60.04       379.80 o                         
   7   6 -15        611.94        320.33       138.03 o                         
   8   6 -15        200.60        172.85       127.55 o                         
   9   6 -15        840.52        939.44       209.02 o                         
  10   6 -15        778.65        766.06       162.00 o                         
  11   6 -15         58.02        -31.33       102.75 o                         
  12   6 -15        599.72        570.58       174.76 o                         
  13   6 -15       1050.07       1075.89       224.19 o                         
  14   6 -15        306.51        279.88       153.22 o                         
  15   6 -15        262.17         -0.82       152.43 o                         
  16   6 -15        259.39        254.95       193.17 o                         
   0   7 -15        285.77         21.93       163.87 o                         
   1   7 -15        108.36         16.45       126.57 o                         
   2   7 -15        333.83        276.36       122.37 o                         
   3   7 -15        711.00        641.84       223.94 o                         
   4   7 -15        443.00        409.09       166.76 o                         
   5   7 -15         21.65        -74.12       265.35 o                         
   6   7 -15        265.82         10.53       108.84 o                         
   7   7 -15        141.54       -207.13       207.13 o                         
   8   7 -15         68.94         68.01       148.37 o                         
   0   0 -14       4389.68       4614.56       328.50 o                         
   2   0 -14       4723.53       4389.89       229.21 o                         
   4   0 -14      50756.84      48129.07       665.59 o                         
   6   0 -14       7521.54       7394.07       296.61 o                         
   8   0 -14       1209.85       1596.22       250.31 o                         
  10   0 -14        268.00        349.44       144.32 o                         
  12   0 -14        206.22        558.84       210.42 o                         
  14   0 -14       8917.54      10244.04       640.32 o                         
  16   0 -14       9477.49       9047.23       630.87 o                         
  18   0 -14       7399.43       7052.59       589.18 o                         
  20   0 -14       2240.91       1911.42       338.34 o                         
  22   0 -14       3442.43       3766.61       471.41 o                         
  24   0 -14       2936.08       2612.22       412.54 o                         
  26   0 -14       6439.35       5584.53       604.22 o                         
  28   0 -14       3359.51       2861.60       466.45 o                         
  30   0 -14        358.27        542.57       252.16 o                         
   1   1 -14       4162.78       4130.47       149.08 o                         
   2   1 -14       2780.79       2442.36       116.85 o                         
   3   1 -14       7418.09       7322.75       194.81 o                         
   4   1 -14       1147.66       1099.89       141.99 o                         
   5   1 -14       2323.26       2059.81       146.97 o                         
   6   1 -14         84.09         48.88        61.06 o                         
   7   1 -14       7479.00       7561.33       359.36 o                         
   8   1 -14      21798.23      22486.34       518.00 o                         
   9   1 -14        488.27        471.74       108.04 o                         
  10   1 -14         58.26        145.40       257.13 o                         
  11   1 -14         11.40         90.42        83.90 o                         
  12   1 -14       3200.15       3145.64       207.04 o                         
  13   1 -14        188.79        183.35        73.39 o                         
  14   1 -14       2778.87       2498.78       180.24 o                         
  15   1 -14       1603.01       1348.09       142.55 o                         
  16   1 -14       5144.76       5268.14       263.20 o                         
  17   1 -14       1589.98       1631.81       202.24 o                         
  18   1 -14        520.56        502.68       102.33 o                         
  19   1 -14        103.57        217.07       124.64 o                         
  20   1 -14        708.60        735.69       170.73 o                         
  21   1 -14       1803.75       1878.43       263.47 o                         
  22   1 -14          9.38         21.57        93.42 o                         
  23   1 -14         93.78        131.30       119.72 o                         
  24   1 -14        218.40        360.98       158.02 o                         
  25   1 -14       2680.82       2770.31       303.82 o                         
  26   1 -14       1511.29       1303.36       220.50 o                         
  27   1 -14        206.34         51.50        96.32 o                         
  28   1 -14        908.55        794.64       189.12 o                         
  29   1 -14       1756.53       1605.39       400.99 o                         
  30   1 -14        997.88       1168.79       231.12 o                         
  31   1 -14        171.91        113.91       155.27 o                         
   0   2 -14      42848.36      33733.20      4399.75 o                         
   1   2 -14         97.88        -23.02        23.02 o                         
   2   2 -14        860.28        580.34       121.50 o                         
   3   2 -14       4333.08       3887.62       330.61 o                         
   4   2 -14       6160.66       5584.66       318.11 o                         
   5   2 -14       1604.75       1505.18        82.34 o                         
   6   2 -14       1318.38       1144.25        78.10 o                         
   7   2 -14      12277.57      13654.98       289.54 o                         
   8   2 -14      13066.72      13531.66       276.57 o                         
   9   2 -14       2689.94       2699.45       143.06 o                         
  10   2 -14       4078.57       4135.35       176.01 o                         
  11   2 -14       1265.44       1231.74       101.79 o                         
  12   2 -14        865.21        910.18       157.48 o                         
  13   2 -14       5784.64       5927.72       250.72 o                         
  14   2 -14       2146.26       2401.45       242.59 o                         
  15   2 -14       1759.31       1866.82       155.88 o                         
  16   2 -14         31.17         12.05        52.23 o                         
  17   2 -14       2105.28       2306.81       182.03 o                         
  18   2 -14       1632.89       1482.65       228.01 o                         
  19   2 -14        847.11        769.54       129.47 o                         
  20   2 -14       3326.39       3193.66       601.65 o                         
  21   2 -14         82.07        229.58       128.94 o                         
  22   2 -14       2646.51       2874.82       292.52 o                         
  23   2 -14        439.73        341.75       170.14 o                         
  24   2 -14       1789.30       1798.74       378.48 o                         
  25   2 -14       2506.41       2515.55       425.36 o                         
  26   2 -14        570.50        441.46       229.55 o                         
  27   2 -14        512.59        536.27       229.06 o                         
  28   2 -14        672.78        616.13       255.26 o                         
  29   2 -14         52.04        112.73       137.69 o                         
   1   3 -14       1021.91       1132.65       161.15 o                         
   2   3 -14       1621.12       1754.30       223.60 o                         
   3   3 -14       1726.99       1600.06       211.78 o                         
   4   3 -14       1643.13       1685.85       217.90 o                         
   5   3 -14       1268.56       1262.97       196.29 o                         
   6   3 -14       6887.77       6442.76       386.65 o                         
   7   3 -14        101.44         41.64        20.81 o                         
   8   3 -14       1014.85        773.53        47.05 o                         
   9   3 -14       1830.23       1599.03        96.44 o                         
  10   3 -14       1058.09       1096.39        77.69 o                         
  11   3 -14        806.64        945.38        79.91 o                         
  12   3 -14       9642.38      10854.38       361.17 o                         
  13   3 -14        710.55        751.71       118.38 o                         
  14   3 -14        354.92        276.92        57.31 o                         
  15   3 -14         36.24          8.28        37.92 o                         
  16   3 -14       2937.00       3048.87       219.46 o                         
  17   3 -14        257.48        281.82       104.12 o                         
  18   3 -14       1110.29       1082.34       113.41 o                         
  19   3 -14        636.44        605.56        94.67 o                         
  20   3 -14       2327.61       2164.78       222.72 o                         
  21   3 -14       2170.49       1994.25       222.12 o                         
  22   3 -14        808.65        818.94       281.72 o                         
  23   3 -14        284.37        238.98       135.28 o                         
  24   3 -14        803.26        682.49       147.89 o                         
  25   3 -14        323.05        443.62       133.51 o                         
  26   3 -14        822.86        733.33       156.88 o                         
  27   3 -14         37.71         28.88       119.53 o                         
  28   3 -14       1558.06        773.08       298.78 o                         
   0   4 -14       2369.47       2060.97       133.13 o                         
   1   4 -14       5668.84       5062.40       221.80 o                         
   2   4 -14       1095.34        993.84       125.07 o                         
   3   4 -14        133.59         48.76        98.56 o                         
   4   4 -14        988.36        802.10       175.76 o                         
   5   4 -14        210.20        261.98        61.85 o                         
   6   4 -14        290.53        342.01        71.87 o                         
   7   4 -14        809.63        805.10       101.67 o                         
   8   4 -14       1195.60       1047.62        83.98 o                         
   9   4 -14       6796.41       7101.71       225.90 o                         
  10   4 -14         54.09         55.58        42.15 o                         
  11   4 -14        124.67         97.21        75.56 o                         
  12   4 -14         20.78          9.18        77.19 o                         
  13   4 -14       6103.98       6619.64       271.85 o                         
  14   4 -14        811.18        768.47       105.40 o                         
  15   4 -14         48.46        109.14        61.74 o                         
  16   4 -14       2569.95       2912.38       214.49 o                         
  17   4 -14       1064.11       1070.72       149.07 o                         
  18   4 -14         41.31         44.28       115.87 o                         
  19   4 -14        809.74        807.28       126.27 o                         
  20   4 -14        548.42        518.82       109.24 o                         
  21   4 -14       3805.37       4317.79       733.17 o                         
  22   4 -14        151.80         83.04        94.70 o                         
  23   4 -14         89.22        360.75       215.80 o                         
  24   4 -14       2090.85       1914.60       397.90 o                         
  25   4 -14        120.01        124.20       174.07 o                         
   1   5 -14        210.53         15.79       116.78 o                         
   2   5 -14        650.31        586.35       138.95 o                         
   3   5 -14       1240.41       1388.75       219.22 o                         
   4   5 -14        113.16         72.63       144.98 o                         
   5   5 -14        141.28         10.77       119.17 o                         
   6   5 -14        341.54        189.22       114.36 o                         
   7   5 -14       2182.06       2194.51       215.45 o                         
   8   5 -14       3289.65       3378.79       444.55 o                         
   9   5 -14       1094.97       1281.32       214.75 o                         
  10   5 -14         61.03        -19.96       106.81 o                         
  11   5 -14       1371.40       1285.94       222.38 o                         
  12   5 -14        323.29        249.72       147.16 o                         
  13   5 -14        946.54       1150.32       273.76 o                         
  14   5 -14        196.13         81.24       310.93 o                         
  15   5 -14        418.34        165.11       112.01 o                         
  16   5 -14       1725.19       1703.99       255.30 o                         
  17   5 -14        576.95        645.23       174.49 o                         
  18   5 -14         59.05       -245.47       245.47 o                         
  19   5 -14         42.01        -19.06       157.52 o                         
  20   5 -14        306.96        301.45       142.32 o                         
  21   5 -14       1440.94       1681.64       265.29 o                         
  22   5 -14         82.11        -66.59       169.03 o                         
   0   6 -14        334.97         -9.04       191.42 o                         
   1   6 -14        130.62        -83.07       127.90 o                         
   2   6 -14        243.56         53.78       107.15 o                         
   3   6 -14       1215.59       1361.04       217.51 o                         
   4   6 -14       2079.65       2090.49       428.13 o                         
   5   6 -14       2996.47       3085.17       330.91 o                         
   6   6 -14        243.39         90.58       235.97 o                         
   7   6 -14        289.92        300.94       126.36 o                         
   8   6 -14         97.56        -71.21       127.82 o                         
   9   6 -14        213.07         80.82       109.45 o                         
  10   6 -14        135.57         19.12       116.89 o                         
  11   6 -14        141.59        158.50       113.06 o                         
  12   6 -14         16.76        -95.98       326.08 o                         
  13   6 -14       1651.30       1905.90       316.44 o                         
  14   6 -14        797.55        974.03       231.96 o                         
  15   6 -14         71.94        141.37       146.48 o                         
  16   6 -14          3.72         68.11       164.08 o                         
  17   6 -14        696.52        613.24       245.13 o                         
  18   6 -14         75.97         17.44       225.36 o                         
   1   7 -14        264.42         54.75       101.83 o                         
   2   7 -14         15.87        -62.64       258.86 o                         
   3   7 -14         51.05        -66.91       358.18 o                         
   4   7 -14        186.88        199.56       136.17 o                         
   5   7 -14        794.38        525.31       346.39 o                         
   6   7 -14         89.46       -143.03       143.03 o                         
   7   7 -14        932.62        739.73       277.40 o                         
   8   7 -14        238.34         62.88       110.01 o                         
   9   7 -14        230.78        156.99       158.44 o                         
  10   7 -14         19.07       -105.20       150.07 o                         
   2   0 -13       6494.10       6280.70       259.65 o                         
   4   0 -13       2056.93       1980.22       318.40 o                         
   6   0 -13      18584.94      18196.51       618.83 o                         
   8   0 -13      11944.78      11719.92       588.15 o                         
  10   0 -13       1084.74        953.51       196.02 o                         
  12   0 -13      20240.70      21213.54       851.12 o                         
  14   0 -13       6532.52       6897.65       523.31 o                         
  16   0 -13       3034.47       2988.68       258.15 o                         
  18   0 -13       8537.83       8455.53       630.25 o                         
  20   0 -13        982.04        882.87       250.94 o                         
  22   0 -13        732.16        333.33       206.61 o                         
  24   0 -13       2848.84       2740.98       423.01 o                         
  26   0 -13       1863.95       2227.59       411.68 o                         
  28   0 -13       2313.92       2200.34       417.39 o                         
  30   0 -13        293.82        883.86       282.47 o                         
   0   1 -13       2894.55       2503.77       156.72 o                         
   1   1 -13       5053.84       4712.88       151.22 o                         
   2   1 -13        242.02        220.01        54.89 o                         
   3   1 -13       4427.51       3884.10       173.66 o                         
   4   1 -13       9253.98       9032.33       259.08 o                         
   5   1 -13       1350.30       1101.67        68.95 o                         
   6   1 -13      11064.74      11504.72       373.92 o                         
   7   1 -13      11680.17      11969.41       323.59 o                         
   8   1 -13      10583.77      11034.78       395.21 o                         
   9   1 -13       1734.74       1893.22       180.73 o                         
  10   1 -13       6424.91       7141.34       335.29 o                         
  11   1 -13       6657.46       6795.08       257.51 o                         
  12   1 -13       2130.63       2225.12       155.83 o                         
  13   1 -13        206.25        206.80        68.61 o                         
  14   1 -13       5834.82       5832.78       261.57 o                         
  15   1 -13       3626.07       3596.68       214.65 o                         
  16   1 -13       3273.19       3367.97       211.66 o                         
  17   1 -13        936.31        860.26       121.83 o                         
  18   1 -13       2621.07       2524.06       205.53 o                         
  19   1 -13       3571.33       3557.31       307.94 o                         
  20   1 -13       3366.57       3382.07       302.04 o                         
  21   1 -13        169.93        413.92       144.45 o                         
  22   1 -13       1438.78       1436.45       214.05 o                         
  23   1 -13       2172.57       2138.83       315.42 o                         
  24   1 -13       2854.68       2649.31       288.72 o                         
  25   1 -13        902.89        787.46       303.27 o                         
  26   1 -13       1209.70       1149.82       209.24 o                         
  27   1 -13       2176.42       2051.76       270.76 o                         
  28   1 -13       1299.01       1278.03       317.05 o                         
  29   1 -13        894.45        615.28       184.23 o                         
  30   1 -13        729.58        867.30       206.76 o                         
  31   1 -13        511.49        511.04       252.76 o                         
   1   2 -13        348.81        229.42        60.17 o                         
   2   2 -13      19131.60      16783.53       909.92 o                         
   3   2 -13       3172.71       2236.34       265.24 o                         
   4   2 -13       2106.84       1804.44       179.33 o                         
   5   2 -13       2782.86       2540.50       106.14 o                         
   6   2 -13        391.75        293.23        46.72 o                         
   7   2 -13         14.46         72.62        61.77 o                         
   8   2 -13       6422.68       6391.50       188.71 o                         
   9   2 -13        201.81        198.78        55.05 o                         
  10   2 -13       7124.14       7508.81       221.60 o                         
  11   2 -13        220.25        251.64        64.94 o                         
  12   2 -13       3332.47       3326.44       145.61 o                         
  13   2 -13       4652.46       4885.16       182.53 o                         
  14   2 -13       2131.99       2003.00       125.49 o                         
  15   2 -13        901.61        976.77        96.36 o                         
  16   2 -13       3701.77       3610.10       175.08 o                         
  17   2 -13       3349.95       3409.12       175.72 o                         
  18   2 -13       1123.40        988.55       102.72 o                         
  19   2 -13        110.98         20.64        91.86 o                         
  20   2 -13       1060.57       1021.53       132.47 o                         
  21   2 -13       3045.71       2769.61       208.40 o                         
  22   2 -13       2069.85       2433.12       338.70 o                         
  23   2 -13        507.85        289.53       198.92 o                         
  24   2 -13        629.07        717.93       258.11 o                         
  25   2 -13        202.97        -14.28       192.92 o                         
  26   2 -13         46.10        154.79       195.83 o                         
  27   2 -13       2744.96       2148.05       423.33 o                         
  28   2 -13       2068.21       1838.38       403.31 o                         
  29   2 -13        332.79        879.08       310.45 o                         
  30   2 -13       1339.14       1110.67       347.35 o                         
   0   3 -13       8607.86       6339.66       812.14 o                         
   1   3 -13        117.93         -9.38        57.95 o                         
   2   3 -13      22800.84      21642.51       470.22 o                         
   3   3 -13       7259.94       7096.30       341.05 o                         
   4   3 -13      19023.14      19089.00       632.49 o                         
   5   3 -13       4831.23       5055.65       334.23 o                         
   6   3 -13       2581.48       2276.90       181.76 o                         
   7   3 -13       1441.78       1120.49        90.97 o                         
   8   3 -13        433.60        406.71        49.60 o                         
   9   3 -13       1129.51       1129.92        74.63 o                         
  10   3 -13       5559.69       5963.81       173.62 o                         
  11   3 -13       3025.49       3196.08       207.17 o                         
  12   3 -13        733.15        800.12        77.07 o                         
  13   3 -13        249.95        352.28        70.54 o                         
  14   3 -13        606.95        641.43        84.38 o                         
  15   3 -13         55.60        193.04        75.34 o                         
  16   3 -13       1685.14       1957.96       145.27 o                         
  17   3 -13       1353.22       1260.52       121.77 o                         
  18   3 -13       1606.24       1740.65       144.14 o                         
  19   3 -13       1289.09       1311.79       143.35 o                         
  20   3 -13       2138.86       2420.87       231.90 o                         
  21   3 -13        728.29        666.35       310.07 o                         
  22   3 -13        958.57        918.04       152.88 o                         
  23   3 -13       1387.48       1236.69       184.97 o                         
  24   3 -13       5994.08       5666.39       604.26 o                         
  25   3 -13       1339.54        952.68       254.00 o                         
  26   3 -13        851.12        888.97       179.82 o                         
  27   3 -13        892.23        729.72       155.66 o                         
  28   3 -13       2242.22       1489.94       217.69 o                         
  29   3 -13        313.63        261.53       136.73 o                         
   1   4 -13       5408.29       5011.43       386.29 o                         
   2   4 -13       5337.32       5314.21       215.00 o                         
   3   4 -13       2252.44       2115.09       140.89 o                         
   4   4 -13        298.24        117.41        88.53 o                         
   5   4 -13       1344.40       1279.49       189.24 o                         
   6   4 -13        556.69        487.38        80.41 o                         
   7   4 -13        551.27        345.93        71.00 o                         
   8   4 -13        805.86        762.47        76.70 o                         
   9   4 -13       1509.23       1320.64        99.54 o                         
  10   4 -13       1627.26       1815.04       119.87 o                         
  11   4 -13        416.33        408.60        57.20 o                         
  12   4 -13       5484.89       5500.09       196.14 o                         
  13   4 -13        760.79        838.55       104.05 o                         
  14   4 -13       1131.50       1126.18       196.71 o                         
  15   4 -13        707.62        817.66       112.04 o                         
  16   4 -13        424.55        493.28        95.73 o                         
  17   4 -13        781.77        717.78       113.67 o                         
  18   4 -13        588.47        630.57       111.65 o                         
  19   4 -13        536.21        482.35       104.34 o                         
  20   4 -13        788.69        856.23       146.99 o                         
  21   4 -13        117.35        177.23        83.54 o                         
  22   4 -13        484.53        425.80       128.84 o                         
  23   4 -13       3386.73       3331.81       513.50 o                         
  24   4 -13        187.09        243.69       124.67 o                         
  25   4 -13         32.76       -112.50       112.50 o                         
  26   4 -13        518.76        450.41       197.44 o                         
   0   5 -13       2270.92       2308.19       343.02 o                         
   1   5 -13        649.48        345.85       126.48 o                         
   2   5 -13        861.12        611.41       162.12 o                         
   3   5 -13       2290.93       2377.52       263.60 o                         
   4   5 -13        183.62        185.29        64.53 o                         
   5   5 -13        200.19        215.10        72.65 o                         
   6   5 -13       1197.65       1159.16       145.03 o                         
   7   5 -13        167.68        144.88        68.16 o                         
   8   5 -13       1683.33       1648.95       213.57 o                         
   9   5 -13       1128.70        965.50       187.90 o                         
  10   5 -13        446.15        534.86       145.67 o                         
  11   5 -13       1640.73       1801.87       246.07 o                         
  12   5 -13       1306.65       1076.50       203.95 o                         
  13   5 -13        959.96        960.92       278.67 o                         
  14   5 -13       1142.49        876.38       183.23 o                         
  15   5 -13        257.87        368.77       135.78 o                         
  16   5 -13       1759.75       2091.67       272.00 o                         
  17   5 -13        488.76        337.21       128.21 o                         
  18   5 -13        300.70         74.77       106.60 o                         
  19   5 -13        529.33        776.58       176.13 o                         
  20   5 -13       1079.32       1091.59       221.49 o                         
  21   5 -13        966.77        799.85       192.79 o                         
  22   5 -13         47.43        435.86       228.01 o                         
  23   5 -13         13.42       -191.73       191.73 o                         
   1   6 -13          1.41       -142.50       142.50 o                         
   2   6 -13         15.67       -119.51       119.51 o                         
   3   6 -13        772.27        624.57       156.06 o                         
   4   6 -13        187.05        108.86       122.24 o                         
   5   6 -13       1163.63       1212.10       228.38 o                         
   6   6 -13        906.14        886.89       179.79 o                         
   7   6 -13        614.17        480.58       144.71 o                         
   8   6 -13       1110.04        692.83       192.33 o                         
   9   6 -13        620.30        428.30       156.40 o                         
  10   6 -13         40.05        -68.24        94.37 o                         
  11   6 -13        542.31        600.64       165.14 o                         
  12   6 -13       1178.98       1337.18       241.69 o                         
  13   6 -13        983.24       1084.24       216.52 o                         
  14   6 -13        354.59        476.75       175.01 o                         
  15   6 -13        148.88         29.86       145.40 o                         
  16   6 -13        601.42        698.15       261.04 o                         
  17   6 -13        258.24        182.75       159.69 o                         
  18   6 -13        440.68        227.93       188.01 o                         
  19   6 -13        631.58        463.83       246.14 o                         
   0   7 -13        261.51         91.54       157.03 o                         
   1   7 -13        195.07         73.95       102.96 o                         
   2   7 -13        212.45         74.80       141.97 o                         
   3   7 -13        349.42        395.99       255.81 o                         
   4   7 -13        745.37        628.63       186.31 o                         
   5   7 -13        222.90         -0.94       108.69 o                         
   6   7 -13         22.59          6.78       148.67 o                         
   7   7 -13       1147.10       1339.52       238.60 o                         
   8   7 -13        342.76        238.37       139.12 o                         
   9   7 -13        115.64        104.03       144.75 o                         
  10   7 -13        207.25        302.36       153.46 o                         
  11   7 -13         54.17         37.70        93.21 o                         
  12   7 -13         28.53        452.01       222.67 o                         
   0   0 -12      50281.75      50136.51       973.97 o                         
   2   0 -12       3309.73       2825.99       252.71 o                         
   4   0 -12       2338.25       2377.62       202.73 o                         
   6   0 -12        807.25        709.11       161.92 o                         
   8   0 -12      13278.15      13202.47       591.37 o                         
  10   0 -12      27662.15      27531.13       895.04 o                         
  12   0 -12      11483.70      11649.73       623.55 o                         
  14   0 -12       6027.89       5835.65       477.47 o                         
  16   0 -12       3202.06       3324.42       254.88 o                         
  18   0 -12       5822.98       5203.90       491.99 o                         
  20   0 -12       2614.90       2602.17       376.62 o                         
  22   0 -12       8657.53       8869.69       693.93 o                         
  24   0 -12       4879.95       4144.53       509.06 o                         
  26   0 -12       1064.94        861.04       264.65 o                         
  28   0 -12         13.33        232.75       188.38 o                         
  30   0 -12       2680.73       2508.35       449.35 o                         
  32   0 -12       1840.91        985.29       303.07 o                         
   1   1 -12       2955.56       2560.24       117.90 o                         
   2   1 -12      13824.15      12758.52       375.69 o                         
   3   1 -12       3983.08       3983.38       219.84 o                         
   4   1 -12       6512.87       6565.62       214.15 o                         
   5   1 -12       1850.81       1542.72       115.13 o                         
   6   1 -12       6146.62       6005.52       218.69 o                         
   7   1 -12        305.28        206.45        63.26 o                         
   8   1 -12      11996.36      13467.92       419.99 o                         
   9   1 -12       1879.96       1573.03       167.57 o                         
  10   1 -12       3683.00       3652.23       224.71 o                         
  11   1 -12       1199.65       1290.17       120.90 o                         
  12   1 -12      10910.80      11228.40       330.54 o                         
  13   1 -12       2082.08       1805.92       147.47 o                         
  14   1 -12        633.92        665.33       100.04 o                         
  15   1 -12        869.08        846.21       113.43 o                         
  16   1 -12       1622.92       1562.99       149.26 o                         
  17   1 -12       1702.06       1509.51       182.15 o                         
  18   1 -12        514.71        574.12       103.50 o                         
  19   1 -12        255.97        277.91       144.23 o                         
  20   1 -12        813.38        874.06       198.43 o                         
  21   1 -12       1990.15       2124.92       241.42 o                         
  22   1 -12       3906.69       3442.24       320.35 o                         
  23   1 -12        250.45        278.83       127.35 o                         
  24   1 -12        950.08        756.92       176.35 o                         
  25   1 -12       5442.72       4903.97       396.42 o                         
  26   1 -12       1076.50        920.72       192.92 o                         
  27   1 -12         37.63         -6.80       103.26 o                         
  28   1 -12        879.26        843.85       188.88 o                         
  29   1 -12        687.70        351.50       250.52 o                         
  30   1 -12        169.25        609.10       251.60 o                         
  31   1 -12        771.54        858.28       284.45 o                         
   0   2 -12      12120.15      13269.33       661.41 o                         
   1   2 -12       7032.77       7410.64       353.94 o                         
   2   2 -12       3224.73       2936.18       252.99 o                         
   3   2 -12       1133.11       1122.03        89.65 o                         
   4   2 -12      34825.02      35496.44       848.74 o                         
   5   2 -12        477.41        620.43        59.81 o                         
   6   2 -12      16884.30      16745.09       262.28 o                         
   7   2 -12        303.07        282.83        68.29 o                         
   8   2 -12       3296.15       3132.59       107.49 o                         
   9   2 -12       4839.00       4919.67       138.47 o                         
  10   2 -12       1793.67       1675.28        95.30 o                         
  11   2 -12       4360.60       4891.53       165.93 o                         
  12   2 -12       5177.35       5127.48       177.74 o                         
  13   2 -12      10369.24      10770.84       264.64 o                         
  14   2 -12       7553.08       8032.70       238.18 o                         
  15   2 -12         24.44         66.69        50.73 o                         
  16   2 -12       5898.30       6006.37       221.70 o                         
  17   2 -12        952.45        910.73        95.81 o                         
  18   2 -12        376.71        341.52        68.03 o                         
  19   2 -12        139.38         15.43        45.73 o                         
  20   2 -12       2089.08       2045.33       186.97 o                         
  21   2 -12         78.34        144.46        92.52 o                         
  22   2 -12       3046.11       2820.81       261.81 o                         
  23   2 -12        505.12        485.80       129.07 o                         
  24   2 -12        904.18        624.10       145.66 o                         
  25   2 -12        639.03        323.12       114.27 o                         
  26   2 -12       2598.54       2152.99       418.70 o                         
  27   2 -12        579.17        399.10       231.03 o                         
  28   2 -12       4367.61       3748.33       548.24 o                         
  29   2 -12         67.48        276.00       223.99 o                         
  30   2 -12        234.69        194.67       250.27 o                         
   1   3 -12         59.20         37.77        52.71 o                         
   2   3 -12       2370.69       2139.76       119.05 o                         
   3   3 -12        449.12        436.21        60.49 o                         
   4   3 -12        187.35        213.72        52.77 o                         
   5   3 -12        879.39        963.89       120.97 o                         
   6   3 -12       6126.71       5849.45       267.90 o                         
   7   3 -12       2357.70       2069.01       143.68 o                         
   8   3 -12       8785.29       8961.76       330.92 o                         
   9   3 -12        542.47        464.87       104.09 o                         
  10   3 -12       1471.63       1600.37       125.85 o                         
  11   3 -12        185.13        255.86        56.43 o                         
  12   3 -12         14.73         70.13        46.55 o                         
  13   3 -12       1253.29       1385.51       111.74 o                         
  14   3 -12       2398.42       2412.94       150.34 o                         
  15   3 -12        779.93        923.80       104.29 o                         
  16   3 -12       8402.96       8623.89       294.03 o                         
  17   3 -12       2131.67       2203.17       157.33 o                         
  18   3 -12       4502.37       4615.76       227.12 o                         
  19   3 -12       1286.47       1504.36       137.39 o                         
  20   3 -12        574.38        797.15       111.68 o                         
  21   3 -12        612.20        595.18       131.20 o                         
  22   3 -12       1110.28        929.81       161.70 o                         
  23   3 -12        148.26        243.47       111.77 o                         
  24   3 -12        714.42        461.22       128.46 o                         
  25   3 -12        146.90         38.19        82.91 o                         
  26   3 -12       2543.68       2848.96       287.99 o                         
  27   3 -12       1565.57       1193.28       200.87 o                         
  28   3 -12        906.64        945.12       184.39 o                         
  29   3 -12        296.36        411.46       131.71 o                         
  30   3 -12       2192.60       2060.51       323.17 o                         
  31   3 -12        266.37       -149.73       149.73 o                         
   0   4 -12       4197.32       3603.82       428.33 o                         
   1   4 -12       2742.84       2451.51       437.97 o                         
   2   4 -12       1308.07       1305.94       202.98 o                         
   3   4 -12        561.37        333.82       129.44 o                         
   4   4 -12        320.71        134.75        79.91 o                         
   5   4 -12       4662.66       4408.21       213.90 o                         
   6   4 -12       3848.96       4001.45       252.44 o                         
   7   4 -12       2830.52       3103.19       146.41 o                         
   8   4 -12        289.63        179.37        59.30 o                         
   9   4 -12       1674.02       1743.11       115.32 o                         
  10   4 -12        867.54        886.60        69.19 o                         
  11   4 -12        727.61        677.60        63.61 o                         
  12   4 -12        440.01        461.73        67.53 o                         
  13   4 -12       2718.95       2798.32       149.36 o                         
  14   4 -12         72.64         49.25        49.29 o                         
  15   4 -12       3835.21       4030.78       335.93 o                         
  16   4 -12       2292.40       2008.48       251.53 o                         
  17   4 -12       7114.26       7297.38       441.73 o                         
  18   4 -12       1029.69       1094.61       138.44 o                         
  19   4 -12        144.13        218.34       108.05 o                         
  20   4 -12       1805.87       1824.39       209.57 o                         
  21   4 -12       1355.86       1492.25       219.05 o                         
  22   4 -12        131.41        250.79       111.44 o                         
  23   4 -12        558.10        377.50       204.39 o                         
  24   4 -12        154.75         24.80       164.40 o                         
  25   4 -12        184.03        215.21       104.12 o                         
  26   4 -12        664.39        486.64       135.91 o                         
  27   4 -12       1040.15        949.76       227.82 o                         
  28   4 -12        720.97        485.07       173.23 o                         
   1   5 -12        810.52        700.90       146.60 o                         
   2   5 -12       1765.58       1824.70       271.99 o                         
   3   5 -12       2565.00       2240.34       256.18 o                         
   4   5 -12       1555.93       1127.03       196.99 o                         
   5   5 -12       1168.72       1033.74       179.62 o                         
   6   5 -12        707.08        602.27        87.66 o                         
   7   5 -12        861.30        975.66       115.61 o                         
   8   5 -12         47.67         33.47        67.92 o                         
   9   5 -12        720.43        634.90       125.46 o                         
  10   5 -12        919.08        761.90       165.76 o                         
  11   5 -12        209.34        -93.82        97.49 o                         
  12   5 -12       2863.99       3280.82       323.14 o                         
  13   5 -12       1603.99       1881.66       253.69 o                         
  14   5 -12         27.42        199.62       139.61 o                         
  15   5 -12         26.96        -13.70       225.56 o                         
  16   5 -12        378.72        280.38       155.94 o                         
  17   5 -12        393.44        615.29       194.93 o                         
  18   5 -12        369.42        325.73       200.35 o                         
  19   5 -12        531.22        637.39       160.65 o                         
  20   5 -12       1282.57       1450.91       167.78 o                         
  21   5 -12        174.34        229.30       131.95 o                         
  22   5 -12       1310.77       1403.77       240.70 o                         
  23   5 -12        196.75        324.23       207.93 o                         
  24   5 -12        277.66        220.86       205.31 o                         
   0   6 -12       1582.87       1712.75       342.26 o                         
   1   6 -12       1142.97       1035.20       195.17 o                         
   2   6 -12         48.86       -210.59       245.46 o                         
   3   6 -12        900.39        783.90       166.06 o                         
   4   6 -12         49.33        210.36       121.21 o                         
   5   6 -12        190.34        127.19       173.78 o                         
   6   6 -12        377.27        144.07       124.10 o                         
   7   6 -12        189.08        152.64       106.05 o                         
   8   6 -12        607.79        451.04       138.96 o                         
   9   6 -12       2072.58       2232.16       287.36 o                         
  10   6 -12        426.61        662.89       210.22 o                         
  11   6 -12       1027.05       1259.10       265.03 o                         
  12   6 -12         44.94        108.27       132.49 o                         
  13   6 -12        199.28        213.80       123.46 o                         
  14   6 -12        284.56        488.15       155.57 o                         
  15   6 -12        227.62        400.09       160.42 o                         
  16   6 -12        177.43        423.48       338.78 o                         
  17   6 -12        334.53        419.16       209.96 o                         
  18   6 -12        200.87        180.52       204.38 o                         
  19   6 -12        717.17        427.52       202.08 o                         
  20   6 -12        233.07          1.63       148.51 o                         
   1   7 -12       1014.64        703.09       176.89 o                         
   2   7 -12        237.29          7.05       234.35 o                         
   3   7 -12        784.88       1095.67       217.07 o                         
   4   7 -12         94.96         62.10       106.35 o                         
   5   7 -12        184.99         46.77       106.92 o                         
   6   7 -12        200.35        185.62       129.15 o                         
   7   7 -12        194.27         42.96       121.13 o                         
   8   7 -12         19.84        -18.28       106.70 o                         
   9   7 -12        831.50        964.75       201.61 o                         
  10   7 -12         12.11        -95.83       152.13 o                         
  11   7 -12         46.50        128.86       106.68 o                         
  12   7 -12         19.59         63.89       102.08 o                         
  13   7 -12        138.43        337.01       216.77 o                         
  14   7 -12         20.72         -8.08       124.43 o                         
   2   0 -11       2975.24       2725.83       292.47 o                         
   4   0 -11       1965.23       1954.82       131.91 o                         
   6   0 -11        850.65        773.44       164.70 o                         
   8   0 -11       3762.90       3161.79       301.72 o                         
  10   0 -11       7288.98       7447.15       463.53 o                         
  12   0 -11       5478.19       5033.96       413.47 o                         
  14   0 -11       4955.65       4735.37       419.85 o                         
  16   0 -11       3222.71       3135.15       244.49 o                         
  18   0 -11       1545.26       1455.36       283.62 o                         
  20   0 -11       1683.73       1709.29       322.67 o                         
  22   0 -11      10233.82       9907.31       730.02 o                         
  24   0 -11       1779.36       2014.79       368.04 o                         
  26   0 -11       1742.21       1442.61       346.03 o                         
  28   0 -11        914.82        808.50       274.03 o                         
  30   0 -11       1703.25       1105.70       299.82 o                         
  32   0 -11        871.50        860.27       305.08 o                         
   0   1 -11       3311.68       2741.92       268.50 o                         
   1   1 -11       2857.77       2686.31       108.28 o                         
   2   1 -11       6782.96       6644.27       161.92 o                         
   3   1 -11       7535.35       7494.30       238.70 o                         
   4   1 -11       4675.72       4256.91       177.86 o                         
   5   1 -11       1101.35        776.86        82.01 o                         
   6   1 -11       7798.47       7840.29       242.35 o                         
   7   1 -11       2676.51       2451.39       179.61 o                         
   8   1 -11       1677.44       1669.31       159.07 o                         
   9   1 -11       4293.98       4187.34       187.69 o                         
  10   1 -11      16801.81      16364.68       369.33 o                         
  11   1 -11      14176.35      14817.59       361.97 o                         
  12   1 -11       1890.85       1806.09       140.25 o                         
  13   1 -11      10056.18      10233.08       326.06 o                         
  14   1 -11       3697.67       3995.41       212.16 o                         
  15   1 -11       4404.69       4386.59       230.44 o                         
  16   1 -11       1026.09       1215.03       131.34 o                         
  17   1 -11       3225.81       2908.34       199.24 o                         
  18   1 -11       3573.04       3812.79       232.03 o                         
  19   1 -11       2750.77       2533.08       284.91 o                         
  20   1 -11       2469.27       2156.00       246.35 o                         
  21   1 -11        753.47        688.60       161.13 o                         
  22   1 -11       1657.26       1400.81       209.03 o                         
  23   1 -11        731.68        584.42       157.51 o                         
  24   1 -11       1197.21        870.00       184.45 o                         
  25   1 -11       2076.74       1812.42       248.22 o                         
  26   1 -11        902.85        653.30       174.46 o                         
  27   1 -11        760.30        481.90       140.13 o                         
  28   1 -11        648.19        528.81       168.40 o                         
  29   1 -11        847.62        926.23       206.12 o                         
  30   1 -11       1018.62        619.90       236.44 o                         
  31   1 -11        710.08        989.26       303.76 o                         
   1   2 -11       7856.52       7392.32       349.41 o                         
   2   2 -11       6780.20       5015.80       873.44 o                         
   3   2 -11        373.31        411.03        63.97 o                         
   4   2 -11        707.01        407.29       135.72 o                         
   5   2 -11       2306.27       1844.11        88.42 o                         
   6   2 -11      34327.66      34501.12       383.79 o                         
   7   2 -11       2286.96       2411.96        88.17 o                         
   8   2 -11       3898.31       4482.41       124.56 o                         
   9   2 -11       3611.51       3615.41       127.55 o                         
  10   2 -11       2843.80       2859.37       122.69 o                         
  11   2 -11        327.81        411.32        63.31 o                         
  12   2 -11      11304.96      11630.06       263.87 o                         
  13   2 -11       1099.92       1018.51        90.59 o                         
  14   2 -11         33.13         34.86        45.80 o                         
  15   2 -11        367.98        292.60        62.25 o                         
  16   2 -11        546.41        466.67        73.29 o                         
  17   2 -11       1263.45       1173.61       114.94 o                         
  18   2 -11        644.85        684.95       112.43 o                         
  19   2 -11        288.55        194.28        63.58 o                         
  20   2 -11        230.91        167.54       102.26 o                         
  21   2 -11         10.30         32.41        85.92 o                         
  22   2 -11        377.17        295.07       113.28 o                         
  23   2 -11        478.03        286.31       102.05 o                         
  24   2 -11       1031.39        787.06       163.82 o                         
  25   2 -11       1144.45       1018.33       180.51 o                         
  26   2 -11       2080.27       1942.68       252.13 o                         
  27   2 -11       3816.37       3564.93       555.68 o                         
  28   2 -11       2810.96       2487.69       280.85 o                         
  29   2 -11        265.38        214.91       243.35 o                         
  30   2 -11        877.74        571.95       246.03 o                         
   0   3 -11       3147.27       2726.45       336.18 o                         
   1   3 -11       2447.60       2287.65       223.69 o                         
   2   3 -11       7379.38       7010.56       215.29 o                         
   3   3 -11         49.20         19.68        93.46 o                         
   4   3 -11        934.35        756.65        92.80 o                         
   5   3 -11        185.82        132.90        38.56 o                         
   6   3 -11       7749.23       7355.42       200.51 o                         
   7   3 -11       3970.28       4024.11       158.57 o                         
   8   3 -11      14293.71      15431.82       274.21 o                         
   9   3 -11       1778.60       1644.86        98.80 o                         
  10   3 -11       2998.45       3115.45       139.53 o                         
  11   3 -11       2316.36       2613.97       195.03 o                         
  12   3 -11       4079.85       4150.84       206.99 o                         
  13   3 -11       2252.64       2239.70       183.95 o                         
  14   3 -11       4779.00       5009.54       212.97 o                         
  15   3 -11       1717.36       1780.75       134.43 o                         
  16   3 -11       1546.45       1705.05       136.54 o                         
  17   3 -11        961.64       1038.02       142.52 o                         
  18   3 -11       2331.56       2499.21       231.61 o                         
  19   3 -11        471.97        606.30        95.39 o                         
  20   3 -11        517.59        607.20       127.99 o                         
  21   3 -11       2192.93       1984.67       222.59 o                         
  22   3 -11       2126.42       1855.50       213.67 o                         
  23   3 -11        227.27         -3.92        88.44 o                         
  24   3 -11       1557.74       1330.64       196.44 o                         
  25   3 -11         43.05        -36.98        86.17 o                         
  26   3 -11        466.67        336.80       122.33 o                         
  27   3 -11         79.50        142.21       108.34 o                         
  28   3 -11       4090.13       3644.80       356.27 o                         
  29   3 -11        367.76        188.36       129.06 o                         
  30   3 -11       3416.80       3115.66       402.81 o                         
  31   3 -11        595.20        805.62       228.32 o                         
  32   3 -11        141.26        196.80       145.96 o                         
  33   3 -11         39.14       -111.63       119.91 o                         
   1   4 -11        383.31        366.77       141.23 o                         
   2   4 -11       1547.11        958.15       268.24 o                         
   3   4 -11       4063.36       3574.03       445.02 o                         
   4   4 -11        736.70        620.37       158.15 o                         
   5   4 -11       7920.10       7683.83       285.63 o                         
   6   4 -11       7358.02       7316.58       274.30 o                         
   7   4 -11        259.80        246.33        56.17 o                         
   8   4 -11         95.91         20.11        44.23 o                         
   9   4 -11       1338.79       1192.37       102.30 o                         
  10   4 -11        804.18        765.40        67.10 o                         
  11   4 -11       1536.77       1577.29       111.51 o                         
  12   4 -11       2408.20       2469.46       139.95 o                         
  13   4 -11        862.65        876.26        90.99 o                         
  14   4 -11         58.76         91.63        88.52 o                         
  15   4 -11        329.30        263.71        72.23 o                         
  16   4 -11       3475.39       3761.70       333.57 o                         
  17   4 -11        109.15         29.35       116.56 o                         
  18   4 -11        892.33        909.23       277.69 o                         
  19   4 -11       1761.18       1663.87       194.36 o                         
  20   4 -11        387.47        453.63       131.41 o                         
  21   4 -11       3037.23       3275.75       382.95 o                         
  22   4 -11       2270.99       2005.75       230.78 o                         
  23   4 -11        121.56         26.17        86.44 o                         
  24   4 -11        494.04        317.04       150.10 o                         
  25   4 -11        898.24        867.21       168.95 o                         
  26   4 -11        159.67        -55.73        95.68 o                         
  27   4 -11       2370.20       2167.08       345.88 o                         
  28   4 -11        344.87        312.79       133.57 o                         
  29   4 -11          7.63       -116.97       116.97 o                         
  30   4 -11        395.45        -52.48        99.51 o                         
   0   5 -11        830.89        523.47       207.12 o                         
   1   5 -11        482.24        385.65       133.50 o                         
   2   5 -11       2684.23       3169.61       302.64 o                         
   3   5 -11         25.99        -52.08       148.86 o                         
   4   5 -11       2177.97       2102.10       246.05 o                         
   5   5 -11       1754.63       1777.15       224.28 o                         
   6   5 -11        249.70         41.10        99.05 o                         
   7   5 -11        329.76        294.80        81.75 o                         
   8   5 -11        336.65        178.60        50.78 o                         
   9   5 -11       3163.79       3005.70       170.67 o                         
  10   5 -11       3252.38       3158.01       166.96 o                         
  11   5 -11         55.38       -123.04       123.04 o                         
  12   5 -11       1939.48       1888.52       246.86 o                         
  13   5 -11        598.76        558.79       163.80 o                         
  14   5 -11        899.19       1080.32       204.46 o                         
  15   5 -11       2789.39       2698.79       293.90 o                         
  16   5 -11       1179.68       1031.55       224.10 o                         
  17   5 -11       1183.20       1005.94       201.68 o                         
  18   5 -11       1403.37       1512.65       249.97 o                         
  19   5 -11         15.04       -110.17       110.17 o                         
  20   5 -11       1106.76        766.56       268.22 o                         
  21   5 -11        129.96         83.03        97.33 o                         
  22   5 -11        521.61        639.69       126.53 o                         
  23   5 -11         96.41        155.10       195.59 o                         
  24   5 -11        502.62        695.21       261.29 o                         
   1   6 -11       1003.78        855.76       166.56 o                         
   2   6 -11       1198.56        937.80       171.54 o                         
   3   6 -11       1109.04        879.06       171.00 o                         
   4   6 -11        245.24        102.02        98.92 o                         
   5   6 -11        256.35        124.37       125.43 o                         
   6   6 -11         41.88       -134.30       134.30 o                         
   7   6 -11       1090.27       1279.67       213.51 o                         
   8   6 -11        933.53        937.89       156.54 o                         
   9   6 -11        725.32        661.47       135.01 o                         
  10   6 -11       1368.01       1261.16       213.70 o                         
  11   6 -11        144.90        323.91       140.81 o                         
  12   6 -11        499.15        328.42       135.32 o                         
  13   6 -11        276.26        222.26       107.66 o                         
  14   6 -11        311.68        225.92       114.80 o                         
  15   6 -11        474.58        394.77       148.17 o                         
  16   6 -11        669.03        510.94       166.46 o                         
  17   6 -11        706.22        581.96       201.03 o                         
  18   6 -11         99.60        318.79       186.65 o                         
  19   6 -11         73.44       -160.73       160.73 o                         
  20   6 -11         71.70        420.46       212.10 o                         
  21   6 -11        206.22        231.00       208.10 o                         
   0   7 -11       1083.87       1142.99       308.67 o                         
   1   7 -11        123.40        -58.41       101.57 o                         
   2   7 -11        377.07        208.00       494.89 o                         
   3   7 -11        446.73        382.05       152.67 o                         
   4   7 -11        111.10        -94.98       291.90 o                         
   5   7 -11        833.92        471.96       149.30 o                         
   6   7 -11        319.20        228.38       226.60 o                         
   7   7 -11         81.90       -146.90       408.21 o                         
   8   7 -11        296.89        142.19       111.71 o                         
   9   7 -11        230.76         87.33       105.64 o                         
  10   7 -11        379.68        697.33       176.85 o                         
  11   7 -11       1324.12       1428.37       243.03 o                         
  12   7 -11        325.57        397.94       134.95 o                         
  13   7 -11        755.34        765.12       235.18 o                         
  14   7 -11        500.75        465.57       195.62 o                         
  15   7 -11        183.59        257.58       173.19 o                         
   0   0 -10        583.70        372.00       118.28 o                         
   2   0 -10      17276.87      17765.54       338.48 o                         
   4   0 -10        677.36        453.16       115.44 o                         
   6   0 -10      27597.18      27144.64       745.25 o                         
   8   0 -10       3195.29       2877.06       268.83 o                         
  10   0 -10       6842.59       6361.79       427.00 o                         
  12   0 -10       3259.84       3258.36       332.79 o                         
  14   0 -10      30141.56      29887.11       680.57 o                         
  16   0 -10      10389.53      10824.83       436.21 o                         
  18   0 -10       6214.19       6014.07       516.69 o                         
  20   0 -10       6854.49       5873.70       541.88 o                         
  22   0 -10       2000.64       2172.17       382.62 o                         
  24   0 -10       4663.04       4866.25       539.08 o                         
  26   0 -10       9809.52       9681.80       776.71 o                         
  28   0 -10       5412.72       4694.46       580.17 o                         
  30   0 -10        422.73        103.49       153.46 o                         
  32   0 -10        392.12        438.21       215.04 o                         
   1   1 -10      17092.94      16046.59       279.64 o                         
   2   1 -10      22661.24      20907.60       569.04 o                         
   3   1 -10        704.59        623.92        72.53 o                         
   4   1 -10       1505.07       1398.42       100.59 o                         
   5   1 -10       4914.05       4931.34       182.57 o                         
   6   1 -10      10900.76      10464.38       392.63 o                         
   7   1 -10       2767.96       2641.12       181.45 o                         
   8   1 -10       3978.51       3908.22       170.36 o                         
   9   1 -10       1470.81       1324.47       109.16 o                         
  10   1 -10       2302.75       2426.89       145.91 o                         
  11   1 -10       2938.71       3102.18       170.05 o                         
  12   1 -10       1139.58       1148.80       156.19 o                         
  13   1 -10       2301.09       2311.48       131.54 o                         
  14   1 -10       3001.99       3023.70       205.11 o                         
  15   1 -10       1111.45       1136.70       104.18 o                         
  16   1 -10       4186.28       3860.86       181.26 o                         
  17   1 -10        509.90        422.87        79.22 o                         
  18   1 -10       3213.62       3140.28       174.82 o                         
  19   1 -10        962.04        929.56       108.63 o                         
  20   1 -10        624.31        543.05       104.43 o                         
  21   1 -10        175.61         96.53        98.12 o                         
  22   1 -10       2941.83       2490.87       270.99 o                         
  23   1 -10       1039.38        756.91       169.67 o                         
  24   1 -10        513.15        377.91       179.85 o                         
  25   1 -10       2943.85       2423.25       279.18 o                         
  26   1 -10       2154.23       1924.57       262.28 o                         
  27   1 -10       3657.98       3794.89       358.69 o                         
  28   1 -10       1677.34       1960.54       408.86 o                         
  29   1 -10       3763.07       3844.22       527.27 o                         
  30   1 -10        450.83        663.43       260.39 o                         
  31   1 -10       1911.11       1779.61       384.75 o                         
  32   1 -10         93.38        -36.08       132.51 o                         
   0   2 -10         23.64          0.37        53.14 o                         
   1   2 -10       4177.19       3473.83       235.00 o                         
   2   2 -10      13520.69      13113.84       848.63 o                         
   3   2 -10       1855.26       1868.94       277.87 o                         
   4   2 -10       5991.76       6829.34       299.38 o                         
   5   2 -10       9205.18       9639.24       359.48 o                         
   6   2 -10       1000.35       1157.50       142.06 o                         
   7   2 -10      14280.39      15309.35       223.96 o                         
   8   2 -10       4068.56       4478.86       133.25 o                         
   9   2 -10       4601.79       4853.16       170.90 o                         
  10   2 -10      36393.98      38310.52       428.47 o                         
  11   2 -10       2775.34       2902.61       131.55 o                         
  12   2 -10       3403.54       3449.70       148.07 o                         
  13   2 -10       6212.97       5980.08       198.21 o                         
  14   2 -10       3041.81       3240.70       154.94 o                         
  15   2 -10       1169.74       1358.98       110.27 o                         
  16   2 -10       2055.01       2175.61       138.36 o                         
  17   2 -10       5008.32       5129.33       240.37 o                         
  18   2 -10       6999.85       6954.90       284.98 o                         
  19   2 -10        746.20        700.97       104.61 o                         
  20   2 -10       2815.81       2770.81       247.91 o                         
  21   2 -10        811.15        754.15       143.86 o                         
  22   2 -10       1117.61        869.21       159.24 o                         
  23   2 -10         44.83         14.68        89.75 o                         
  24   2 -10        164.70        257.01       107.04 o                         
  25   2 -10        121.79          4.22        84.52 o                         
  26   2 -10         80.97        255.00       122.26 o                         
  27   2 -10       2135.93       1894.85       244.44 o                         
  28   2 -10        408.31        443.33       155.36 o                         
  29   2 -10        833.53        592.77       159.62 o                         
  30   2 -10        383.45        269.58       132.95 o                         
  31   2 -10        848.93        955.73       315.09 o                         
   1   3 -10       2907.44       2912.97       244.62 o                         
   2   3 -10       8975.44       8383.08       403.07 o                         
   3   3 -10        272.69        318.84       136.97 o                         
   4   3 -10        596.71        501.38        56.11 o                         
   5   3 -10        664.75        682.74        67.54 o                         
   6   3 -10        315.47        206.92        58.73 o                         
   7   3 -10         30.62         28.75        30.56 o                         
   8   3 -10       2686.50       2868.27       151.41 o                         
   9   3 -10       1869.26       2014.67       108.95 o                         
  10   3 -10       3952.85       3943.80       157.25 o                         
  11   3 -10        184.07        129.92        48.28 o                         
  12   3 -10       4268.13       4514.13       198.01 o                         
  13   3 -10         48.09         59.58        50.61 o                         
  14   3 -10       6082.23       6466.66       317.53 o                         
  15   3 -10        929.26        995.92       156.84 o                         
  16   3 -10        939.88       1069.53       119.29 o                         
  17   3 -10       1603.72       1645.22       140.08 o                         
  18   3 -10       1456.19       1299.67       150.38 o                         
  19   3 -10        294.87        290.49        75.31 o                         
  20   3 -10        275.22        425.36       120.82 o                         
  21   3 -10       1623.73       1867.12       316.80 o                         
  22   3 -10       2689.32       2593.06       251.40 o                         
  23   3 -10        891.12        987.30       168.00 o                         
  24   3 -10       1912.07       1755.49       228.99 o                         
  25   3 -10          0.92          2.38       105.60 o                         
  26   3 -10        395.89        398.65       122.55 o                         
  27   3 -10        128.61        103.25        97.83 o                         
  28   3 -10         67.85        -90.69        90.69 o                         
  29   3 -10        713.23        401.05       252.18 o                         
  30   3 -10       2458.20       2068.19       341.74 o                         
  31   3 -10        418.50        276.82       151.07 o                         
  32   3 -10        241.62         34.38       157.07 o                         
  33   3 -10        577.53        336.32       155.83 o                         
   0   4 -10        284.66        -64.36       175.83 o                         
   1   4 -10       1014.42        853.52       163.30 o                         
   2   4 -10         49.68        -82.83       109.94 o                         
   3   4 -10       5612.28       5596.02       295.04 o                         
   4   4 -10       5328.69       5604.06       362.74 o                         
   5   4 -10        242.70        322.60       130.96 o                         
   6   4 -10       3147.02       3113.08       209.64 o                         
   7   4 -10       2584.78       2669.61       142.35 o                         
   8   4 -10       2279.17       2427.67       139.60 o                         
   9   4 -10       2120.80       2072.18       128.71 o                         
  10   4 -10       1126.44       1130.61        81.74 o                         
  11   4 -10       7382.69       7775.62       239.89 o                         
  12   4 -10       1280.27       1275.11       107.28 o                         
  13   4 -10       3673.36       3819.29       179.81 o                         
  14   4 -10       2317.44       2553.30       183.67 o                         
  15   4 -10        580.34        502.33        93.39 o                         
  16   4 -10        561.47        620.22       114.97 o                         
  17   4 -10       2472.55       2576.16       222.04 o                         
  18   4 -10       1175.64       1630.09       327.91 o                         
  19   4 -10       1700.57       1418.33       314.47 o                         
  20   4 -10        245.78        160.43       172.37 o                         
  21   4 -10        318.98        346.82       277.72 o                         
  22   4 -10        863.99        661.25       151.83 o                         
  23   4 -10        947.90        788.39       156.55 o                         
  24   4 -10        167.01        -60.09        95.60 o                         
  25   4 -10        496.76        628.27       162.43 o                         
  26   4 -10        173.33        -43.45       110.03 o                         
  27   4 -10         91.57        164.95       104.60 o                         
  28   4 -10        186.05        309.76       161.87 o                         
  29   4 -10        127.57          0.60        87.61 o                         
  30   4 -10        157.02        164.96       134.40 o                         
  31   4 -10        850.31        941.87       229.49 o                         
   1   5 -10       2035.18       2116.83       245.08 o                         
   2   5 -10       1361.35       1047.49       174.87 o                         
   3   5 -10       1410.93       1235.77       187.69 o                         
   4   5 -10        116.72        124.76       111.07 o                         
   5   5 -10        182.60         34.11        93.38 o                         
   6   5 -10       1867.75       2036.69       240.07 o                         
   7   5 -10        414.91        338.12        78.56 o                         
   8   5 -10       1574.62       1430.10       127.52 o                         
   9   5 -10       1338.52       1252.52       110.18 o                         
  10   5 -10        273.18        295.52        82.42 o                         
  11   5 -10         20.95         76.39        71.05 o                         
  12   5 -10        326.98        295.22        87.25 o                         
  13   5 -10        337.49        387.98       132.89 o                         
  14   5 -10        669.27        788.79       172.74 o                         
  15   5 -10        146.25        233.77       113.19 o                         
  16   5 -10       1357.19       1250.86       303.23 o                         
  17   5 -10        388.32         38.36       100.42 o                         
  18   5 -10       2602.42       2572.87       291.38 o                         
  19   5 -10        346.41        240.94       131.39 o                         
  20   5 -10        412.26        493.36       189.59 o                         
  21   5 -10        167.92        298.35       131.60 o                         
  22   5 -10        350.68        456.59       157.44 o                         
  23   5 -10        754.55        697.95       129.02 o                         
  24   5 -10        326.51        429.01       122.82 o                         
  25   5 -10        358.07        289.92       202.79 o                         
   0   6 -10        372.79        -70.97       199.99 o                         
   1   6 -10        602.45        521.13       129.54 o                         
   2   6 -10        312.45        180.55       124.95 o                         
   3   6 -10         95.35        -58.15       124.97 o                         
   4   6 -10       1172.54        892.93       170.27 o                         
   5   6 -10        998.29       1067.85       282.09 o                         
   6   6 -10       1033.27        959.35       369.99 o                         
   7   6 -10       3780.47       3990.73       349.12 o                         
   8   6 -10        182.23        144.76        85.75 o                         
   9   6 -10        244.40        477.85       221.21 o                         
  10   6 -10         77.45        -58.27       198.86 o                         
  11   6 -10        221.18        172.73       122.12 o                         
  12   6 -10        256.28        308.22       150.87 o                         
  13   6 -10        685.50        897.82       187.41 o                         
  14   6 -10        283.05        569.98       166.63 o                         
  15   6 -10       1441.28       1436.99       240.30 o                         
  16   6 -10        421.84        530.45       163.08 o                         
  17   6 -10        505.23        407.21       154.30 o                         
  18   6 -10        493.10        322.19       224.17 o                         
  19   6 -10         55.41         67.97       133.92 o                         
  20   6 -10        300.86        617.24       235.76 o                         
  21   6 -10        186.29        533.83       220.41 o                         
   1   7 -10        412.79        293.08       120.29 o                         
   2   7 -10        328.75        211.00       124.94 o                         
   3   7 -10       1326.38       1020.35       191.48 o                         
   4   7 -10         30.98       -125.42       125.42 o                         
   5   7 -10        829.91        375.80       167.39 o                         
   6   7 -10        118.40       -179.93       236.30 o                         
   7   7 -10        536.13        460.45       158.92 o                         
   8   7 -10         82.89         15.92       109.67 o                         
   9   7 -10         62.78        -41.12        88.88 o                         
  10   7 -10        179.23         28.43       268.13 o                         
  11   7 -10         45.25         27.48        99.03 o                         
  12   7 -10         32.65        -45.92       125.28 o                         
  13   7 -10        125.98        180.77       114.52 o                         
  14   7 -10          6.78        214.08       143.86 o                         
  15   7 -10        121.09          0.78       114.87 o                         
  16   7 -10         64.17          0.79       144.17 o                         
   0   8 -10         44.88       -107.25       113.08 o                         
   1   8 -10        291.84        393.55       124.22 o                         
   2   8 -10        413.75        283.76       161.47 o                         
   3   8 -10        213.90        128.26       146.02 o                         
   2   0  -9      24161.88      23946.29       375.52 o                         
   4   0  -9        732.04        680.12       144.51 o                         
   6   0  -9       9931.65       9462.28       449.00 o                         
   8   0  -9        534.15        618.03       147.04 o                         
  10   0  -9       4818.69       5221.68       380.87 o                         
  12   0  -9      10910.67      10998.77       579.83 o                         
  14   0  -9       1037.37       1141.81       150.51 o                         
  16   0  -9      12920.50      13492.78       482.89 o                         
  18   0  -9      10128.98       9126.51       421.15 o                         
  20   0  -9       4035.89       4491.18       478.51 o                         
  22   0  -9       4503.07       3927.65       463.17 o                         
  24   0  -9      11469.92      11123.29       806.24 o                         
  26   0  -9       5841.20       5426.70       589.18 o                         
  28   0  -9       1802.47       1614.44       347.77 o                         
  30   0  -9        414.02        292.72       165.45 o                         
  32   0  -9        599.25        396.38       212.95 o                         
   0   1  -9      18210.59      18358.62       320.67 o                         
   1   1  -9       8062.77       7740.90       159.31 o                         
   2   1  -9       5389.06       5326.78       162.77 o                         
   3   1  -9       3634.91       3295.18       143.23 o                         
   4   1  -9         82.95         84.00        49.05 o                         
   5   1  -9      14176.94      13775.41       290.48 o                         
   6   1  -9       5203.11       4980.28       224.53 o                         
   7   1  -9      10572.82      11128.72       285.28 o                         
   8   1  -9       2170.01       2070.29        97.94 o                         
   9   1  -9      18351.87      17829.98       286.14 o                         
  10   1  -9      10689.47      10447.86       231.33 o                         
  11   1  -9         54.88         53.50        45.40 o                         
  12   1  -9       1884.96       1961.97       118.23 o                         
  13   1  -9      34080.57      35055.17       476.40 o                         
  14   1  -9      26419.41      27672.10       440.01 o                         
  15   1  -9       2445.38       2465.87       143.79 o                         
  16   1  -9       4233.27       4333.30       191.14 o                         
  17   1  -9       6972.15       7097.73       249.96 o                         
  18   1  -9       4658.25       4525.37       207.70 o                         
  19   1  -9        510.11        523.04        85.25 o                         
  20   1  -9        428.04        299.81        84.57 o                         
  21   1  -9        611.89        563.34       103.98 o                         
  22   1  -9       1302.46        967.18       132.01 o                         
  23   1  -9         90.46         15.54        71.33 o                         
  24   1  -9        295.95        124.67       111.86 o                         
  25   1  -9         52.65        -66.21       112.08 o                         
  26   1  -9          1.22        -42.83       109.77 o                         
  27   1  -9       1040.89        947.71       203.86 o                         
  28   1  -9        845.82        799.69       272.97 o                         
  29   1  -9        371.32        756.47       275.74 o                         
  30   1  -9       2685.34       2541.48       439.36 o                         
  31   1  -9       1875.22       1830.92       394.95 o                         
  32   1  -9        981.22        569.92       256.03 o                         
   1   2  -9       1172.10       1116.62        83.14 o                         
   2   2  -9      16279.92      15173.50       285.65 o                         
   3   2  -9      15102.31      14422.92       379.62 o                         
   4   2  -9        455.97        362.97        43.35 o                         
   5   2  -9       8693.13       8287.42       357.36 o                         
   6   2  -9       4319.99       3934.95       130.83 o                         
   7   2  -9       3602.41       3651.18       134.98 o                         
   8   2  -9       7568.53       7772.62       265.80 o                         
   9   2  -9       2240.31       2433.63       133.03 o                         
  10   2  -9       5172.57       5414.82       205.51 o                         
  11   2  -9        190.15        200.25        52.02 o                         
  12   2  -9        329.69        338.09        57.71 o                         
  13   2  -9        828.49        788.68        92.28 o                         
  14   2  -9       1780.40       1847.53       136.24 o                         
  15   2  -9        809.34        838.46       103.56 o                         
  16   2  -9       7105.28       7066.80       390.11 o                         
  17   2  -9       4000.78       4137.29       236.60 o                         
  18   2  -9        409.02        450.10        85.88 o                         
  19   2  -9        864.23        869.76       115.73 o                         
  20   2  -9       2993.61       3061.14       258.83 o                         
  21   2  -9       1293.59       1284.50       312.94 o                         
  22   2  -9       2151.60       2150.95       309.34 o                         
  23   2  -9        156.61         61.29       119.17 o                         
  24   2  -9       1451.94       1155.03       189.93 o                         
  25   2  -9       2778.74       2522.21       265.54 o                         
  26   2  -9       1550.76       1582.36       219.72 o                         
  27   2  -9       2873.66       2707.41       276.95 o                         
  28   2  -9        758.38        583.43       152.01 o                         
  29   2  -9       1371.22       1314.16       217.23 o                         
  30   2  -9       2004.31       1701.55       378.95 o                         
  31   2  -9        454.31        297.22       135.64 o                         
  32   2  -9        583.17        119.26       161.74 o                         
   0   3  -9       1386.03       1138.31       238.56 o                         
   1   3  -9       2048.73       1999.99       204.92 o                         
   2   3  -9       7087.31       7502.09       541.10 o                         
   3   3  -9       1711.32       1692.88       259.67 o                         
   4   3  -9       1148.83       1011.71       105.83 o                         
   5   3  -9        168.10        164.27        53.47 o                         
   6   3  -9       2672.12       2549.48       145.14 o                         
   7   3  -9       2274.69       2267.28       114.53 o                         
   8   3  -9      10599.83      10823.06       260.54 o                         
   9   3  -9        801.38        687.95        66.91 o                         
  10   3  -9       8564.86       8359.48       360.47 o                         
  11   3  -9       3344.92       3754.50       175.64 o                         
  12   3  -9       2246.15       2494.45       178.12 o                         
  13   3  -9        435.13        435.33        76.44 o                         
  14   3  -9       3126.28       3338.88       182.67 o                         
  15   3  -9       3583.40       3657.04       296.28 o                         
  16   3  -9       6974.69       7025.05       349.14 o                         
  17   3  -9       2200.95       2350.68       213.51 o                         
  18   3  -9        259.89        311.02       102.16 o                         
  19   3  -9       1164.92       1086.01       126.06 o                         
  20   3  -9       2679.89       2654.91       244.49 o                         
  21   3  -9        346.92        387.04       127.27 o                         
  22   3  -9       2215.96       2344.75       240.60 o                         
  23   3  -9        167.54        129.82       110.36 o                         
  24   3  -9        439.47        363.16       125.72 o                         
  25   3  -9        166.95         49.83       193.48 o                         
  26   3  -9       2696.60       2373.10       261.76 o                         
  27   3  -9        391.54        258.29       135.56 o                         
  28   3  -9        873.98        762.58       215.47 o                         
  29   3  -9         51.58        253.19       127.54 o                         
  30   3  -9       2368.12       1801.03       313.70 o                         
  31   3  -9         72.27         33.36       138.12 o                         
  32   3  -9        331.52        259.16       159.78 o                         
  33   3  -9        151.52        -82.24       117.33 o                         
   1   4  -9       3559.86       3846.59       296.18 o                         
   2   4  -9       5517.03       5194.29       343.62 o                         
   3   4  -9        827.83        595.17       106.70 o                         
   4   4  -9       1936.73       1638.44       368.74 o                         
   5   4  -9       2643.66       2568.36       167.41 o                         
   6   4  -9       2657.59       2307.32       163.00 o                         
   7   4  -9       3449.41       3483.89       202.22 o                         
   8   4  -9        543.30        543.96        72.66 o                         
   9   4  -9        171.72        152.42        61.67 o                         
  10   4  -9        172.58        153.24        45.05 o                         
  11   4  -9        601.83        505.00        70.89 o                         
  12   4  -9       1299.05       1259.80       107.41 o                         
  13   4  -9        218.51        161.37        55.28 o                         
  14   4  -9       1751.93       1925.69       160.92 o                         
  15   4  -9       1090.90       1072.54       128.14 o                         
  16   4  -9        551.06        430.44       101.40 o                         
  17   4  -9       3181.99       3211.92       246.82 o                         
  18   4  -9       2342.31       2320.81       213.47 o                         
  19   4  -9         69.62         66.98       149.75 o                         
  20   4  -9       2056.23       2621.92       415.61 o                         
  21   4  -9       2302.48       2476.69       420.21 o                         
  22   4  -9        794.54       1163.11       184.98 o                         
  23   4  -9       2876.59       2944.51       283.90 o                         
  24   4  -9        543.23        676.23       154.07 o                         
  25   4  -9       1661.31       1329.86       276.01 o                         
  26   4  -9       1212.98       1165.58       203.09 o                         
  27   4  -9        164.69        247.90       120.94 o                         
  28   4  -9        178.79        237.55       120.25 o                         
  29   4  -9        585.75        689.08       198.13 o                         
  30   4  -9         13.51         71.90       136.10 o                         
  31   4  -9       1335.52       1896.78       327.01 o                         
   0   5  -9       5649.12       5904.51       550.79 o                         
   1   5  -9       1780.69       1543.06       212.25 o                         
   2   5  -9        277.44        -37.35       119.07 o                         
   3   5  -9       1467.81       1395.51       195.10 o                         
   4   5  -9       1994.01       2127.18       236.79 o                         
   5   5  -9       1477.88       1412.93       217.16 o                         
   6   5  -9       3818.14       4007.27       522.67 o                         
   7   5  -9       1301.26       1195.94       136.09 o                         
   8   5  -9       4535.70       4434.06       273.11 o                         
   9   5  -9        942.39        851.52        91.89 o                         
  10   5  -9       2350.47       2586.30       270.28 o                         
  11   5  -9       2412.50       2827.11       204.29 o                         
  12   5  -9       1315.91       1195.30       137.91 o                         
  13   5  -9       3445.40       3635.09       319.61 o                         
  14   5  -9       5523.69       5553.18       394.60 o                         
  15   5  -9        534.73        551.69       139.19 o                         
  16   5  -9       1149.08       1250.40       212.26 o                         
  17   5  -9        944.14        893.24       185.07 o                         
  18   5  -9       2266.60       2309.61       276.48 o                         
  19   5  -9       1160.88        941.02       199.06 o                         
  20   5  -9        289.69        373.30       144.42 o                         
  21   5  -9        161.69         86.23       248.99 o                         
  22   5  -9       1387.55       1504.82       319.16 o                         
  23   5  -9        288.01        397.65       209.38 o                         
  24   5  -9         38.12        -81.85        81.85 o                         
  25   5  -9        241.43        191.24       116.25 o                         
  26   5  -9        388.77        398.23       154.85 o                         
   1   6  -9        743.49        609.93       170.47 o                         
   2   6  -9        333.01        188.32       100.97 o                         
   3   6  -9        946.07        792.95       172.83 o                         
   4   6  -9        339.95        170.99        91.48 o                         
   5   6  -9       1313.46       1216.44       208.38 o                         
   6   6  -9       2662.34       2812.89       287.66 o                         
   7   6  -9       1256.67       1418.56       215.53 o                         
   8   6  -9        464.04        273.42        95.28 o                         
   9   6  -9        117.94        202.43       117.68 o                         
  10   6  -9        564.35        582.81       157.84 o                         
  11   6  -9        202.72        182.57       119.35 o                         
  12   6  -9       1119.15       1292.68       220.59 o                         
  13   6  -9        869.32       1229.42       226.17 o                         
  14   6  -9        172.02        326.64       136.16 o                         
  15   6  -9        163.05        128.94       134.15 o                         
  16   6  -9        502.24        500.51       155.19 o                         
  17   6  -9        201.36        301.74       133.20 o                         
  18   6  -9        638.11        877.10       190.92 o                         
  19   6  -9        527.76        358.20       188.71 o                         
  20   6  -9        199.27        225.63       162.01 o                         
  21   6  -9        504.92        505.91       242.06 o                         
  22   6  -9        203.13        148.47       162.96 o                         
   0   7  -9        214.46        -83.99       123.80 o                         
   1   7  -9         93.27        -58.41       198.27 o                         
   2   7  -9        246.36        299.78       140.96 o                         
   3   7  -9          7.62         31.36       119.35 o                         
   4   7  -9        362.21        173.81       117.14 o                         
   5   7  -9        366.62        350.58       277.62 o                         
   6   7  -9        704.84        410.35       140.01 o                         
   7   7  -9       1716.48       1315.30       226.78 o                         
   8   7  -9        295.12        123.38       116.87 o                         
   9   7  -9       1093.80       1057.06       207.30 o                         
  10   7  -9        629.28        609.92       170.43 o                         
  11   7  -9        530.68        558.36       155.39 o                         
  12   7  -9         90.33        108.97       125.40 o                         
  13   7  -9        790.00       1181.17       302.42 o                         
  14   7  -9        216.86        104.91       125.31 o                         
  15   7  -9        642.53        545.31       203.32 o                         
  16   7  -9         50.98        291.45       178.95 o                         
  17   7  -9        289.18        207.83       178.03 o                         
   1   8  -9        255.79         48.02       163.50 o                         
   2   8  -9        288.49        107.86       161.06 o                         
   3   8  -9        732.40        626.72       228.06 o                         
   4   8  -9         64.79         24.27        92.54 o                         
   0   0  -8       2953.49       2907.81       216.70 o                         
   2   0  -8      60160.26      57889.39       545.87 o                         
   4   0  -8      31486.23      32765.34       707.90 o                         
   6   0  -8       2344.00       2370.25       225.74 o                         
   8   0  -8        477.50        453.68       137.87 o                         
  10   0  -8      47458.60      47906.68      1100.70 o                         
  12   0  -8      17607.13      18116.26       490.25 o                         
  14   0  -8       6039.51       6107.15       307.37 o                         
  16   0  -8       7651.84       7485.39       360.88 o                         
  18   0  -8      13132.37      13278.15       506.33 o                         
  20   0  -8       7735.44       7800.01       612.60 o                         
  22   0  -8       1294.21       1503.35       309.10 o                         
  24   0  -8      10162.39       9134.58       730.75 o                         
  26   0  -8        696.32        732.21       272.32 o                         
  28   0  -8       3978.15       3722.66       496.39 o                         
  30   0  -8       2579.20       1801.33       377.19 o                         
  32   0  -8       6660.27       6671.67       718.39 o                         
   1   1  -8       8887.03       8717.62       173.30 o                         
   2   1  -8        591.91        634.53        74.04 o                         
   3   1  -8       4459.43       4319.94       173.37 o                         
   4   1  -8       2604.47       2776.43       151.07 o                         
   5   1  -8      11216.83      11613.51       311.32 o                         
   6   1  -8        847.53        722.31        54.54 o                         
   7   1  -8       4085.93       4010.88       124.29 o                         
   8   1  -8        885.44        861.72        95.58 o                         
   9   1  -8       3643.90       3504.04       132.13 o                         
  10   1  -8      11440.78      11567.21       240.50 o                         
  11   1  -8         35.57        128.60        52.18 o                         
  12   1  -8       6423.70       6630.31       200.88 o                         
  13   1  -8        762.67        695.22        81.02 o                         
  14   1  -8       5550.00       5586.55       201.50 o                         
  15   1  -8       3010.16       3395.57       166.01 o                         
  16   1  -8       4193.85       4130.16       165.84 o                         
  17   1  -8        113.55        122.94        51.06 o                         
  18   1  -8       3109.48       3116.05       173.08 o                         
  19   1  -8       1499.43       1502.92       130.04 o                         
  20   1  -8        879.21        787.31       120.01 o                         
  21   1  -8        549.21        404.18       102.00 o                         
  22   1  -8       7115.01       6560.11       318.78 o                         
  23   1  -8        242.84        227.93       104.46 o                         
  24   1  -8       5293.18       5096.62       295.82 o                         
  25   1  -8        264.83        257.61       113.87 o                         
  26   1  -8       1760.05       1720.45       224.07 o                         
  27   1  -8       6227.06       5799.77       404.26 o                         
  28   1  -8        473.33        671.02       261.28 o                         
  29   1  -8        155.24        340.61       210.46 o                         
  30   1  -8       1091.02        857.69       280.39 o                         
  31   1  -8       3954.65       3423.29       530.64 o                         
  32   1  -8        738.67        535.82       271.06 o                         
   0   2  -8       7271.19       7520.19       458.72 o                         
   1   2  -8        557.48        491.75       160.93 o                         
   2   2  -8         39.57        300.82       200.12 o                         
   3   2  -8      12824.75      12812.24       209.10 o                         
   4   2  -8       2937.48       2713.94       236.21 o                         
   5   2  -8       4411.76       4473.25       128.61 o                         
   6   2  -8      16726.71      15710.07       259.34 o                         
   7   2  -8       2522.33       2550.40       115.22 o                         
   8   2  -8       3587.99       3664.77       145.24 o                         
   9   2  -8        508.76        549.97        81.93 o                         
  10   2  -8       6244.29       6029.79       202.77 o                         
  11   2  -8      25169.14      25631.06       591.84 o                         
  12   2  -8       2022.91       2033.23       168.29 o                         
  13   2  -8        715.15        736.08        91.65 o                         
  14   2  -8      15115.29      15230.51       367.97 o                         
  15   2  -8        629.72        624.73        89.62 o                         
  16   2  -8       5729.04       5610.61       242.21 o                         
  17   2  -8        264.49        233.80        78.85 o                         
  18   2  -8       3824.79       4155.64       223.92 o                         
  19   2  -8       1163.64       1100.12       123.34 o                         
  20   2  -8        209.39        214.24       125.35 o                         
  21   2  -8        348.70        398.43       119.01 o                         
  22   2  -8       1733.41       1876.27       216.33 o                         
  23   2  -8        410.70        551.67       138.63 o                         
  24   2  -8       2495.28       2438.18       257.14 o                         
  25   2  -8       1030.59        846.41       153.31 o                         
  26   2  -8        408.05        385.09       133.32 o                         
  27   2  -8        275.32        237.01       120.01 o                         
  28   2  -8       2249.88       2150.77       270.18 o                         
  29   2  -8        879.66        612.56       161.85 o                         
  30   2  -8        582.00        608.59       174.11 o                         
  31   2  -8        486.13        395.88       156.08 o                         
  32   2  -8        139.32        169.32       152.36 o                         
  33   2  -8        683.94        227.43       186.79 o                         
   1   3  -8        848.57        870.82       144.98 o                         
   2   3  -8      14892.34      14726.58       710.72 o                         
   3   3  -8       4222.60       3797.52       193.92 o                         
   4   3  -8       2110.20       2114.71       150.09 o                         
   5   3  -8       1103.45        989.58       113.79 o                         
   6   3  -8      12152.89      11640.58       318.55 o                         
   7   3  -8        477.42        438.95        60.38 o                         
   8   3  -8        939.46       1068.97        91.37 o                         
   9   3  -8         94.50         67.33        38.89 o                         
  10   3  -8       4602.13       4944.77       196.88 o                         
  11   3  -8        588.77        656.99        83.02 o                         
  12   3  -8       1673.66       1779.54       130.08 o                         
  13   3  -8        203.52        103.28        52.56 o                         
  14   3  -8        520.18        480.35        88.07 o                         
  15   3  -8        787.04        679.34        96.07 o                         
  16   3  -8       1410.34       1438.42       168.60 o                         
  17   3  -8       2082.44       2170.07       204.95 o                         
  18   3  -8       1172.89       1313.44       171.72 o                         
  19   3  -8       1973.68       2076.07       163.24 o                         
  20   3  -8       2794.41       2811.84       283.87 o                         
  21   3  -8        457.72        517.21       125.93 o                         
  22   3  -8       1730.52       1632.46       204.69 o                         
  23   3  -8          3.62        -33.19       177.09 o                         
  24   3  -8         36.91         45.95        99.31 o                         
  25   3  -8        620.12        465.70       280.64 o                         
  26   3  -8       1786.94       1780.45       237.85 o                         
  27   3  -8       1268.81       1463.81       218.25 o                         
  28   3  -8       3788.82       3297.74       328.07 o                         
  29   3  -8        609.55        688.08       170.35 o                         
  30   3  -8        498.12        432.85       147.47 o                         
  31   3  -8        253.96        450.56       192.94 o                         
  32   3  -8       1277.70        769.31       232.40 o                         
  33   3  -8        208.69        132.90       170.69 o                         
   0   4  -8       1126.42       1131.21       230.79 o                         
   1   4  -8       1566.13       1447.32       333.57 o                         
   2   4  -8        647.11        340.06       116.24 o                         
   3   4  -8       1949.87       1887.78       172.30 o                         
   4   4  -8       1731.65       1647.83       136.08 o                         
   5   4  -8        229.94        188.65        68.25 o                         
   6   4  -8        193.50        193.35        66.76 o                         
   7   4  -8       8721.39       8638.71       311.87 o                         
   8   4  -8         15.57        -64.86        64.86 o                         
   9   4  -8        563.74        538.22        62.98 o                         
  10   4  -8       7797.14       7763.34       242.77 o                         
  11   4  -8       2271.07       2330.32       176.61 o                         
  12   4  -8        820.50        771.26        86.35 o                         
  13   4  -8       1816.80       1908.52       176.59 o                         
  14   4  -8       2892.92       3056.84       202.08 o                         
  15   4  -8       3641.13       4237.35       279.85 o                         
  16   4  -8        785.76        804.93       130.00 o                         
  17   4  -8        366.43        385.76       180.56 o                         
  18   4  -8       1705.66       1646.10       185.67 o                         
  19   4  -8       1751.05       1709.36       330.08 o                         
  20   4  -8       1085.41       1229.22       307.16 o                         
  21   4  -8        284.95        386.53       210.31 o                         
  22   4  -8        466.46        217.94       186.02 o                         
  23   4  -8        759.54        595.49       267.78 o                         
  24   4  -8         21.81         89.82        95.20 o                         
  25   4  -8        191.80        193.14       115.90 o                         
  26   4  -8        229.05        283.10       117.42 o                         
  27   4  -8        975.35       1025.87       185.76 o                         
  28   4  -8        108.73         32.38        94.98 o                         
  29   4  -8        392.41        199.76       132.04 o                         
  30   4  -8        835.15        950.31       238.25 o                         
  31   4  -8        159.70        330.91       162.93 o                         
   1   5  -8       1931.25       1738.40       401.09 o                         
   2   5  -8       3482.62       3164.39       287.37 o                         
   3   5  -8       1088.87       1078.26       178.38 o                         
   4   5  -8       1281.82       1268.82       254.10 o                         
   5   5  -8       3311.71       3789.09       259.11 o                         
   6   5  -8         63.20          4.53        60.27 o                         
   7   5  -8         32.32          8.63        65.59 o                         
   8   5  -8        330.55        319.77        79.97 o                         
   9   5  -8        490.60        412.55        92.43 o                         
  10   5  -8       2400.81       2755.59       202.06 o                         
  11   5  -8         31.45         34.50        65.52 o                         
  12   5  -8        341.82        303.33        72.95 o                         
  13   5  -8         30.25        168.81       107.31 o                         
  14   5  -8       1545.89       1761.17       230.10 o                         
  15   5  -8        495.41        451.16       137.07 o                         
  16   5  -8        294.39        202.70       100.09 o                         
  17   5  -8         21.10         27.61       103.18 o                         
  18   5  -8        396.22        264.09       129.64 o                         
  19   5  -8       1292.56       1250.77       214.77 o                         
  20   5  -8        191.08        297.76       143.34 o                         
  21   5  -8        667.26        763.18       179.95 o                         
  22   5  -8       2735.87       3044.50       474.66 o                         
  23   5  -8        807.03        686.97       254.38 o                         
  24   5  -8         78.53        174.28       158.53 o                         
  25   5  -8         10.37        -95.54       156.74 o                         
  26   5  -8         47.41       -114.63       114.63 o                         
  27   5  -8       1554.81       1930.20       310.46 o                         
  28   5  -8          2.28       -133.77       133.77 o                         
   0   6  -8        515.51         42.51       163.68 o                         
   1   6  -8        307.23        172.76       124.78 o                         
   2   6  -8       2841.11       2871.69       287.84 o                         
   3   6  -8       2953.09       3052.84       296.52 o                         
   4   6  -8        825.59        788.26       159.71 o                         
   5   6  -8         17.13         22.97       109.21 o                         
   6   6  -8         83.84         64.86       104.63 o                         
   7   6  -8        185.46         73.61        76.59 o                         
   8   6  -8        128.50         21.14        78.64 o                         
   9   6  -8        986.98       1121.74       198.03 o                         
  10   6  -8       1816.94       2183.67       321.68 o                         
  11   6  -8       5882.98       6840.46       453.65 o                         
  12   6  -8        297.60        273.58       155.45 o                         
  13   6  -8          2.77       -133.64       133.64 o                         
  14   6  -8       1096.79        917.66       189.70 o                         
  15   6  -8        168.89        329.70       141.59 o                         
  16   6  -8        260.97        108.38       276.64 o                         
  17   6  -8        677.93        933.42       303.10 o                         
  18   6  -8         79.74        -14.35       107.39 o                         
  19   6  -8       1616.70       2020.92       271.86 o                         
  20   6  -8        248.55        306.75       201.83 o                         
  21   6  -8         83.01        414.29       235.78 o                         
  22   6  -8        646.44        472.80       216.27 o                         
  23   6  -8        707.82        586.93       248.74 o                         
   1   7  -8       1313.88       1795.25       241.40 o                         
   2   7  -8         65.56        -68.40       186.49 o                         
   3   7  -8        113.99         11.15       105.64 o                         
   4   7  -8          0.29        -33.19       105.40 o                         
   5   7  -8         23.26        -99.47        99.47 o                         
   6   7  -8        170.61         93.80       100.05 o                         
   7   7  -8       1028.14       1134.22       200.14 o                         
   8   7  -8         34.91        139.07       102.77 o                         
   9   7  -8        547.45        483.92       299.74 o                         
  10   7  -8        203.80        112.52        93.28 o                         
  11   7  -8        181.51        221.86       101.25 o                         
  12   7  -8        262.32        186.71       125.93 o                         
  13   7  -8        138.56         63.39       149.55 o                         
  14   7  -8        159.94       -159.08       159.08 o                         
  15   7  -8        424.82        211.40       146.51 o                         
  16   7  -8        147.16        298.93       169.59 o                         
  17   7  -8        443.97        376.29       174.69 o                         
  18   7  -8        696.80        703.41       217.07 o                         
   2   0  -7        896.22        816.89       172.05 o                         
   4   0  -7      26012.57      25199.67       601.25 o                         
   6   0  -7      17635.61      17228.37       550.01 o                         
   8   0  -7       1831.48       2171.52       232.53 o                         
  10   0  -7       4539.07       4582.36       349.55 o                         
  12   0  -7      34147.83      35781.55       682.84 o                         
  14   0  -7       1827.82       1835.06       174.19 o                         
  16   0  -7      18875.85      19218.89       573.09 o                         
  18   0  -7       6151.13       6216.12       349.16 o                         
  20   0  -7       4742.05       4336.74       469.98 o                         
  22   0  -7       2377.64       2435.36       377.42 o                         
  24   0  -7       5092.62       3798.42       475.31 o                         
  26   0  -7       8441.88       8475.13       732.73 o                         
  28   0  -7       2703.28       2235.35       414.25 o                         
  30   0  -7        412.34        307.15       210.24 o                         
   0   1  -7       2309.00       2154.65       155.05 o                         
   1   1  -7       1644.83       1399.35        61.91 o                         
   2   1  -7       2319.25       2514.05       119.00 o                         
   3   1  -7       3990.49       3924.59       189.41 o                         
   4   1  -7        392.72        364.66        46.69 o                         
   5   1  -7      13431.62      13285.76       185.41 o                         
   6   1  -7      23586.53      23857.60       267.51 o                         
   7   1  -7       1308.34       1326.96       102.68 o                         
   8   1  -7       4640.76       4572.02       139.36 o                         
   9   1  -7      23229.08      23513.92       323.41 o                         
  10   1  -7      18075.27      18631.86       303.78 o                         
  11   1  -7       2231.60       2345.96       122.88 o                         
  12   1  -7      15700.96      16083.89       308.33 o                         
  13   1  -7      24546.98      24860.18       399.81 o                         
  14   1  -7      20995.89      21495.35       383.21 o                         
  15   1  -7        922.72       1205.10       135.09 o                         
  16   1  -7       1975.43       2007.47       133.58 o                         
  17   1  -7       4106.28       4006.88       168.51 o                         
  18   1  -7       7742.53       7674.40       264.53 o                         
  19   1  -7       1682.30       1727.67       137.66 o                         
  20   1  -7        329.68        317.79       123.07 o                         
  21   1  -7       3631.83       3445.76       230.63 o                         
  22   1  -7        891.84        760.92       135.49 o                         
  23   1  -7       2332.25       2151.92       195.85 o                         
  24   1  -7       4148.84       3444.47       250.33 o                         
  25   1  -7        922.57        887.08       276.85 o                         
  26   1  -7       1232.32       1126.85       192.94 o                         
  27   1  -7       1154.23       1346.93       213.07 o                         
  28   1  -7        866.01        672.62       167.42 o                         
  29   1  -7        667.40        598.02       205.72 o                         
  30   1  -7       1179.16        769.12       287.49 o                         
  31   1  -7       1777.87        699.79       268.48 o                         
  32   1  -7        403.32        -52.21       207.99 o                         
  33   1  -7         49.74        349.03       220.98 o                         
   1   2  -7       6340.13       6219.10       415.19 o                         
   2   2  -7      17013.56      16183.55       565.51 o                         
   3   2  -7       2543.95       2355.52       129.14 o                         
   4   2  -7        695.37        641.25        49.19 o                         
   5   2  -7       5776.81       5874.15       150.89 o                         
   6   2  -7       4418.66       4033.00       136.84 o                         
   7   2  -7        690.62        495.10        59.30 o                         
   8   2  -7       3203.73       3129.50       135.02 o                         
   9   2  -7       2084.87       2153.28       121.04 o                         
  10   2  -7       1166.15       1128.75        94.38 o                         
  11   2  -7        741.80        663.76        78.22 o                         
  12   2  -7       3227.27       3192.32       161.71 o                         
  13   2  -7        270.13        353.00       141.17 o                         
  14   2  -7       1605.70       1513.44       156.96 o                         
  15   2  -7       1905.87       1742.36       137.29 o                         
  16   2  -7       2796.91       2797.90       177.19 o                         
  17   2  -7        962.93        869.39       140.58 o                         
  18   2  -7       3239.72       3417.23       201.88 o                         
  19   2  -7        155.58        270.11        79.23 o                         
  20   2  -7        339.01        359.33       115.12 o                         
  21   2  -7       1536.72       1541.07       198.06 o                         
  22   2  -7       2351.97       2212.78       233.94 o                         
  23   2  -7        181.07        234.17       111.15 o                         
  24   2  -7       3096.73       3357.54       726.62 o                         
  25   2  -7       1068.72        882.06       167.27 o                         
  26   2  -7       1583.75       1385.71       215.18 o                         
  27   2  -7       1063.15       1138.10       197.82 o                         
  28   2  -7       1099.71        969.96       196.95 o                         
  29   2  -7       2964.12       2356.31       299.15 o                         
  30   2  -7       4206.37       3637.93       349.86 o                         
  31   2  -7         47.89         91.76       220.79 o                         
  32   2  -7         62.30         12.58       225.07 o                         
  33   2  -7        369.36        304.57       166.13 o                         
   0   3  -7      14559.54      14229.20       684.97 o                         
   1   3  -7       2257.68       2061.99       191.27 o                         
   2   3  -7         89.74        109.47       150.63 o                         
   3   3  -7       2813.95       2942.30       178.89 o                         
   4   3  -7      11958.20      11551.39       349.57 o                         
   5   3  -7       8021.45       8381.04       307.81 o                         
   6   3  -7       5830.06       5550.23       181.40 o                         
   7   3  -7       5161.16       5221.57       224.55 o                         
   8   3  -7       1819.36       1812.93       116.34 o                         
   9   3  -7       1413.16       1386.11       106.00 o                         
  10   3  -7      10087.18      10377.99       287.76 o                         
  11   3  -7       1976.11       2039.85       135.74 o                         
  12   3  -7       3706.10       4005.19       191.12 o                         
  13   3  -7       1373.44       1239.65       112.98 o                         
  14   3  -7       4388.67       4456.18       212.68 o                         
  15   3  -7        306.01        273.49        68.32 o                         
  16   3  -7       2350.82       2187.16       201.15 o                         
  17   3  -7       1041.98       1017.82       145.52 o                         
  18   3  -7       5678.57       5803.10       535.50 o                         
  19   3  -7        668.27        528.83       124.91 o                         
  20   3  -7        749.95        503.15       222.58 o                         
  21   3  -7        757.24        786.22       156.97 o                         
  22   3  -7        968.74       1180.31       186.95 o                         
  23   3  -7        541.48        660.07       148.20 o                         
  24   3  -7        228.23        201.16       113.02 o                         
  25   3  -7        584.89        594.79       156.86 o                         
  26   3  -7       5461.42       4947.55       376.97 o                         
  27   3  -7         37.02         77.58       110.21 o                         
  28   3  -7       1137.91       1012.92       198.35 o                         
  29   3  -7         79.48         21.85       154.82 o                         
  30   3  -7       2207.49       1729.64       333.79 o                         
  31   3  -7        399.87        199.94       126.23 o                         
  32   3  -7        222.78         79.42       166.47 o                         
   1   4  -7       2832.20       2761.96       246.88 o                         
   2   4  -7       2652.49       2090.89       213.09 o                         
   3   4  -7       4925.89       5041.02       327.80 o                         
   4   4  -7        141.29         19.21        55.56 o                         
   5   4  -7       1569.45       1607.67       137.61 o                         
   6   4  -7        306.59        297.66        72.53 o                         
   7   4  -7       2428.93       2373.85       169.53 o                         
   8   4  -7       2309.91       2193.71       165.94 o                         
   9   4  -7        144.50        201.78        48.43 o                         
  10   4  -7        263.11        196.33        56.18 o                         
  11   4  -7        407.14        370.66        84.51 o                         
  12   4  -7         58.61         86.99        61.57 o                         
  13   4  -7        124.46        183.62        73.71 o                         
  14   4  -7         94.68        231.01        81.65 o                         
  15   4  -7        260.34        454.06       298.46 o                         
  16   4  -7        741.23        824.50       156.50 o                         
  17   4  -7       3019.68       3115.32       244.96 o                         
  18   4  -7       5219.73       5204.68       317.64 o                         
  19   4  -7       1827.11       2186.79       366.91 o                         
  20   4  -7        515.14        702.24       254.28 o                         
  21   4  -7       3797.58       3672.86       495.23 o                         
  22   4  -7        782.03        330.90       163.70 o                         
  23   4  -7        581.75        550.36       240.57 o                         
  24   4  -7       1143.33       1095.77       184.22 o                         
  25   4  -7       2163.36       2414.86       265.51 o                         
  26   4  -7       1939.83       2197.73       315.50 o                         
  27   4  -7        495.24        527.56       153.84 o                         
  28   4  -7        289.85        181.60       105.76 o                         
  29   4  -7        861.06        773.20       171.71 o                         
  30   4  -7        215.72        -27.38       100.54 o                         
  31   4  -7        270.72        331.80       177.64 o                         
   0   5  -7       1732.62       1516.42       294.17 o                         
   1   5  -7        871.09        899.50       156.76 o                         
   2   5  -7         47.41        -53.06       110.21 o                         
   3   5  -7       1166.76        799.46       158.28 o                         
   4   5  -7       2137.43       2380.65       201.57 o                         
   5   5  -7        567.24        413.43       108.83 o                         
   6   5  -7       2905.42       2918.94       253.91 o                         
   7   5  -7       4914.61       5144.81       263.51 o                         
   8   5  -7       5905.27       6190.71       410.44 o                         
   9   5  -7        659.70        608.64       155.34 o                         
  10   5  -7       1718.14       1635.93       155.04 o                         
  11   5  -7       1119.14       1192.81       133.39 o                         
  12   5  -7       2940.36       3084.87       288.10 o                         
  13   5  -7       1157.89       1359.96       208.50 o                         
  14   5  -7       4284.16       4111.33       337.93 o                         
  15   5  -7       1659.29       1706.28       223.91 o                         
  16   5  -7        169.58        224.79       133.94 o                         
  17   5  -7       1085.06        912.40       173.01 o                         
  18   5  -7       1363.70       1476.29       490.90 o                         
  19   5  -7        954.07        974.09       194.22 o                         
  20   5  -7        184.54        116.07       107.90 o                         
  21   5  -7        142.33         83.04       157.05 o                         
  22   5  -7       1854.11       1847.10       366.96 o                         
  23   5  -7        127.11          9.71       138.34 o                         
  24   5  -7        247.52        281.60       187.20 o                         
  25   5  -7        154.42        -23.91       135.39 o                         
  26   5  -7        513.22        278.23       227.16 o                         
  27   5  -7         63.34        135.33        96.84 o                         
  28   5  -7        396.84        360.21       160.67 o                         
   1   6  -7       1822.10       2015.63       502.40 o                         
   2   6  -7       1099.00       1005.75       216.82 o                         
   3   6  -7        767.25        903.53       168.12 o                         
   4   6  -7         61.86        195.32       122.34 o                         
   5   6  -7        260.57        194.31        97.09 o                         
   6   6  -7        412.41        249.96       229.60 o                         
   7   6  -7        599.19        551.51       114.30 o                         
   8   6  -7        195.18        269.71       133.24 o                         
   9   6  -7        227.12        167.85       108.77 o                         
  10   6  -7       2180.26       2321.43       266.44 o                         
  11   6  -7        385.59        436.34       136.32 o                         
  12   6  -7       1628.97       1850.32       244.30 o                         
  13   6  -7        372.64        405.23       140.21 o                         
  14   6  -7        524.54        628.11       160.50 o                         
  15   6  -7        336.75        164.03       102.53 o                         
  16   6  -7        879.46        788.81       178.62 o                         
  17   6  -7         54.60         76.89       102.23 o                         
  18   6  -7        265.51        273.64       130.62 o                         
  19   6  -7       1325.49       1746.03       261.16 o                         
  20   6  -7        376.70        378.25       233.67 o                         
  21   6  -7        419.49        349.17       203.82 o                         
  22   6  -7        378.72        889.88       271.32 o                         
  23   6  -7        224.93        128.97       165.35 o                         
  24   6  -7        247.83        454.37       231.82 o                         
   0   7  -7        345.72        277.11       148.98 o                         
   1   7  -7        979.40        761.90       173.18 o                         
   2   7  -7        657.87        397.74       122.88 o                         
   3   7  -7        151.97         17.10       125.80 o                         
   4   7  -7        599.75        382.95       164.28 o                         
   5   7  -7        453.70        296.94       112.85 o                         
   6   7  -7        676.93        677.25       164.03 o                         
   7   7  -7        281.37        210.05       114.44 o                         
   8   7  -7         76.78       -147.09       260.73 o                         
   9   7  -7        853.30        878.05       175.49 o                         
  10   7  -7        303.32        458.26       157.65 o                         
  11   7  -7        690.30        765.94       150.99 o                         
  12   7  -7         83.57         36.32        82.98 o                         
  13   7  -7        722.33        875.78       266.77 o                         
  14   7  -7        191.18        115.39       137.58 o                         
  15   7  -7        707.16        754.22       249.00 o                         
  16   7  -7         43.85        115.57       147.31 o                         
  17   7  -7        263.82        120.73       119.03 o                         
  18   7  -7        584.62        362.58       196.23 o                         
   0   0  -6       9636.65       8957.37       316.53 o                         
   2   0  -6     104080.17      97480.16      5003.55 o                         
   4   0  -6      20689.03      19255.38       495.57 o                         
   6   0  -6      21736.69      20601.21       566.76 o                         
   8   0  -6       6443.47       6969.77       384.04 o                         
  10   0  -6       8493.23       9105.53       474.74 o                         
  12   0  -6       5651.00       5683.67       411.82 o                         
  14   0  -6      30991.42      31537.73       829.05 o                         
  16   0  -6      35247.27      36809.79       852.52 o                         
  18   0  -6       5165.69       4999.57       312.65 o                         
  20   0  -6        554.33        690.60       218.40 o                         
  22   0  -6        334.68        289.97       188.25 o                         
  24   0  -6       2671.89       2185.74       379.52 o                         
  26   0  -6       3898.92       2782.44       424.87 o                         
  28   0  -6       9226.40       7955.48       722.38 o                         
  30   0  -6       4751.37       4630.12       575.99 o                         
   1   1  -6       9748.75       8745.69       363.73 o                         
   2   1  -6       6858.79       7069.01       178.81 o                         
   3   1  -6       7628.49       7314.92       142.79 o                         
   4   1  -6       3969.26       3715.58       116.57 o                         
   5   1  -6        473.41        570.04        55.21 o                         
   6   1  -6      20351.98      19623.38       239.93 o                         
   7   1  -6        528.23        580.91        60.74 o                         
   8   1  -6       7807.78       7585.11       174.69 o                         
   9   1  -6       2799.54       2875.26       117.81 o                         
  10   1  -6       2620.81       2652.28       119.81 o                         
  11   1  -6        362.20        420.34        64.93 o                         
  12   1  -6       7258.60       6936.12       205.88 o                         
  13   1  -6       1450.36       1684.74       116.19 o                         
  14   1  -6       1933.51       2059.07       128.78 o                         
  15   1  -6       5674.79       6103.37       239.81 o                         
  16   1  -6       4875.77       4981.56       202.45 o                         
  17   1  -6        630.48        822.33        88.38 o                         
  18   1  -6       4981.66       4717.37       209.59 o                         
  19   1  -6       4863.11       4757.36       216.20 o                         
  20   1  -6       1483.90       1475.28       157.91 o                         
  21   1  -6         82.48        124.67        80.60 o                         
  22   1  -6       3653.00       3392.74       235.26 o                         
  23   1  -6       1463.81       1252.26       160.45 o                         
  24   1  -6       1433.60       1176.55       185.29 o                         
  25   1  -6        307.80        229.04       121.40 o                         
  26   1  -6       2160.44       2239.10       262.18 o                         
  27   1  -6       3202.15       3098.89       350.38 o                         
  28   1  -6       3735.25       3378.65       320.39 o                         
  29   1  -6        207.75        417.34       141.73 o                         
  30   1  -6       1168.91       1049.11       231.14 o                         
  31   1  -6       1075.71        594.56       167.15 o                         
  32   1  -6        150.94        454.10       257.12 o                         
  33   1  -6         68.26       -220.35       220.35 o                         
   0   2  -6        919.53        785.33       175.22 o                         
   1   2  -6       1539.35       1775.06       251.19 o                         
   2   2  -6      23931.50      23113.47      1214.34 o                         
   3   2  -6         73.04         92.43        25.93 o                         
   4   2  -6       4083.65       4217.69       275.68 o                         
   5   2  -6       3349.18       3455.97       119.91 o                         
   6   2  -6       2817.42       2944.14       119.99 o                         
   7   2  -6       9528.30       9622.92       223.20 o                         
   8   2  -6        570.20        566.19        65.44 o                         
   9   2  -6       2489.02       2636.51       134.21 o                         
  10   2  -6      37037.05      36275.97       494.88 o                         
  11   2  -6       2914.19       3159.40       161.79 o                         
  12   2  -6      10481.51      10065.49       282.79 o                         
  13   2  -6        185.74        104.28        48.84 o                         
  14   2  -6       3841.43       4010.07       192.46 o                         
  15   2  -6      11740.72      11597.21       429.67 o                         
  16   2  -6        703.25        705.25       199.98 o                         
  17   2  -6        902.40       1066.84       117.96 o                         
  18   2  -6       4916.55       5134.64       246.96 o                         
  19   2  -6        990.12       1132.59       128.34 o                         
  20   2  -6       2695.85       2819.16       246.67 o                         
  21   2  -6       1093.66       1103.61       172.33 o                         
  22   2  -6        462.10        366.94       114.53 o                         
  23   2  -6       1133.43       1055.15       176.03 o                         
  24   2  -6       4383.35       3954.93       322.78 o                         
  25   2  -6        146.29        142.87       104.93 o                         
  26   2  -6        614.41        447.80       147.91 o                         
  27   2  -6        508.23        498.38       150.89 o                         
  28   2  -6       1654.06       1453.74       395.06 o                         
  29   2  -6        801.05        379.63       150.59 o                         
  30   2  -6        811.90        829.57       192.08 o                         
  31   2  -6        221.23         43.45       119.44 o                         
  32   2  -6       1882.17       1315.71       235.85 o                         
  33   2  -6       1101.76        979.26       271.46 o                         
   1   3  -6       2026.57       1667.44       180.17 o                         
   2   3  -6      12135.71      11673.74       595.10 o                         
   3   3  -6       5841.26       5764.75       249.87 o                         
   4   3  -6       1817.93       1816.25       296.18 o                         
   5   3  -6        621.62        505.95        61.04 o                         
   6   3  -6       1815.21       1820.47       138.78 o                         
   7   3  -6        442.52        370.62        92.11 o                         
   8   3  -6       6176.11       6776.67       301.51 o                         
   9   3  -6        824.75        904.07        89.37 o                         
  10   3  -6       4883.58       4946.93       200.78 o                         
  11   3  -6        389.07        359.61        67.06 o                         
  12   3  -6       3372.75       3346.82       179.13 o                         
  13   3  -6       1286.24       1414.45       123.34 o                         
  14   3  -6      12609.79      13437.87       367.92 o                         
  15   3  -6       1060.00       1072.66       117.49 o                         
  16   3  -6       2789.68       2796.65       254.67 o                         
  17   3  -6        335.70        276.16        89.20 o                         
  18   3  -6       1839.69       1982.14       202.61 o                         
  19   3  -6       2618.88       2519.21       247.90 o                         
  20   3  -6       3902.08       4484.83       504.59 o                         
  21   3  -6        284.11        503.90       222.73 o                         
  22   3  -6       5431.67       5699.19       575.81 o                         
  23   3  -6       1905.23       2166.08       242.52 o                         
  24   3  -6       1773.99       1665.01       218.78 o                         
  25   3  -6        117.82        132.17       110.26 o                         
  26   3  -6        449.51        212.46       191.15 o                         
  27   3  -6        231.50        274.10       178.99 o                         
  28   3  -6        121.87         96.23       111.53 o                         
  29   3  -6        556.39        467.32       150.67 o                         
  30   3  -6        571.35        459.80       142.30 o                         
  31   3  -6        954.11       1245.10       223.56 o                         
  32   3  -6       1924.05       1744.22       346.42 o                         
   0   4  -6       4537.43       4087.02       409.41 o                         
   1   4  -6       2417.26       1995.79       204.94 o                         
   2   4  -6        476.20        201.89        80.73 o                         
   3   4  -6       6807.86       6926.33       275.29 o                         
   4   4  -6       3504.09       3486.19       197.64 o                         
   5   4  -6        349.86        312.96        77.79 o                         
   6   4  -6       3178.87       3257.36       195.30 o                         
   7   4  -6       1765.21       1572.70       144.38 o                         
   8   4  -6       1237.14       1223.73       100.84 o                         
   9   4  -6       2264.30       2185.45       135.51 o                         
  10   4  -6       2420.89       2362.09       167.58 o                         
  11   4  -6       8511.06       9110.46       274.50 o                         
  12   4  -6        301.78        298.65        68.26 o                         
  13   4  -6        923.47       1104.44       161.65 o                         
  14   4  -6       3328.15       3936.08       390.41 o                         
  15   4  -6       1913.59       2098.78       201.26 o                         
  16   4  -6        462.41        446.87       137.32 o                         
  17   4  -6        453.87        467.51       108.45 o                         
  18   4  -6        833.05        727.16       132.45 o                         
  19   4  -6       2721.76       2937.55       410.20 o                         
  20   4  -6        177.29         90.87       144.63 o                         
  21   4  -6        466.92        640.06       238.61 o                         
  22   4  -6       1370.42        945.07       270.02 o                         
  23   4  -6        158.73       -198.49       201.77 o                         
  24   4  -6        323.83        243.99       171.91 o                         
  25   4  -6        554.37        518.91       146.03 o                         
  26   4  -6        959.31        937.58       180.92 o                         
  27   4  -6         17.35       -127.04       127.04 o                         
  28   4  -6        268.74        104.05       141.85 o                         
  29   4  -6        801.76       1038.05       206.62 o                         
  30   4  -6        264.94        490.94       172.30 o                         
  31   4  -6        455.28        -64.93       116.41 o                         
   1   5  -6       2303.22       2101.24       302.79 o                         
   2   5  -6       1377.92       1432.57       193.20 o                         
   3   5  -6        504.96        437.90       125.82 o                         
   4   5  -6         70.46        -18.30        83.08 o                         
   5   5  -6        741.25        700.68       103.34 o                         
   6   5  -6       8036.59       8486.17       334.04 o                         
   7   5  -6       1570.56       1679.03       157.56 o                         
   8   5  -6       1491.34       1406.79       150.15 o                         
   9   5  -6        552.03        478.89        93.82 o                         
  10   5  -6        616.83        496.31        95.40 o                         
  11   5  -6        165.33        212.12       110.06 o                         
  12   5  -6        327.73        387.95        89.58 o                         
  13   5  -6       1216.94       1340.96       142.75 o                         
  14   5  -6        127.99        224.12       116.95 o                         
  15   5  -6         72.30        -45.58       107.64 o                         
  16   5  -6        704.27        887.89       166.13 o                         
  17   5  -6        637.15        778.10       172.60 o                         
  18   5  -6       2030.42       2535.39       281.49 o                         
  19   5  -6        445.98        456.89       149.14 o                         
  20   5  -6        266.01         87.92       128.42 o                         
  21   5  -6        183.14         37.67       159.88 o                         
  22   5  -6         18.61       -211.83       211.83 o                         
  23   5  -6       1882.14       1469.61       339.99 o                         
  24   5  -6        279.28        346.18       230.29 o                         
  25   5  -6        559.76        112.91       141.98 o                         
  26   5  -6       1035.15        621.19       221.08 o                         
  27   5  -6        414.69        216.34       210.36 o                         
  28   5  -6        516.10        695.60       207.43 o                         
  29   5  -6         57.08        116.23       130.44 o                         
   0   6  -6        981.92        879.91       231.47 o                         
   1   6  -6        372.12        153.97        95.17 o                         
   2   6  -6        394.00        184.55       127.55 o                         
   3   6  -6       1472.60       1455.12       194.82 o                         
   4   6  -6        624.02        591.26       128.63 o                         
   5   6  -6        990.56        916.78       495.17 o                         
   6   6  -6       2083.22       2029.05       235.37 o                         
   7   6  -6       4325.57       4853.02       295.23 o                         
   8   6  -6        293.91        286.52       113.82 o                         
   9   6  -6        436.75        514.66       139.06 o                         
  10   6  -6        561.25        697.67       165.88 o                         
  11   6  -6        273.17        272.23       171.04 o                         
  12   6  -6        196.14        227.95       110.47 o                         
  13   6  -6       1388.13       1629.09       321.68 o                         
  14   6  -6        606.96        429.82       123.81 o                         
  15   6  -6       1993.78       2119.72       380.18 o                         
  16   6  -6        847.79        888.42       236.78 o                         
  17   6  -6        339.55        224.30       128.13 o                         
  18   6  -6        647.86        774.34       310.88 o                         
  19   6  -6        145.64        233.54       350.44 o                         
  20   6  -6         84.80        109.19       178.39 o                         
  21   6  -6        177.25         -5.29       176.15 o                         
  22   6  -6         96.13       -161.88       161.88 o                         
  23   6  -6        227.89          2.41        98.44 o                         
  24   6  -6        444.89        280.33       205.77 o                         
   1   7  -6          7.47         -0.89        83.41 o                         
   2   7  -6        205.65        181.60        94.19 o                         
   3   7  -6       2147.68       2439.09       270.03 o                         
   4   7  -6        102.05        109.80        88.93 o                         
   5   7  -6       1492.64       1772.90       236.06 o                         
   6   7  -6        124.05        105.21        98.20 o                         
   7   7  -6         29.66         20.50        91.84 o                         
   8   7  -6          7.71        -68.22        85.56 o                         
   9   7  -6         34.56         23.85        69.39 o                         
  10   7  -6         31.72         24.65       142.92 o                         
  11   7  -6         74.16        -91.80        91.80 o                         
  12   7  -6        363.21        457.89       227.72 o                         
  13   7  -6         85.62        279.78       134.29 o                         
  14   7  -6        193.59       -129.13       129.13 o                         
  15   7  -6         72.89       -156.10       156.10 o                         
  16   7  -6         52.99         85.59       107.96 o                         
  17   7  -6        205.73       -114.92       114.92 o                         
  18   7  -6         33.46        589.70       186.33 o                         
   2   0  -5     118930.33     117059.56      1025.16 o                         
   4   0  -5       5107.22       5146.24       259.63 o                         
   6   0  -5       6702.34       7083.86       335.39 o                         
   8   0  -5        425.05        301.63       130.23 o                         
  10   0  -5      43630.64      43519.70      2394.41 o                         
  12   0  -5       4088.82       4415.18       367.09 o                         
  14   0  -5       5477.45       5736.73       433.68 o                         
  16   0  -5      20362.16      20575.58       814.97 o                         
  18   0  -5       1084.21        956.26       175.11 o                         
  20   0  -5       1392.71       1236.26       298.50 o                         
  22   0  -5       2998.47       2889.15       263.21 o                         
  24   0  -5       2787.55       2792.52       416.68 o                         
  26   0  -5       3039.92       2047.45       378.16 o                         
  28   0  -5        487.19        199.38       183.84 o                         
   0   1  -5      21900.24      20598.71       567.16 o                         
   1   1  -5      28675.12      27243.14       274.88 o                         
   2   1  -5      21453.84      21246.94       212.82 o                         
   3   1  -5      14319.27      14239.26       157.85 o                         
   4   1  -5       3374.28       3415.01        91.33 o                         
   5   1  -5       2566.05       2497.17        87.91 o                         
   6   1  -5        312.91        250.64        44.73 o                         
   7   1  -5        453.66        404.08        87.16 o                         
   8   1  -5       4779.72       5027.66       176.91 o                         
   9   1  -5      10176.16       9724.97       208.51 o                         
  10   1  -5      18770.75      18500.24       389.46 o                         
  11   1  -5       1665.96       1797.76       112.03 o                         
  12   1  -5        658.43        695.51        81.90 o                         
  13   1  -5      19633.33      20252.74       357.10 o                         
  14   1  -5      14079.53      14528.19       315.56 o                         
  15   1  -5      10053.84      10851.40       284.58 o                         
  16   1  -5       6864.31       7348.49       242.99 o                         
  17   1  -5       9029.67       9308.04       281.20 o                         
  18   1  -5       6112.43       6319.61       243.06 o                         
  19   1  -5       1447.52       1559.65       132.80 o                         
  20   1  -5       4608.12       4230.35       248.43 o                         
  21   1  -5         93.32        185.14        94.78 o                         
  22   1  -5        752.75        597.96       144.67 o                         
  23   1  -5       3181.59       2682.89       257.82 o                         
  24   1  -5        651.61        737.59       164.69 o                         
  25   1  -5       5028.05       4200.90       332.76 o                         
  26   1  -5       2337.10       2475.30       268.72 o                         
  27   1  -5       2149.91       1621.06       231.15 o                         
  28   1  -5       1252.80       1017.18       185.45 o                         
  29   1  -5       1002.90        841.24       187.11 o                         
  30   1  -5        369.03        440.41       156.61 o                         
  31   1  -5       2000.89       1794.74       262.87 o                         
  32   1  -5        410.37         82.00       146.17 o                         
  33   1  -5        204.91        -98.60       131.73 o                         
   1   2  -5       6076.20       6535.25       318.86 o                         
   2   2  -5      10267.96       9675.72       263.31 o                         
   3   2  -5        140.21        118.07        34.16 o                         
   4   2  -5       8780.15       8933.33       365.32 o                         
   5   2  -5        907.65        814.65        81.46 o                         
   6   2  -5         16.33          9.97        37.48 o                         
   7   2  -5       6197.62       6554.59       187.90 o                         
   8   2  -5       1684.02       2007.77       114.20 o                         
   9   2  -5       1439.95       1522.73       103.89 o                         
  10   2  -5       3110.43       3346.28       156.62 o                         
  11   2  -5       2370.16       2804.82       148.31 o                         
  12   2  -5      20888.32      20574.79       403.10 o                         
  13   2  -5       2325.29       2619.19       154.48 o                         
  14   2  -5        108.87         74.68        49.41 o                         
  15   2  -5        696.96        733.96        96.28 o                         
  16   2  -5       1031.21        844.46       114.90 o                         
  17   2  -5        152.85         96.18        73.55 o                         
  18   2  -5       4631.99       4403.51       232.50 o                         
  19   2  -5       4488.88       4253.29       257.38 o                         
  20   2  -5       4217.95       4308.77       304.77 o                         
  21   2  -5        888.92        996.53       176.68 o                         
  22   2  -5       4147.51       4069.88       306.71 o                         
  23   2  -5       1754.98       1801.95       223.58 o                         
  24   2  -5       1410.47       1278.39       205.67 o                         
  25   2  -5       1172.03        909.83       181.72 o                         
  26   2  -5       1404.53       1314.29       206.89 o                         
  27   2  -5        634.81        485.81       141.29 o                         
  28   2  -5       1850.09       1591.98       237.61 o                         
  29   2  -5       1955.63       1956.34       262.78 o                         
  30   2  -5        655.30        658.09       174.00 o                         
  31   2  -5       1758.27       1817.83       260.95 o                         
  32   2  -5        602.56        576.52       230.96 o                         
  33   2  -5         53.56         45.35       154.08 o                         
   0   3  -5      28711.44      27012.88       899.40 o                         
   1   3  -5       4521.71       4304.63       264.50 o                         
   2   3  -5        253.44        224.41        68.52 o                         
   3   3  -5        150.79         88.27        58.74 o                         
   4   3  -5      10591.18      11023.19       355.04 o                         
   5   3  -5       1319.17       1284.73        94.47 o                         
   6   3  -5      24469.78      23763.06       913.69 o                         
   7   3  -5       6670.10       6108.93       256.19 o                         
   8   3  -5      10733.09      10706.89       346.90 o                         
   9   3  -5       2530.91       2526.43       311.54 o                         
  10   3  -5        249.26        169.76        58.05 o                         
  11   3  -5        330.72        372.29        70.40 o                         
  12   3  -5        687.66        724.03        92.28 o                         
  13   3  -5       2440.91       2616.94       164.68 o                         
  14   3  -5       7996.93       8226.52       294.28 o                         
  15   3  -5       1355.02       1484.66       137.92 o                         
  16   3  -5       2611.51       2650.90       221.06 o                         
  17   3  -5        664.27        624.46       118.43 o                         
  18   3  -5      10142.33       9623.25       429.96 o                         
  19   3  -5       1143.57       1596.12       319.78 o                         
  20   3  -5       2786.47       2441.60       373.84 o                         
  21   3  -5       3707.30       4002.48       487.90 o                         
  22   3  -5       4711.05       5114.97       537.37 o                         
  23   3  -5        185.22        261.48       132.21 o                         
  24   3  -5       2442.12       2751.24       274.43 o                         
  25   3  -5        222.12        340.09       124.52 o                         
  26   3  -5       2543.36       2564.75       312.77 o                         
  27   3  -5       1007.61       1065.73       196.45 o                         
  28   3  -5        934.08       1010.95       199.50 o                         
  29   3  -5        410.87         91.67       110.30 o                         
  30   3  -5       2858.07       2480.21       300.05 o                         
  31   3  -5        681.32        885.81       342.93 o                         
  32   3  -5        418.12        490.99       217.91 o                         
   1   4  -5       2757.49       2703.73       229.20 o                         
   2   4  -5       2210.26       1929.63       158.15 o                         
   3   4  -5       3375.47       2972.88       183.55 o                         
   4   4  -5       1961.58       1782.19       143.56 o                         
   5   4  -5       3611.53       3538.86       202.73 o                         
   6   4  -5       4796.70       4874.99       236.98 o                         
   7   4  -5       1399.90       1339.52       134.13 o                         
   8   4  -5       2311.74       2261.93       136.62 o                         
   9   4  -5       5487.85       5255.81       209.13 o                         
  10   4  -5       1329.17       1364.49       130.89 o                         
  11   4  -5        341.17        406.82        83.54 o                         
  12   4  -5       5156.57       5609.73       264.74 o                         
  13   4  -5       1895.26       1954.28       192.75 o                         
  14   4  -5        653.57        804.38       139.19 o                         
  15   4  -5        356.53        324.76       101.50 o                         
  16   4  -5        217.48        211.52        72.99 o                         
  17   4  -5       1711.65       1985.56       204.18 o                         
  18   4  -5       3696.56       4165.88       480.81 o                         
  19   4  -5         26.41         75.81       133.16 o                         
  20   4  -5         60.95         22.97       136.33 o                         
  21   4  -5       3268.07       2881.23       416.49 o                         
  22   4  -5       1575.57       1407.51       318.34 o                         
  23   4  -5        596.49        508.41       210.30 o                         
  24   4  -5        460.14        389.93       194.53 o                         
  25   4  -5       2288.79       1839.43       378.61 o                         
  26   4  -5        526.02        516.01       152.87 o                         
  27   4  -5       1863.00       1342.46       209.19 o                         
  28   4  -5        165.20        -57.31        96.76 o                         
  29   4  -5        411.06        321.75       128.04 o                         
  30   4  -5       1044.65       1161.64       256.82 o                         
  31   4  -5        284.46        704.48       230.78 o                         
   0   5  -5       1389.88       1369.32       256.74 o                         
   1   5  -5       2610.68       2540.69       232.44 o                         
   2   5  -5        374.05        270.42        84.96 o                         
   3   5  -5        630.08        517.93       120.40 o                         
   4   5  -5       2439.63       2531.30       200.63 o                         
   5   5  -5         48.04          7.71        64.21 o                         
   6   5  -5        357.41        367.02        87.84 o                         
   7   5  -5       1401.99       1488.65       146.75 o                         
   8   5  -5       2115.22       2344.29       179.94 o                         
   9   5  -5        882.02       1077.15       132.45 o                         
  10   5  -5       2860.42       3343.97       288.82 o                         
  11   5  -5       2110.95       2036.09       228.61 o                         
  12   5  -5       1555.12       1925.35       169.76 o                         
  13   5  -5       4000.03       4021.41       237.08 o                         
  14   5  -5       1160.42        961.91       127.80 o                         
  15   5  -5       1467.03       1347.58       204.12 o                         
  16   5  -5        823.38        853.56       166.88 o                         
  17   5  -5        361.46        507.64       150.78 o                         
  18   5  -5       1233.17       1150.05       203.80 o                         
  19   5  -5        122.07         95.50       155.47 o                         
  20   5  -5       2442.29       2541.50       407.05 o                         
  21   5  -5        443.76        547.41       230.70 o                         
  22   5  -5        377.78        230.48       173.12 o                         
  23   5  -5         50.10       -203.46       203.46 o                         
  24   5  -5        333.83        482.07       222.92 o                         
  25   5  -5         45.74       -207.42       207.42 o                         
  26   5  -5       1114.41        964.85       296.96 o                         
  27   5  -5         89.78        213.55       203.32 o                         
  29   5  -5         10.37       -143.14       143.14 o                         
   1   6  -5       1617.82       1518.97       205.89 o                         
   2   6  -5       1788.61       1589.35       254.71 o                         
   3   6  -5        357.43        379.35       107.22 o                         
   4   6  -5         68.04        -40.48        96.36 o                         
   5   6  -5        655.84        516.31       128.20 o                         
   6   6  -5        738.63        643.51       133.46 o                         
   7   6  -5        960.19       1006.62       166.45 o                         
   8   6  -5       1693.32       1913.14       237.17 o                         
   9   6  -5       1192.88       1231.77       192.18 o                         
  10   6  -5       1736.90       1713.61       233.97 o                         
  11   6  -5        191.10        182.77       101.81 o                         
  12   6  -5        459.73        391.50       132.32 o                         
  13   6  -5        190.13        367.75       131.65 o                         
  14   6  -5         43.32        -44.35        86.77 o                         
  15   6  -5        984.28       1105.57       199.94 o                         
  16   6  -5        982.29       1152.19       202.46 o                         
  17   6  -5        711.46        829.69       184.33 o                         
  18   6  -5        104.72        129.19       121.54 o                         
  19   6  -5        123.09        131.30       112.50 o                         
  20   6  -5        446.84        373.18       138.91 o                         
  21   6  -5         15.06        151.53       132.49 o                         
  22   6  -5        504.78        326.68       155.81 o                         
  23   6  -5       1135.75       1207.85       285.97 o                         
  24   6  -5        476.62        434.84       216.26 o                         
  25   6  -5         50.23        -63.42       118.84 o                         
   0   7  -5       1775.42       2126.69       351.86 o                         
   1   7  -5        781.50        617.43       127.58 o                         
   2   7  -5        461.96        454.81       122.17 o                         
   3   7  -5        845.73        838.06       163.49 o                         
   4   7  -5        476.33        376.50       124.64 o                         
   5   7  -5        783.26        730.34       152.80 o                         
   6   7  -5        264.20        263.82        99.55 o                         
   7   7  -5        274.67         94.60        76.45 o                         
   8   7  -5        625.72        580.27       267.10 o                         
   9   7  -5        536.73        467.99       239.60 o                         
  10   7  -5        210.40        265.55       109.42 o                         
  11   7  -5        824.04       1236.72       200.21 o                         
  12   7  -5         25.91         -5.77       139.35 o                         
  13   7  -5        148.64         89.20       108.07 o                         
  14   7  -5        225.92        191.03       124.21 o                         
  15   7  -5        173.47        255.85       156.21 o                         
  16   7  -5        680.48        493.12       198.57 o                         
  17   7  -5        418.57        203.80       131.21 o                         
   4   0  -4        988.15       1023.81       123.35 o                         
   6   0  -4       9184.65       9854.05       383.10 o                         
   8   0  -4       1102.37       1120.24       173.89 o                         
  10   0  -4      23005.54      23135.20       711.10 o                         
  12   0  -4      25792.82      28007.59       854.57 o                         
  14   0  -4       4857.87       4663.11       392.16 o                         
  16   0  -4       1800.93       1446.62       165.89 o                         
  18   0  -4       2157.95       2074.37       162.72 o                         
  20   0  -4      10434.11       9977.55       571.04 o                         
  22   0  -4       3426.58       3056.89       265.77 o                         
  24   0  -4       5053.17       4988.55       391.40 o                         
  26   0  -4        322.04        596.97       239.46 o                         
   1   1  -4      60169.53      56374.39       882.72 o                         
   2   1  -4      23757.94      23238.36       292.58 o                         
   3   1  -4      31974.17      31840.27       260.80 o                         
   4   1  -4      12229.51      11923.29       162.76 o                         
   5   1  -4       7467.99       7405.32       142.52 o                         
   6   1  -4       3530.27       3307.28       108.58 o                         
   7   1  -4      12961.13      12964.88       237.21 o                         
   8   1  -4        195.65        203.64        49.27 o                         
   9   1  -4       1102.40        979.46        77.21 o                         
  10   1  -4       2469.03       2352.99       136.27 o                         
  11   1  -4        113.28        115.63        58.85 o                         
  12   1  -4       3305.87       2893.69       134.83 o                         
  13   1  -4       5648.26       5938.18       195.60 o                         
  14   1  -4        571.84        598.83        95.77 o                         
  15   1  -4       8604.25       8716.27       255.22 o                         
  16   1  -4       2081.41       2125.91       140.57 o                         
  17   1  -4        270.08        341.23        75.79 o                         
  18   1  -4       2150.35       2224.52       133.08 o                         
  19   1  -4       1039.09       1082.40       127.76 o                         
  20   1  -4       2099.91       1770.74       276.10 o                         
  21   1  -4       4313.78       4345.34       316.49 o                         
  22   1  -4       1359.12       1542.83       206.27 o                         
  23   1  -4       3037.07       3026.51       352.57 o                         
  24   1  -4        395.46        320.19       124.21 o                         
  25   1  -4       2590.81       2318.60       259.40 o                         
  26   1  -4       2946.77       2732.65       320.81 o                         
  27   1  -4       3654.59       3732.54       362.02 o                         
  28   1  -4        695.68        610.53       173.29 o                         
  29   1  -4       2315.67       2620.53       295.00 o                         
  30   1  -4        193.72        101.20       114.46 o                         
  31   1  -4       2107.56       1785.77       258.07 o                         
  32   1  -4        674.34        788.84       183.01 o                         
  33   1  -4        242.96        202.73       128.85 o                         
  34   1  -4       2601.90       2187.02       394.19 o                         
   0   2  -4       7835.73       7499.31       408.77 o                         
   1   2  -4       4048.37       4085.65       175.80 o                         
   2   2  -4        486.70        564.00       143.38 o                         
   3   2  -4       3132.42       3015.32       111.65 o                         
   4   2  -4      33152.72      32448.38       595.69 o                         
   5   2  -4       1467.23       1605.04       119.81 o                         
   6   2  -4      13371.81      12845.70       309.35 o                         
   7   2  -4       2701.46       2544.42       136.62 o                         
   8   2  -4        669.41        574.47        69.12 o                         
   9   2  -4      13343.04      13782.17       300.17 o                         
  10   2  -4       2347.57       2507.61       138.44 o                         
  11   2  -4      25053.96      24860.38       429.68 o                         
  12   2  -4       3079.61       3092.34       162.92 o                         
  13   2  -4       7906.02       8441.64       270.07 o                         
  14   2  -4      13957.16      14609.94       366.12 o                         
  15   2  -4       8816.52       9027.98       298.80 o                         
  16   2  -4      11555.36      11172.53       297.33 o                         
  17   2  -4       1108.56       1192.37       139.20 o                         
  18   2  -4       8636.32       8314.32       395.69 o                         
  19   2  -4        333.01        422.77       121.71 o                         
  20   2  -4       2764.38       2519.14       240.33 o                         
  21   2  -4        794.31        847.62       165.63 o                         
  22   2  -4       1210.96       1272.43       191.08 o                         
  23   2  -4       1496.97       1433.49       202.98 o                         
  24   2  -4       3838.76       3411.11       300.59 o                         
  25   2  -4        654.13        750.60       167.71 o                         
  26   2  -4       2972.95       2846.83       288.87 o                         
  27   2  -4        400.11        360.07       153.63 o                         
  28   2  -4       2528.11       2119.75       306.43 o                         
  29   2  -4        452.44        352.10       311.83 o                         
  30   2  -4        296.82        170.44       117.31 o                         
  31   2  -4        233.23        240.51       124.95 o                         
  32   2  -4         63.76        131.10       122.35 o                         
  33   2  -4        270.91         55.42       134.86 o                         
   1   3  -4       2864.86       2773.52       153.12 o                         
   2   3  -4       5118.25       4769.84       232.37 o                         
   3   3  -4         17.82        -59.38        59.38 o                         
   4   3  -4       3082.13       3209.28       201.63 o                         
   5   3  -4       1625.94       1730.73       110.85 o                         
   6   3  -4       4422.88       4799.95       312.63 o                         
   7   3  -4       1045.48        764.88        98.61 o                         
   8   3  -4       8351.17       8022.68       304.58 o                         
   9   3  -4       1895.46       1919.48       158.44 o                         
  10   3  -4        156.09         82.42        49.17 o                         
  11   3  -4       1124.36       1191.82       109.10 o                         
  12   3  -4       4958.08       5097.42       221.09 o                         
  13   3  -4       1299.99       1361.20       122.95 o                         
  14   3  -4       2955.02       3059.38       181.44 o                         
  15   3  -4        339.49        280.59        73.19 o                         
  16   3  -4       5008.34       5720.88       442.98 o                         
  17   3  -4       3074.96       2997.83       243.31 o                         
  18   3  -4       8698.55       9436.38       428.80 o                         
  19   3  -4        487.20        478.39       209.48 o                         
  20   3  -4       2702.97       2160.77       345.50 o                         
  21   3  -4        232.67        269.88       194.43 o                         
  22   3  -4        120.06        239.85       172.89 o                         
  23   3  -4         86.67        125.00       166.39 o                         
  24   3  -4        855.47       1065.57       190.92 o                         
  25   3  -4        243.47        280.37       234.81 o                         
  26   3  -4       2731.55       2847.28       289.88 o                         
  27   3  -4        449.94        280.02       113.30 o                         
  28   3  -4       1939.93       1887.96       429.24 o                         
  29   3  -4        346.84        375.73       136.37 o                         
  30   3  -4        246.08        296.49       135.14 o                         
  31   3  -4         61.44         81.41       108.30 o                         
  32   3  -4        270.40        270.56       159.84 o                         
   0   4  -4       8013.09       7564.78       517.32 o                         
   1   4  -4       1451.56       1354.75       165.39 o                         
   2   4  -4        465.72        382.31        67.40 o                         
   3   4  -4       1760.00       1566.01       168.80 o                         
   4   4  -4       3175.66       3289.51       193.32 o                         
   5   4  -4      11000.90      10963.07       357.42 o                         
   6   4  -4       2111.79       2159.37       162.45 o                         
   7   4  -4       9769.93       9755.70       334.22 o                         
   8   4  -4       3027.35       2993.12       157.48 o                         
   9   4  -4       2609.56       2600.70       171.61 o                         
  10   4  -4       1296.57       1268.75       123.92 o                         
  11   4  -4       3072.87       2982.06       194.00 o                         
  12   4  -4        807.16        947.30       143.76 o                         
  13   4  -4        870.67        926.86       138.35 o                         
  14   4  -4       1261.86       1518.95       176.55 o                         
  15   4  -4       6032.27       6561.81       354.24 o                         
  16   4  -4        207.38        158.40       128.29 o                         
  17   4  -4       3680.08       3773.84       272.98 o                         
  18   4  -4       1404.76       1537.52       299.30 o                         
  19   4  -4       1261.00       1684.96       326.99 o                         
  20   4  -4        868.31        734.60       247.95 o                         
  21   4  -4         41.14        -90.64       173.12 o                         
  22   4  -4        103.21         29.12       128.34 o                         
  23   4  -4       2213.06       2123.87       367.23 o                         
  24   4  -4        107.46        360.85       196.55 o                         
  25   4  -4       2846.49       2353.18       395.28 o                         
  26   4  -4        295.86        133.24       158.18 o                         
  27   4  -4        362.77        239.09       176.52 o                         
  28   4  -4        459.68        323.98       121.57 o                         
  29   4  -4        740.67        680.50       243.29 o                         
  30   4  -4        867.82        488.23       160.95 o                         
  31   4  -4        617.40        830.68       240.13 o                         
   1   5  -4       1765.40       1454.65       185.52 o                         
   2   5  -4       2095.14       2065.31       215.14 o                         
   3   5  -4       5192.44       4818.85       313.25 o                         
   4   5  -4       2142.49       2121.80       148.11 o                         
   5   5  -4       1446.40       1553.07       192.54 o                         
   6   5  -4        509.51        577.81        98.05 o                         
   7   5  -4        546.36        470.71        85.76 o                         
   8   5  -4        918.42        881.95       119.54 o                         
   9   5  -4       2576.37       2864.46       259.46 o                         
  10   5  -4       2499.74       3002.35       271.99 o                         
  11   5  -4        447.50        510.62       135.21 o                         
  12   5  -4       5068.58       5116.73       264.75 o                         
  13   5  -4        702.57        709.83       109.01 o                         
  14   5  -4        679.50        694.78       103.28 o                         
  15   5  -4        493.79        411.21       125.37 o                         
  16   5  -4        520.83        565.71       144.10 o                         
  17   5  -4        188.48        134.08       110.82 o                         
  18   5  -4         29.21        110.82       123.66 o                         
  19   5  -4       1323.72       1863.10       340.51 o                         
  20   5  -4        602.03       1008.24       274.88 o                         
  21   5  -4        456.08        425.95       196.40 o                         
  22   5  -4       1013.64        890.60       253.48 o                         
  23   5  -4        146.14       -110.77       168.88 o                         
  24   5  -4       1000.35        816.09       246.96 o                         
  25   5  -4        120.87        -10.60       124.02 o                         
  26   5  -4        305.34        269.45       188.13 o                         
  27   5  -4        527.34        629.30       273.46 o                         
  28   5  -4         44.49        241.68       192.77 o                         
   0   6  -4        235.61        108.20       105.14 o                         
   1   6  -4        247.19        197.90        92.21 o                         
   2   6  -4        509.16        498.56       114.50 o                         
   3   6  -4        570.13        316.86       180.07 o                         
   4   6  -4        236.92        157.39       214.92 o                         
   5   6  -4         31.01        -56.52        88.09 o                         
   6   6  -4        687.96        689.60       140.73 o                         
   7   6  -4       1909.45       2170.44       194.99 o                         
   8   6  -4        496.16        450.30       177.78 o                         
   9   6  -4       1692.48       1833.06       226.01 o                         
  10   6  -4       1059.46       1478.32       211.50 o                         
  11   6  -4       2428.27       3210.74       299.77 o                         
  12   6  -4       1376.23       1468.89       213.34 o                         
  13   6  -4        523.23        632.79       156.69 o                         
  14   6  -4        250.49        416.46       152.88 o                         
  15   6  -4        641.57        608.68       156.18 o                         
  16   6  -4        275.08        403.32       138.37 o                         
  17   6  -4         91.82         65.26       120.13 o                         
  18   6  -4         14.51        219.01       118.75 o                         
  19   6  -4       1143.51       1402.51       233.55 o                         
  20   6  -4        261.22        197.56       291.17 o                         
  21   6  -4       1742.91       1804.68       303.02 o                         
  22   6  -4         89.87       -115.07       115.69 o                         
  23   6  -4        724.69        340.20       205.80 o                         
  24   6  -4        538.97        351.41       182.55 o                         
  25   6  -4        167.99        402.55       192.17 o                         
   1   7  -4       1930.88       2550.72       445.20 o                         
   2   7  -4        328.54        410.95        99.17 o                         
   3   7  -4        439.75        449.05       131.68 o                         
   4   7  -4        196.33        234.55        95.59 o                         
   5   7  -4         43.59       -122.53       122.53 o                         
   6   7  -4        173.88        188.67       144.43 o                         
   7   7  -4        855.16        811.74       160.16 o                         
   8   7  -4        530.93        505.31       122.94 o                         
   9   7  -4       1137.30       1359.53       393.38 o                         
  10   7  -4         14.54         81.28        89.71 o                         
  11   7  -4        165.47        156.85        82.80 o                         
  12   7  -4         78.56         25.79        89.02 o                         
  13   7  -4        672.32        898.90       182.62 o                         
  14   7  -4         33.73       -109.02       186.06 o                         
  15   7  -4        785.00        715.62       206.93 o                         
   4   0  -3      44581.98      46373.00       654.24 o                         
   6   0  -3      27606.88      28611.24       617.32 o                         
   8   0  -3      19865.99      21779.13       613.34 o                         
  10   0  -3       4376.36       3597.71       312.42 o                         
  12   0  -3      25829.97      26766.58       834.19 o                         
  14   0  -3       2115.11       2341.03       295.44 o                         
  16   0  -3       1739.11       1593.86       267.98 o                         
  18   0  -3       4074.29       4019.80       224.15 o                         
  20   0  -3       8159.37       7091.72       375.24 o                         
  22   0  -3        919.43        665.09       148.50 o                         
  24   0  -3        911.24        949.54       173.81 o                         
  26   0  -3       3356.44       2950.29       311.28 o                         
  28   0  -3       3496.57       3173.13       412.67 o                         
   1   1  -3      50323.67      48078.96       415.11 o                         
   2   1  -3       2369.08       2234.16       185.18 o                         
   3   1  -3      26795.85      26661.13       307.52 o                         
   4   1  -3      23793.91      23351.68       260.27 o                         
   5   1  -3       4070.00       3869.97       135.31 o                         
   6   1  -3        351.75        358.26        48.51 o                         
   7   1  -3       4897.41       4773.75       134.52 o                         
   8   1  -3       1818.19       1759.48        93.02 o                         
   9   1  -3        175.21         99.59        42.79 o                         
  10   1  -3       8488.48       8033.22       200.77 o                         
  11   1  -3      10927.28      10628.17       260.56 o                         
  12   1  -3       1536.12       1698.16       131.48 o                         
  13   1  -3      10138.30      10254.88       305.17 o                         
  14   1  -3       5717.90       6151.79       280.47 o                         
  15   1  -3      31416.70      32311.98       481.76 o                         
  16   1  -3       8604.71       9301.36       312.28 o                         
  17   1  -3       1353.72       1544.56       145.69 o                         
  18   1  -3       1098.72       1201.88       131.41 o                         
  19   1  -3        469.52        338.08        83.69 o                         
  20   1  -3       7601.24       7278.73       383.76 o                         
  21   1  -3       1893.00       2068.33       263.57 o                         
  22   1  -3       4628.45       4708.00       331.40 o                         
  23   1  -3        598.47        715.85       156.53 o                         
  24   1  -3       2243.04       1957.58       307.55 o                         
  25   1  -3        399.25        353.34       146.31 o                         
  26   1  -3        385.96        188.73       118.86 o                         
  27   1  -3        329.64        307.97       132.92 o                         
  28   1  -3       2030.78       1713.90       237.21 o                         
  29   1  -3       1294.81       1079.02       218.24 o                         
  30   1  -3        773.65        563.31       162.95 o                         
  31   1  -3        781.42        534.90       192.92 o                         
  32   1  -3        264.22        -20.69       173.29 o                         
  33   1  -3        180.97        212.37       170.63 o                         
  34   1  -3       1046.69        815.09       278.06 o                         
   1   2  -3       5454.08       5228.55       201.59 o                         
   2   2  -3       8498.65       7971.76       641.51 o                         
   3   2  -3       6139.89       5925.63       490.56 o                         
   4   2  -3        362.49        278.08        67.25 o                         
   5   2  -3       2345.06       2264.52       203.73 o                         
   6   2  -3        756.64        684.78        83.19 o                         
   7   2  -3        414.94        466.03        77.88 o                         
   8   2  -3      23642.08      23579.62       620.65 o                         
   9   2  -3       1257.32       1357.70       100.32 o                         
  10   2  -3       4667.25       4885.96       189.46 o                         
  11   2  -3       3957.98       4081.14       179.90 o                         
  12   2  -3        791.79        685.24        85.45 o                         
  13   2  -3       4715.12       4848.63       208.72 o                         
  14   2  -3       9859.31      10074.00       307.84 o                         
  15   2  -3        448.95        391.58        71.64 o                         
  16   2  -3      13215.02      12397.34       315.43 o                         
  17   2  -3        720.36        769.62       106.71 o                         
  18   2  -3       3406.96       3361.87       257.95 o                         
  19   2  -3       1826.59       1829.19       204.36 o                         
  20   2  -3       2019.52       1732.40       307.33 o                         
  21   2  -3        327.64        393.18       128.71 o                         
  22   2  -3       6068.50       5923.83       372.07 o                         
  23   2  -3       3537.30       3408.64       294.64 o                         
  24   2  -3        576.23        530.66       150.80 o                         
  25   2  -3       1032.92       1058.49       189.64 o                         
  26   2  -3         80.01        202.53       119.89 o                         
  27   2  -3       1915.14       1941.41       250.85 o                         
  28   2  -3       1476.69       1213.34       337.24 o                         
  29   2  -3        440.81        531.95       166.27 o                         
  30   2  -3       2702.33       2572.00       302.49 o                         
  31   2  -3         88.16       -112.28       117.53 o                         
  32   2  -3       2483.83       2463.97       530.57 o                         
  33   2  -3        446.29        632.05       186.11 o                         
   0   3  -3        141.87        221.96       111.55 o                         
   1   3  -3        787.57        744.72        99.65 o                         
   2   3  -3      15633.26      15530.70       494.80 o                         
   3   3  -3      11280.72      11615.55       364.07 o                         
   4   3  -3      21963.03      21077.40       492.03 o                         
   5   3  -3       5343.48       5428.36       196.17 o                         
   6   3  -3       7071.84       6827.96       400.97 o                         
   7   3  -3        890.88        833.09       108.01 o                         
   8   3  -3        599.34        626.45       102.09 o                         
   9   3  -3       2108.56       2068.96       163.30 o                         
  10   3  -3       8736.48       8799.31       336.09 o                         
  11   3  -3       1513.04       1357.77       116.37 o                         
  12   3  -3       2105.63       2214.73       150.51 o                         
  13   3  -3        112.57         88.53        53.21 o                         
  14   3  -3        414.78        541.62        87.88 o                         
  15   3  -3        140.82         78.90        60.46 o                         
  16   3  -3        270.56        287.15        97.42 o                         
  17   3  -3       3895.43       4087.93       276.75 o                         
  18   3  -3       2405.72       2778.83       261.65 o                         
  19   3  -3       2294.94       2024.55       330.11 o                         
  20   3  -3       9313.36       9586.91       694.27 o                         
  21   3  -3       1230.61       1179.70       262.12 o                         
  22   3  -3       1333.03       1104.32       285.81 o                         
  23   3  -3        629.06        484.69       201.69 o                         
  24   3  -3       6981.19       6125.49       605.00 o                         
  25   3  -3       1184.38       1254.82       203.67 o                         
  26   3  -3       4880.83       4996.97       378.74 o                         
  27   3  -3         64.07         81.02       173.68 o                         
  28   3  -3       2580.18       2419.66       311.38 o                         
  29   3  -3        720.92        696.39       262.85 o                         
  30   3  -3        125.10        266.18       134.00 o                         
  31   3  -3        297.15        276.70       130.07 o                         
  32   3  -3        769.06        960.06       376.09 o                         
   1   4  -3       7365.97       6841.99       615.52 o                         
   2   4  -3       4399.77       4647.18       193.83 o                         
   3   4  -3        522.70        388.16        74.37 o                         
   4   4  -3       2285.82       2421.86       166.76 o                         
   5   4  -3       2390.06       2438.94       169.27 o                         
   6   4  -3       3670.04       3496.29       203.24 o                         
   7   4  -3       2239.02       1939.70       155.04 o                         
   8   4  -3       4820.29       5018.66       202.87 o                         
   9   4  -3       2855.33       2742.54       176.92 o                         
  10   4  -3        209.97        136.89        61.55 o                         
  11   4  -3        207.16        250.41        73.49 o                         
  12   4  -3       3420.74       3543.75       348.51 o                         
  13   4  -3       1554.39       1695.18       181.22 o                         
  14   4  -3        530.57        690.46       220.16 o                         
  15   4  -3        228.55        352.82       133.58 o                         
  16   4  -3       1703.98       1753.71       194.25 o                         
  17   4  -3       2760.99       3284.17       403.18 o                         
  18   4  -3         85.88       -143.85       143.85 o                         
  19   4  -3       1564.94       1406.10       277.90 o                         
  20   4  -3       3432.92       3376.36       435.50 o                         
  21   4  -3        876.55        448.41       186.41 o                         
  22   4  -3        421.49        661.34       227.64 o                         
  23   4  -3       5699.27       5528.91       575.96 o                         
  24   4  -3        605.81        509.03       217.40 o                         
  25   4  -3        532.32        402.60       191.06 o                         
  26   4  -3        448.51        625.06       231.77 o                         
  27   4  -3        175.48        373.21       223.87 o                         
  28   4  -3         43.20        -23.56       239.64 o                         
  29   4  -3        886.99        911.12       193.72 o                         
  30   4  -3        876.46       1018.99       209.61 o                         
   0   5  -3       9256.08       9122.27       588.37 o                         
   1   5  -3       1143.00        873.24       138.00 o                         
   2   5  -3       1908.19       1712.18       186.39 o                         
   3   5  -3        441.43        326.99        97.87 o                         
   4   5  -3       1169.46       1165.18       110.96 o                         
   5   5  -3       1596.00       1498.36       147.64 o                         
   6   5  -3       4199.10       4304.34       236.01 o                         
   7   5  -3        431.17        437.17       116.26 o                         
   8   5  -3       1897.33       1998.87       213.32 o                         
   9   5  -3        321.94        188.32        97.42 o                         
  10   5  -3        465.71        570.19       133.00 o                         
  11   5  -3        886.68        908.89       159.56 o                         
  12   5  -3        506.32        502.71        99.75 o                         
  13   5  -3       2495.26       2630.09       198.54 o                         
  14   5  -3       1892.03       2103.91       261.48 o                         
  15   5  -3        428.48        243.00        97.81 o                         
  16   5  -3       2407.58       2953.74       284.87 o                         
  17   5  -3       3115.67       3307.58       424.54 o                         
  18   5  -3        534.65        308.46       172.09 o                         
  19   5  -3       1514.87       1442.00       300.95 o                         
  20   5  -3        755.90        584.93       218.06 o                         
  21   5  -3        873.31        786.56       238.85 o                         
  22   5  -3       1481.01       1690.29       330.93 o                         
  23   5  -3         72.56         45.11       149.73 o                         
  24   5  -3       1293.76       1384.83       322.91 o                         
  25   5  -3        608.89        220.82       187.61 o                         
  26   5  -3         15.97       -180.03       180.03 o                         
  27   5  -3         27.99        305.67       181.64 o                         
  28   5  -3        321.26        278.51       208.40 o                         
   1   6  -3        323.01        262.67        88.71 o                         
   2   6  -3         84.91         22.83        77.38 o                         
   3   6  -3        196.19        229.40        90.86 o                         
   4   6  -3        538.08        582.26       122.08 o                         
   5   6  -3        565.25        796.83       187.11 o                         
   6   6  -3        856.19        843.35       127.33 o                         
   7   6  -3        145.00        234.73        90.73 o                         
   8   6  -3        197.43        230.36       134.88 o                         
   9   6  -3       1282.38       1704.19       297.25 o                         
  10   6  -3        739.43        784.37       156.34 o                         
  11   6  -3        252.78        297.99       113.87 o                         
  12   6  -3       1554.77       1690.58       281.54 o                         
  13   6  -3       1071.89       1175.62       195.09 o                         
  14   6  -3          6.19        197.98       128.21 o                         
  15   6  -3         88.00        126.43       108.32 o                         
  16   6  -3        177.56        314.15       120.62 o                         
  17   6  -3        327.01        511.35       137.84 o                         
  18   6  -3        814.93        847.01       186.05 o                         
  19   6  -3       1437.90       1654.53       248.15 o                         
  20   6  -3        498.68        599.69       160.58 o                         
  21   6  -3        662.37        640.55       190.57 o                         
  22   6  -3        345.85        530.30       210.96 o                         
  23   6  -3         87.28       -196.74       196.74 o                         
  24   6  -3         23.66          1.54       104.87 o                         
  25   6  -3        416.81        513.59       202.65 o                         
   0   7  -3        302.45        165.64       117.94 o                         
   1   7  -3       1114.80       1197.62       178.66 o                         
   2   7  -3        817.10        602.76       136.11 o                         
   3   7  -3        525.06        378.53       120.78 o                         
   4   7  -3        523.22        523.78       128.86 o                         
   5   7  -3         83.72        -98.93        98.93 o                         
   6   7  -3        352.34        238.64        90.51 o                         
   7   7  -3        842.06        861.29       308.77 o                         
   8   7  -3        375.25        510.38       122.99 o                         
   9   7  -3        891.13       1079.96       188.99 o                         
  10   7  -3        401.49        530.01       122.14 o                         
  11   7  -3        207.21        322.71       121.84 o                         
  12   7  -3        405.03        243.67       105.88 o                         
  13   7  -3         43.71        240.21       117.55 o                         
  14   7  -3        164.77        293.87       197.11 o                         
  15   7  -3        903.41        803.68       298.20 o                         
   6   0  -2      61760.66      65204.09       908.64 o                         
   8   0  -2      24501.33      25308.52       660.27 o                         
  10   0  -2       2872.08       2964.86       273.69 o                         
  12   0  -2       1369.91       1677.04       237.09 o                         
  14   0  -2      28793.54      29896.80       954.61 o                         
  16   0  -2       8474.57       8888.18       565.16 o                         
  18   0  -2      12622.21      12046.39       371.82 o                         
  20   0  -2       4675.69       4194.94       293.07 o                         
  22   0  -2       1288.24       1009.46       164.11 o                         
  24   0  -2       6847.39       6255.62       510.30 o                         
  26   0  -2      14003.04      12990.09       770.85 o                         
  28   0  -2       1983.85       1998.83       339.62 o                         
   1   1  -2      21890.46      21204.99       342.85 o                         
   2   1  -2      32111.77      31362.00       569.86 o                         
   3   1  -2      29648.25      29260.71       328.83 o                         
   4   1  -2        381.80        318.41        60.39 o                         
   5   1  -2       9411.78       9164.09       181.89 o                         
   6   1  -2       1257.49       1151.66        77.69 o                         
   7   1  -2       6718.86       6705.17       179.90 o                         
   8   1  -2      32362.49      32010.99       540.48 o                         
   9   1  -2       1053.79       1161.38        94.01 o                         
  10   1  -2       1643.25       1693.88       112.45 o                         
  11   1  -2        836.29        735.58        83.95 o                         
  12   1  -2       6018.95       5621.83       205.32 o                         
  13   1  -2         99.51        127.60        54.52 o                         
  14   1  -2      10877.31      11375.21       401.99 o                         
  15   1  -2       6390.84       6793.53       257.64 o                         
  16   1  -2       5270.80       5422.19       280.36 o                         
  17   1  -2       4238.86       4081.03       218.55 o                         
  18   1  -2       7970.86       8034.05       306.28 o                         
  19   1  -2       2435.74       2272.82       195.29 o                         
  20   1  -2        525.82        528.64       137.42 o                         
  21   1  -2        269.17        314.86       118.70 o                         
  22   1  -2        948.15       1106.14       181.61 o                         
  23   1  -2        903.14        942.18       169.18 o                         
  24   1  -2        619.59        818.63       170.39 o                         
  25   1  -2       5723.71       5928.83       394.20 o                         
  26   1  -2       1113.66       1035.82       197.28 o                         
  27   1  -2        559.45        592.82       167.17 o                         
  28   1  -2        705.31        525.27       154.44 o                         
  29   1  -2       6402.59       5275.71       411.90 o                         
  30   1  -2       1828.03       1911.38       297.44 o                         
  31   1  -2        338.69        436.86       202.94 o                         
  32   1  -2       1176.27        960.31       273.25 o                         
  33   1  -2        648.16        414.91       225.29 o                         
  34   1  -2        381.86        378.50       170.72 o                         
   0   2  -2      42602.85      40799.76      2755.87 o                         
   1   2  -2       1406.86       1358.92       117.78 o                         
   2   2  -2       2464.32       2242.72       140.94 o                         
   3   2  -2       2810.14       2661.93       141.20 o                         
   4   2  -2       2461.48       2109.46       129.29 o                         
   5   2  -2      10628.07      10618.02       282.16 o                         
   6   2  -2       1573.21       1632.15       120.70 o                         
   7   2  -2        412.90        454.13       172.43 o                         
   8   2  -2      17485.41      17371.84       493.64 o                         
   9   2  -2       5182.43       5166.49       189.11 o                         
  10   2  -2       3262.32       2993.83       148.05 o                         
  11   2  -2       3564.68       3939.02       178.11 o                         
  12   2  -2       6947.65       7423.68       306.31 o                         
  13   2  -2       9963.29      10128.94       300.32 o                         
  14   2  -2       6868.40       6818.40       223.64 o                         
  15   2  -2       5457.71       5365.35       203.94 o                         
  16   2  -2       2269.30       2120.22       134.67 o                         
  17   2  -2       7345.78       7218.42       247.73 o                         
  18   2  -2       2945.50       3050.89       247.01 o                         
  19   2  -2       2947.10       2865.71       372.52 o                         
  20   2  -2       9359.86       8882.47       645.63 o                         
  21   2  -2        370.86        503.46       213.30 o                         
  22   2  -2       4168.75       4233.22       317.03 o                         
  23   2  -2        582.27        638.19       154.53 o                         
  24   2  -2       1533.38       1485.65       212.88 o                         
  25   2  -2       4815.65       4863.66       362.44 o                         
  26   2  -2        604.83        682.53       174.12 o                         
  27   2  -2        715.57        972.30       193.45 o                         
  28   2  -2       2266.26       1900.97       251.85 o                         
  29   2  -2        485.13        415.24       239.28 o                         
  30   2  -2       2274.67       2483.21       296.84 o                         
  31   2  -2        196.02         94.02       151.27 o                         
  32   2  -2        239.69        295.44       196.48 o                         
  33   2  -2       1052.74       1032.96       215.64 o                         
   1   3  -2        509.50        462.08        73.73 o                         
   2   3  -2       4851.83       4828.57       200.97 o                         
   3   3  -2       4569.37       4447.09       332.97 o                         
   4   3  -2       8611.04       8117.02       305.98 o                         
   5   3  -2       1163.88       1077.14       100.32 o                         
   6   3  -2        157.97         60.78        55.63 o                         
   7   3  -2       3760.83       4234.92       220.57 o                         
   8   3  -2       5861.65       6007.93       271.50 o                         
   9   3  -2       2211.73       2419.04       182.14 o                         
  10   3  -2       3617.92       3606.89       221.81 o                         
  11   3  -2       1782.22       1713.03       160.73 o                         
  12   3  -2      20807.08      22201.69       461.79 o                         
  13   3  -2        929.35        922.09       108.80 o                         
  14   3  -2        773.74        988.75       111.50 o                         
  15   3  -2        300.14        398.78        94.93 o                         
  16   3  -2        231.54        352.57       104.05 o                         
  17   3  -2       1300.13       1182.22       159.63 o                         
  18   3  -2        879.29        913.40       148.26 o                         
  19   3  -2        122.12        -15.51       151.60 o                         
  20   3  -2       2704.61       2870.29       388.41 o                         
  21   3  -2        184.65        239.52       195.80 o                         
  22   3  -2       3941.16       3872.75       466.96 o                         
  23   3  -2        429.58        394.60       199.79 o                         
  24   3  -2       1814.80       1574.45       343.93 o                         
  25   3  -2        221.10        344.29       208.71 o                         
  26   3  -2       1075.22        990.03       199.56 o                         
  27   3  -2        124.67         92.89       105.07 o                         
  28   3  -2        167.44        206.82       122.12 o                         
  29   3  -2         53.69         23.40        96.71 o                         
  30   3  -2         47.36        216.49       187.22 o                         
  31   3  -2        204.96        311.98       178.54 o                         
  32   3  -2        455.51        479.16       181.11 o                         
   0   4  -2      13751.97      13181.76       631.20 o                         
   1   4  -2      15419.32      14723.85       863.48 o                         
   2   4  -2       1214.39       1260.76       106.82 o                         
   3   4  -2       2235.30       2222.24       158.44 o                         
   4   4  -2       4196.15       4387.59       216.44 o                         
   5   4  -2       3028.82       3089.06       185.69 o                         
   6   4  -2       3075.22       3201.31       190.23 o                         
   7   4  -2        275.81        300.35        68.84 o                         
   8   4  -2        583.40        558.19        76.85 o                         
   9   4  -2       7088.57       7017.12       286.23 o                         
  10   4  -2        142.12         84.55        53.37 o                         
  11   4  -2       1588.52       1946.24       188.52 o                         
  12   4  -2        782.77        899.19       134.68 o                         
  13   4  -2       1597.53       1798.23       187.71 o                         
  14   4  -2        455.27        522.21       117.72 o                         
  15   4  -2        673.37        534.24       108.55 o                         
  16   4  -2        671.44        553.30       122.42 o                         
  17   4  -2        352.95        392.00       191.61 o                         
  18   4  -2         77.04        245.51       170.00 o                         
  19   4  -2        624.63        829.15       228.43 o                         
  20   4  -2        330.29        235.44       189.68 o                         
  21   4  -2      11111.04      11729.34       783.41 o                         
  22   4  -2        306.65        114.71       173.60 o                         
  23   4  -2        148.58        104.29       137.92 o                         
  24   4  -2       3995.48       4281.51       515.86 o                         
  25   4  -2        135.31        189.03       196.83 o                         
  26   4  -2        540.64        252.53       179.57 o                         
  27   4  -2        625.24        220.70       187.74 o                         
  28   4  -2        241.16        259.29       186.41 o                         
  29   4  -2        654.67        938.28       302.53 o                         
  30   4  -2        187.72        145.66       106.49 o                         
  31   4  -2        282.98       -173.68       173.68 o                         
   1   5  -2       1885.55       1650.11       181.08 o                         
   2   5  -2       1159.59       1104.08       171.27 o                         
   3   5  -2       4979.55       5138.56       325.86 o                         
   4   5  -2        375.99        357.83       107.34 o                         
   5   5  -2        362.49        338.64       103.71 o                         
   6   5  -2         81.59        143.87        88.88 o                         
   7   5  -2        635.85        671.70       133.42 o                         
   8   5  -2       7475.82       8546.82       422.27 o                         
   9   5  -2       1060.12       1056.83       161.69 o                         
  10   5  -2        203.86        142.74        85.77 o                         
  11   5  -2        490.47        585.91       159.84 o                         
  12   5  -2        602.30        551.43        99.93 o                         
  13   5  -2       2046.17       2104.42       173.57 o                         
  14   5  -2        376.09        281.51       106.79 o                         
  15   5  -2        382.83        388.29       114.32 o                         
  16   5  -2       1500.99       1894.50       228.71 o                         
  17   5  -2       1925.44       1887.26       313.88 o                         
  18   5  -2       1060.64        861.29       231.47 o                         
  19   5  -2        130.89        -51.69       128.51 o                         
  20   5  -2        102.89        178.29       156.70 o                         
  21   5  -2        717.91        457.66       195.35 o                         
  22   5  -2        141.07         -7.02       160.01 o                         
  23   5  -2        251.92        193.90       156.26 o                         
  24   5  -2        601.75        322.39       190.66 o                         
  25   5  -2        698.77        355.96       199.85 o
[truncated: 281,314 more chars]
